# Supplementary material for: Comparative genomic and evolutionary analysis of stress-associated proteins in Prunus persica and distinct plant species under abiotic stress
Source: Front Genet. 2026 May 12;17:1821359. doi: 10.3389/fgene.2026.1821359 (PMC13200825; doi:10.3389/fgene.2026.1821359)
Supplement: Supplementary file 1 [file Table2.xlsx]

## Sheet: Pp vs Fxa（n=42）
Peach group	PpSAP	P. persica Gene ID	Target species	Target chr	Target gene ID
G7	PpSAP3	Pp07G015040.1	Fragaria × ananassa	chr_3A	Fxa3Ag02581-mRNA-1
G7	PpSAP3	Pp07G015040.1	Fragaria × ananassa	chr_3B	Fxa3Bg02466-mRNA-1
G7	PpSAP3	Pp07G015040.1	Fragaria × ananassa	chr_3C	Fxa3Cg02377-mRNA-1
G7	PpSAP8	Pp07G020050.1	Fragaria × ananassa	chr_6A	Fxa6Ag02410-mRNA-1
G7	PpSAP6	Pp07G019430.1	Fragaria × ananassa	chr_6A	Fxa6Ag02384-mRNA-1
G7	PpSAP3	Pp07G015040.1	Fragaria × ananassa	chr_6A	Fxa6Ag01882-mRNA-1
G7	PpSAP6	Pp07G019430.1	Fragaria × ananassa	chr_6B	Fxa6Bg02201-mRNA-1
G7	PpSAP3	Pp07G015040.1	Fragaria × ananassa	chr_6B	Fxa6Bg01776-mRNA-1
G7	PpSAP8	Pp07G020050.1	Fragaria × ananassa	chr_6B	Fxa6Bg02225-mRNA-1
G7	PpSAP6	Pp07G019430.1	Fragaria × ananassa	chr_6C	Fxa6Cg02035-mRNA-1
G7	PpSAP3	Pp07G015040.1	Fragaria × ananassa	chr_6C	Fxa6Cg01650-mRNA-1
G7	PpSAP8	Pp07G020050.1	Fragaria × ananassa	chr_6C	Fxa6Cg02057-mRNA-1
G7	PpSAP3	Pp07G015040.1	Fragaria × ananassa	chr_6D	Fxa6Dg01652-mRNA-1
G7	PpSAP8	Pp07G020050.1	Fragaria × ananassa	chr_6D	Fxa6Dg02069-mRNA-1
G7	PpSAP6	Pp07G019430.1	Fragaria × ananassa	chr_6D	Fxa6Dg02034-mRNA-1
G7	PpSAP6	Pp07G019430.1	Fragaria × ananassa	chr_7C	Fxa7Cg00076-mRNA-1
G2	PpSAP1	Pp02G001100.1	Fragaria × ananassa	chr_6A	Fxa6Ag02384-mRNA-1
G2	PpSAP4	Pp02G021950.1	Fragaria × ananassa	chr_7A	Fxa7Ag01182-mRNA-1
G2	PpSAP1	Pp02G001100.1	Fragaria × ananassa	chr_7A	Fxa7Ag00089-mRNA-1
G2	PpSAP4	Pp02G021950.1	Fragaria × ananassa	chr_7B	Fxa7Bg01260-mRNA-1
G2	PpSAP1	Pp02G001100.1	Fragaria × ananassa	chr_7B	Fxa7Bg00147-mRNA-1
G2	PpSAP4	Pp02G021950.1	Fragaria × ananassa	chr_7C	Fxa7Cg01141-mRNA-1
G2	PpSAP1	Pp02G001100.1	Fragaria × ananassa	chr_7C	Fxa7Cg00076-mRNA-1
G2	PpSAP1	Pp02G001100.1	Fragaria × ananassa	chr_7D	Fxa7Dg00058-mRNA-1
G2	PpSAP4	Pp02G021950.1	Fragaria × ananassa	chr_7D	Fxa7Dg01033-mRNA-1
G3	PpSAP9	Pp03G032980.1	Fragaria × ananassa	chr_6A	Fxa6Ag05009-mRNA-1
G3	PpSAP9	Pp03G032980.1	Fragaria × ananassa	chr_6B	Fxa6Bg04676-mRNA-1
G3	PpSAP9	Pp03G032980.1	Fragaria × ananassa	chr_6C	Fxa6Cg04174-mRNA-1
G3	PpSAP9	Pp03G032980.1	Fragaria × ananassa	chr_6D	Fxa6Dg04432-mRNA-1
G6	PpSAP7	Pp06G020260.1	Fragaria × ananassa	chr_1A	Fxa1Ag02586-mRNA-1
G6	PpSAP7	Pp06G020260.1	Fragaria × ananassa	chr_1B	Fxa1Bg02424-mRNA-1
G6	PpSAP7	Pp06G020260.1	Fragaria × ananassa	chr_1C	Fxa1Cg02440-mRNA-1
G6	PpSAP7	Pp06G020260.1	Fragaria × ananassa	chr_1D	Fxa1Dg02335-mRNA-1
G6	PpSAP2	Pp06G028010.1	Fragaria × ananassa	chr_3A	Fxa3Ag02581-mRNA-1
G6	PpSAP5	Pp06G039280.1	Fragaria × ananassa	chr_3A	Fxa3Ag04143-mRNA-1
G6	PpSAP2	Pp06G028010.1	Fragaria × ananassa	chr_3B	Fxa3Bg02466-mRNA-1
G6	PpSAP5	Pp06G039280.1	Fragaria × ananassa	chr_3B	Fxa3Bg03929-mRNA-1
G6	PpSAP2	Pp06G028010.1	Fragaria × ananassa	chr_3C	Fxa3Cg02377-mRNA-1
G6	PpSAP5	Pp06G039280.1	Fragaria × ananassa	chr_3C	Fxa3Cg03936-mRNA-1
G6	PpSAP5	Pp06G039280.1	Fragaria × ananassa	chr_3D	Fxa3Dg03555-mRNA-1
G6	PpSAP2	Pp06G028010.1	Fragaria × ananassa	chr_3D	Fxa3Dg02268-mRNA-1
G6	PpSAP2	Pp06G028010.1	Fragaria × ananassa	chr_6A	Fxa6Ag01882-mRNA-1

## Sheet: Pp vs Pd（n=7）
Peach group	PpSAP	P. persica Gene ID	Target species	Target chr	Target gene ID
G7	PpSAP3	Pp07G015040.1	Prunus dulcis	Pd06	Prudu_016469_v1.0
G7	PpSAP8	Pp07G020050.1	Prunus dulcis	Pd07	Prudu_019256_v1.0
G7	PpSAP6	Pp07G019430.1	Prunus dulcis	Pd07	Prudu_019303_v1.0
G2	PpSAP1	Pp02G001100.1	Prunus dulcis	Pd02	Prudu_005110_v1.0
G2	PpSAP1	Pp02G001100.1	Prunus dulcis	Pd07	Prudu_019303_v1.0
G6	PpSAP2	Pp06G028010.1	Prunus dulcis	Pd06	Prudu_016469_v1.0
G6	PpSAP7	Pp06G020260.1	Prunus dulcis	Pd06	Prudu_017022_v1.0

## Sheet: Pp vs Pm（n=17）
Peach group	PpSAP	P. persica Gene ID	Target species	Target chr	Target gene ID
G7	PpSAP8	Pp07G020050.1	Prunus mume	Pmu7_1	Pmu.7_1G697700.m01-v1.0.a1
G7	PpSAP6	Pp07G019430.1	Prunus mume	Pmu7_1	Pmu.7_1G698490.m01-v1.0.a1
G7	PpSAP3	Pp07G015040.1	Prunus mume	Pmu7_1	Pmu.7_1G703690.m01-v1.0.a1
G7	PpSAP8	Pp07G020050.1	Prunus mume	Pmu7_2	Pmu.7_2G739870.m01-v1.0.a1
G7	PpSAP6	Pp07G019430.1	Prunus mume	Pmu7_2	Pmu.7_2G740690.m01-v1.0.a1
G7	PpSAP3	Pp07G015040.1	Prunus mume	Pmu7_2	Pmu.7_2G745780.m01-v1.0.a1
G2	PpSAP4	Pp02G021950.1	Prunus mume	Pmu2_1	Pmu.2_1G207520.m01-v1.0.a1
G2	PpSAP4	Pp02G021950.1	Prunus mume	Pmu2_2	Pmu.2_2G263550.m01-v1.0.a1
G2	PpSAP1	Pp02G001100.1	Prunus mume	Pmu2_2	Pmu.2_2G244510.m01-v1.0.a1
G2	PpSAP1	Pp02G001100.1	Prunus mume	Pmu7_1	Pmu.7_1G698490.m01-v1.0.a1
G2	PpSAP1	Pp02G001100.1	Prunus mume	Pmu7_2	Pmu.7_2G740690.m01-v1.0.a1
G3	PpSAP9	Pp03G032980.1	Prunus mume	Pmu3_1	Pmu.3_1G333420.m01-v1.0.a1
G3	PpSAP9	Pp03G032980.1	Prunus mume	Pmu3_2	Pmu.3_2G384730.m01-v1.0.a1
G6	PpSAP5	Pp06G039280.1	Prunus mume	Pmu6_1	Pmu.6_1G568290.m01-v1.0.a1
G6	PpSAP5	Pp06G039280.1	Prunus mume	Pmu6_2	Pmu.6_2G626080.m01-v1.0.a1
G6	PpSAP2	Pp06G028010.1	Prunus mume	Pmu7_1	Pmu.7_1G703690.m01-v1.0.a1
G6	PpSAP2	Pp06G028010.1	Prunus mume	Pmu7_2	Pmu.7_2G745780.m01-v1.0.a1

## Sheet: Pp vs Md（n=22）
Peach group	PpSAP	P. persica Gene ID	Target species	Target chr	Target gene ID
G7	PpSAP3	Pp07G015040.1	Malus domestica	11	MD11G0129600
G7	PpSAP8	Pp07G020050.1	Malus domestica	12	MD12G0062900
G7	PpSAP3	Pp07G015040.1	Malus domestica	12	MD12G0021700
G7	PpSAP6	Pp07G019430.1	Malus domestica	12	MD12G0055300
G7	PpSAP3	Pp07G015040.1	Malus domestica	14	MD14G0018700
G7	PpSAP6	Pp07G019430.1	Malus domestica	14	MD14G0057300
G7	PpSAP8	Pp07G020050.1	Malus domestica	14	MD14G0061400
G7	PpSAP3	Pp07G015040.1	Malus domestica	3	MD03G0117800
G7	PpSAP6	Pp07G019430.1	Malus domestica	7	MD07G0005900
G2	PpSAP1	Pp02G001100.1	Malus domestica	14	MD14G0057300
G2	PpSAP1	Pp02G001100.1	Malus domestica	2	MD02G0262300
G2	PpSAP4	Pp02G021950.1	Malus domestica	2	MD02G0174800
G2	PpSAP1	Pp02G001100.1	Malus domestica	7	MD07G0005900
G3	PpSAP9	Pp03G032980.1	Malus domestica	17	MD17G0035700
G3	PpSAP9	Pp03G032980.1	Malus domestica	9	MD09G0034500
G6	PpSAP5	Pp06G039280.1	Malus domestica	11	MD11G0024600
G6	PpSAP2	Pp06G028010.1	Malus domestica	11	MD11G0129600
G6	PpSAP2	Pp06G028010.1	Malus domestica	12	MD12G0021700
G6	PpSAP2	Pp06G028010.1	Malus domestica	14	MD14G0018700
G6	PpSAP5	Pp06G039280.1	Malus domestica	2	MD02G0262300
G6	PpSAP5	Pp06G039280.1	Malus domestica	3	MD03G0020700
G6	PpSAP2	Pp06G028010.1	Malus domestica	3	MD03G0117800

## Sheet: Pp vs At（n=7）
Peach group	PpSAP	P. persica Gene ID	Target species	Target chr	Target gene ID
G7	PpSAP3	Pp07G015040.1	Arabidopsis thaliana	Chr2	AT2G36320.1
G7	PpSAP8	Pp07G020050.1	Arabidopsis thaliana	Chr2	AT2G41835.1
G7	PpSAP3	Pp07G015040.1	Arabidopsis thaliana	Chr2	AT2G27580.1
G7	PpSAP8	Pp07G020050.1	Arabidopsis thaliana	Chr3	AT3G57480.1
G7	PpSAP3	Pp07G015040.1	Arabidopsis thaliana	Chr3	AT3G52800.1
G3	PpSAP9	Pp03G032980.1	Arabidopsis thaliana	Chr3	AT3G28210.1
G6	PpSAP2	Pp06G028010.1	Arabidopsis thaliana	Chr2	AT2G27580.1

## Sheet: Pp vs Os（n=5）
Peach group	PpSAP	P. persica Gene ID	Target species	Target chr	Target gene ID
G7	PpSAP3	Pp07G015040.1	Oryza sativa	Chr2	LOC_Os02g32840.1
G7	PpSAP6	Pp07G019430.1	Oryza sativa	Chr6	LOC_Os06g41010.1
G2	PpSAP1	Pp02G001100.1	Oryza sativa	Chr8	LOC_Os08g39450.1
G6	PpSAP5	Pp06G039280.1	Oryza sativa	Chr8	LOC_Os08g39450.1
G6	PpSAP5	Pp06G039280.1	Oryza sativa	Chr9	LOC_Os09g31200.1
