# Supplementary material for: Comparative genomic and evolutionary analysis of stress-associated proteins in Prunus persica and distinct plant species under abiotic stress
Source: Front Genet. 2026 May 12;17:1821359. doi: 10.3389/fgene.2026.1821359 (PMC13200825; doi:10.3389/fgene.2026.1821359)
Supplement: Supplementary file 3 [file Table3.xlsx]

## Sheet: Table 3
	SRR28146900.lite.exp	SRR28146901.lite.exp	SRR28146902.lite.exp	SRR28146903.lite.exp	SRR28146904.lite.exp	SRR28146905.lite.exp	ERR1250697.sralite.1.exp	ERR1250698.sralite.1.exp	ERR1250699.sralite.1.exp	ERR1250700.sralite.1.exp	ERR1250701.sralite.1.exp	ERR1250702.sralite.1.exp	SRR10215583.sralite.1.exp	SRR10215584.sralite.1.exp	SRR10215585.sralite.1.exp	SRR10215586.sralite.1.exp	SRR10215589.sralite.1.exp	SRR10215590.sralite.1.exp	SRR21995778.lite.1.exp	SRR21995779.lite.1.exp	SRR21995780.lite.1.exp	SRR21995781.lite.1.exp	SRR21995782.lite.1.exp	SRR21995783.lite.1.exp	SRR21995784.lite.1.exp	SRR21995785.lite.1.exp	SRR21995790.lite.1.exp	SRR21995765.lite.1.exp	SRR21995766.lite.1.exp	SRR21995767.lite.1.exp	SRR21995768.lite.1.exp	SRR21995769.lite.1.exp	SRR21995770.lite.1.exp	SRR21995771.lite.1.exp	SRR21995772.lite.1.exp	SRR21995773.lite.1.exp	SRR21995774.lite.1.exp	SRR21995775.lite.1.exp	SRR21995776.lite.1.exp	SRR21995777.lite.1.exp	SRR21995786.lite.1.exp	SRR21995787.lite.1.exp	SRR21995788.lite.1.exp	SRR21995789.lite.1.exp	SRR21995791.lite.exp
	NaCl-treat-1	NaCl-treat-2	NaCl-treat-3	NaCl-ck-1	NaCl-ck-2	NaCl-ck-3	Drought-ck-1	Drought-ck-2	Drought-ck-3	Drought-treat-1	Drought-treat-2	Drought-treat-3	Ethylene-treat-1	Ethylene-treat-2	Ethylene-treat-3	Ethylene-ck-1	Ethylene-ck-2	Ethylene-ck-3	Cold_3_day_rep3	Cold_0_hour_rep3	Cold_3_day_rep2	Cold_3_day_rep1	Cold_1_day_rep3	Cold_1_day_rep2	Cold_1_day_rep1	Cold_12_hour_rep3	Cold_0_hour_rep2	Cold_6_hour_rep1	Cold_3_hour_rep3	Cold_3_hour_rep2	Cold_3_hour_rep1	Cold_1_hour_rep3	Cold_1_hour_rep2	Cold_1_hour_rep1	Cold_28_day_rep3	Cold_28_day_rep2	Cold_28_day_rep1	Cold_7_day_rep3	Cold_7_day_rep2	Cold_7_day_rep1	Cold_12_hour_rep2	Cold_12_hour_rep1	Cold_6_hour_rep3	Cold_6_hour_rep2	Cold_0_hour_rep1
Pp01G000010.1	19.495	18.3155	18.2235	21.8719	20.8252	22.2062	5.05533	4.35762	6.73986	7.43407	7.41007	6.32353	12.8772	12.9106	14.8172	15.1558	12.362	12.7179	11.1082	11.7177	12.9704	11.1976	5.3266	9.18705	9.54727	12.7264	4.40397	12.3523	5.13645	7.79981	8.0495	6.00394	5.01648	4.21728	11.9959	13.4117	11.8323	7.22838	6.62036	11.9037	14.4934	13.3562	12.7568	8.6187	16.4761
Pp01G000020.1	20.0403	20.2295	20.5663	13.6812	13.2936	12.8785	14.0553	14.0564	12.9394	15.1035	17.7018	18.4801	11.006	8.76912	10.2736	11.1574	13.6859	13.4902	2.5366	4.89063	2.75479	3.01421	4.8198	5.18646	5.19057	6.4861	3.04513	7.66466	6.64369	7.93169	7.39352	3.90594	5.39378	4.07575	2.74881	2.88117	3.21496	3.54368	2.06092	3.24733	7.87137	5.65272	6.81281	6.4014	11.1583
Pp01G000030.1	0	0	0	0	0	0.114833	0.130282	0.072882	0.0650803	0.0400375	0.0735795	0	0.038225	0	0.0106807	0.0135864	0.043358	0.0204277	0.210475	0	0.0182891	0.127035	0.0404626	0.0667136	0.162825	0.0191909	0	0.182722	0.016503	0.0311635	0.0913194	0	0.0482001	0	0.0315586	0.0213361	0.176644	0	0.0127554	0.013304	0.147658	0.238998	0.0573888	0.0947294	0.0355895
Pp01G000040.1	20.7152	22.5616	23.6762	21.3136	22.65	24.7533	8.91854	10.9489	8.07558	11.5566	11.6817	10.8715	22.2904	21.9873	22.9053	24.847	23.1559	23.4471	24.9818	15.2074	25.4264	26.0703	18.5606	21.575	24.0516	24.5676	10.253	23.0123	16.4316	20.8519	21.8938	10.4839	14.9339	8.15673	33.7305	33.737	30.6724	23.6338	20.9142	28.0933	25.3535	21.8707	22.4319	21.1129	28.6547
Pp01G000050.1	18.468	18.976	20.8066	20.4845	20.0501	22.8547	4.61441	3.92223	4.98324	5.93445	5.51116	5.34802	8.28037	7.38538	8.73756	8.5261	7.53315	7.21338	11.3665	5.47216	11.2281	11.2909	3.9963	5.00755	5.02368	5.96658	2.47704	6.2113	4.03383	4.97668	6.22847	2.87192	3.24243	2.87918	13.1056	14.7034	12.6971	6.92548	5.49842	9.18238	7.91359	6.27948	6.93156	4.54917	8.86014
Pp01G000060.1	35.121	31.6353	33.9065	40.5757	42.1842	39.4674	44.3673	45.2764	42.9731	47.9864	46.4886	50.8426	20.4776	17.8654	20.0171	17.2298	16.3187	15.1842	7.70689	15.7198	9.91574	8.12961	17.4127	12.8383	13.3925	14.1868	14.334	12.0537	18.5387	18.1921	15.6261	16.4592	20.0114	19.503	4.75061	4.58771	4.31041	7.83415	8.14563	8.80049	15.1102	14.9341	16.0774	14.952	19.8848
Pp01G000070.1	0	0	0	0	0	0	0	0	0	0	0	0	0	0	0	0	0	0	0	0	0	0	0	0	0	0	0	0	0	0	0	0	0	0	0	0	0	0	0	0	0	0	0	0	0
Pp01G000080.2	34.1146	31.4131	34.0188	33.3765	34.5226	35.5284	7.71963	6.95647	9.0324	9.53528	8.76496	8.40146	17.7497	16.9855	18.6569	18.4013	18.2646	17.1387	12.4056	12.4204	11.8578	11.9515	7.0742	11.858	12.0949	16.3659	1.92245	15.1372	5.84624	10.9141	13.1925	4.33754	4.41301	2.0388	8.51719	8.92383	8.65218	7.81027	7.23639	10.8082	18.7854	15.7495	15.513	10.9023	19.0093
Pp01G000090.1	0	0	0	0	0	0	0	0	0	0	0	0	0	0	0	0	0	0	0	0	0	0	0	0	0	0	0	0	0	0	0	0	0	0	0	0	0	0	0	0	0	0	0	0	0
Pp01G000100.1	14.1192	15.1969	13.6724	14.2132	14.4087	14.0309	3.00269	2.61659	4.59933	5.38477	4.81295	4.82373	32.2779	33.7216	36.3229	30.422	27.8557	26.4007	30.7202	17.93	28.2795	20.611	36.1221	45.5827	52.9499	39.1744	12.0352	29.2643	15.4075	19.5509	21.2411	10.0285	12.0465	9.94802	4.45193	3.62378	6.02083	11.9321	10.9555	16.7269	44.0947	41.4996	31.0954	24.3226	30.1309
Pp01G000110.1	59.6099	55.9062	54.9914	55.2263	58.2666	56.439	23.8678	27.0603	24.0376	25.5263	25.3545	25.7373	54.4354	56.123	58.9862	56.0612	55.3393	54.8504	24.6566	55.5648	26.7774	23.9023	44.1751	45.2297	47.675	54.2515	51.9319	59.9065	56.3176	58.0329	61.1587	53.5425	54.6225	59.1181	11.0403	10.4401	11.1633	20.1434	16.6775	23.3724	58.489	53.3188	60.8234	57.1704	74.7161
Pp01G000120.1	73.6977	76.9469	72.9605	73.1098	76.3461	74.7018	46.3041	50.4675	43.8566	48.4577	53.3129	45.4762	60.3511	56.3634	62.3175	54.4604	54.1965	52.0986	47.86	40.7178	49.4519	47.6632	43.4565	44.4202	49.31	54.1836	24.2496	59.7302	47.644	51.9116	55.568	37.1017	35.6481	30.9817	8.58373	10.1894	12.1512	34.254	33.991	40.7671	60.0248	57.6676	64.477	52.5591	78.3245
Pp01G000130.1	0	0	0	0	0	0	0.0857861	0	0	0	0	0	0	0	0	0	0	0	0	0	0	0	0.224528	0	0.044068	0	0	0	0	0	0	0.141742	0	0	0.0957481	0.0439638	0.0863287	0	0	0	0	0.143659	0	0	0.0267324
Pp01G000140.1	3.47354	4.06299	3.46034	3.76898	5.38981	3.05918	7.09063	5.38195	4.6339	7.85293	7.00607	9.54431	0	0	0	0	0	0	0	0	0	0	0	0	0	0	0	0	0	0	0	0	0	0	0	0.381441	0	0	0	0	0	0	0	0	0
Pp01G000150.1	0.638292	0.875504	0.59385	0.973179	1.0192	0.811537	0.460819	0.37742	0.402725	0.7839	0.676037	0.55502	0.813047	1.23593	1.22433	0.644308	0.701205	0.784163	0.451389	0.443675	0.349344	0.157916	0.137936	0.162374	0.374033	0.568264	0.327913	0.343813	0.19735	0.333702	0.34857	0.0441774	0.0894349	0	0.58277	0.45561	0.277335	0.260562	0.173759	0.414881	0.44991	0.55981	0.365699	0.426914	0.540021
Pp01G000160.1	0.369868	0.173674	1.09604	0.560278	0.188728	0.410868	0.120651	0.58094	0.344787	1.93284	1.53252	1.679	2.05189	2.18479	1.68873	1.98614	0.953342	0.848551	1.73126	1.31977	1.74078	2.22935	0.113441	0.82242	1.18751	0.80144	0	0.32213	1.14304	0.934457	0.594809	0.13937	0.334023	0.135316	2.56543	3.45669	3.57957	2.98938	2.03304	5.93296	1.59595	0.736396	1.27024	1.22476	0.359617
Pp01G000170.1	7.02901	7.46694	7.09321	11.188	9.69272	10.6271	3.06689	3.7736	3.45757	4.45971	6.42021	6.52414	12.4899	12.2569	11.7958	12.2736	11.6471	10.3889	4.14295	7.46284	4.25743	4.19595	4.42896	5.95497	6.4831	9.42201	1.9822	9.74914	6.69263	9.15095	7.87092	2.91611	4.07894	2.17725	2.6707	3.38235	2.52857	4.13834	4.1597	5.09433	10.3795	9.48412	7.47247	6.9731	10.2452
Pp01G000180.1	7.21726	6.71474	7.8264	7.82231	7.98948	8.9841	2.62291	2.31215	2.03507	2.09407	2.91029	2.70083	3.21776	2.73457	3.41229	2.77001	2.78575	2.462	2.01179	1.20787	1.96448	1.78734	0.816665	1.51358	1.14382	2.25979	0.389882	1.8087	0.861443	1.30899	1.3454	0.479223	0.340087	0	1.40018	1.18711	1.24428	0.954396	0.46793	0.996714	2.66747	2.05973	1.42097	1.41809	1.97418
Pp01G000190.1	0	0	0	0	0	0	0	0	0	0	0	0	0	0	0	0	0	0	0	0	0	0	0	0	0	0	0	0	0	0	0	0	0	0	0.121738	0	0.0553751	0	0	0	0	0	0	0	0
Pp01G000200.1	0	0	0	0	0	0	0	0	0	0	0	0	0	0	0	0	0	0	0	0	0	0	0	0	0	0	0	0	0	0	0	0	0	0	0	0	0	0	0	0	0	0	0	0	0
Pp01G000210.2	12.1878	12.1464	12.2108	12.9291	12.0152	13.856	2.95016	2.53043	2.32356	4.15722	4.17188	4.32606	4.43281	4.11096	4.29408	3.35125	3.2003	3.45962	5.99475	4.03749	5.32658	5.21876	1.87193	2.8374	3.1449	3.50445	1.76856	4.16137	2.53007	3.15351	3.0661	2.45682	1.8562	2.2025	3.89588	3.84903	3.59368	3.58818	3.89761	4.18354	4.15732	4.32087	4.22249	3.29157	4.832
Pp01G000220.1	1155.59	1136.32	1132.06	648.949	660.769	654.306	182.695	194.378	212.599	96.8114	112.749	116.071	5.02037	6.90704	6.78079	1.09866	1.18811	0.493972	10.8833	0.758728	25.225	13.9532	3.36543	1.8812	4.93643	5.48853	0.620018	1.79365	1.7494	1.16108	11.659	0.917204	0.827303	0.512276	23.863	21.2392	23.2097	16.964	8.01159	17.6941	6.25634	7.28849	12.4555	2.33692	1.59492
Pp01G000230.1	0	0	0	0	0	0	0	0	0	0	0	0	0.0935479	0	0	0	0	0	0	0.202566	0	0	0	0	0	0	0.0928504	0	0	0	0	0	0.0775294	0	1.01468	2.12351	1.97996	0	0	0	0	0	0	0	0
Pp01G000240.2	9.3632	9.70347	9.59361	7.90488	8.65123	8.95719	2.00236	1.98949	1.42339	2.78864	3.71341	3.24714	10.3294	9.34675	10.6167	16.2665	14.9879	17.0382	12.9995	10.1875	12.8607	12.3403	7.14188	11.4375	11.1327	13.3825	1.75655	13.5325	8.74087	15.7132	16.3004	5.62402	4.24012	1.04309	1.89326	1.85823	1.82011	5.38431	4.85876	8.52019	13.0002	13.1009	10.8392	8.87859	18.144
Pp01G000250.1	25.938	26.0141	26.2947	21.9569	22.265	24.3842	7.18765	5.99327	5.99506	8.52991	9.49354	9.75244	17.294	16.5671	18.6889	19.2236	19.4575	19.5594	41.2634	10.6029	45.1742	42.9231	15.4193	22.4834	22.5419	23.6703	4.89574	22.0791	9.16525	14.826	13.3893	7.01113	6.73611	5.6347	27.4101	29.8618	26.8247	23.87	28.0977	35.5281	26.0022	21.1657	17.8807	15.9841	19.8171
Pp01G000260.1	191.357	196.994	193.631	363.78	369.5	355.523	54.7559	119.19	348.117	97.1879	145.294	104.663	3.55474	3.0908	6.83646	0.832794	0.995454	0.560129	2.72944	1.35763	3.16235	2.86583	1.90452	1.57632	1.55165	1.09396	1.23243	1.26342	2.52976	2.12268	4.21158	2.80754	4.43676	2.09005	8.10452	5.77381	5.93853	6.12046	5.12533	5.78914	2.43063	2.93133	2.89181	1.23962	5.15612
Pp01G000270.1	0	0	0	0	0	0	0	0	0	0	0.580474	0	0	0	0	0	0.226334	0	0	0	0	0	0	0	0	0	0	0	0	0	0	0	0	0	0	0	0	0	0	0	0	0	0	0	0
Pp01G000280.1	253.474	254.801	258.72	391.517	378.497	387.109	118.362	248.58	500.169	170.057	261.13	186.623	19.1609	15.4061	24.6366	3.72387	5.45465	2.06596	9.38082	8.64258	12.3614	11.8689	7.82383	11.2609	10.0281	6.78965	6.4133	8.59735	6.50263	14.5651	19.2669	8.62159	9.67931	4.94278	20.509	7.50169	20.2473	10.8019	9.41317	8.58168	13.5353	13.8244	15.5154	8.60627	17.6459
Pp01G000290.1	0	0	0	0	0	0	0	0	0	0	0	0	0	0	0	0	0	0	0	0	0	0	0	0	0	0	0	0	0	0	0	0	0	0	0	0	0	0	0	0	0	0	0	0	0
Pp01G000300.1	29.9609	30.4134	29.27	43.6759	44.5234	44.0194	14.8886	12.6676	15.9237	15.7086	16.4872	16.1743	12.8705	14.033	13.7841	14.3343	11.9289	13.0495	7.09169	7.7833	7.27414	6.27819	6.45614	9.48503	9.78185	10.9329	6.3968	12.2338	5.84215	8.0617	7.90471	6.17329	6.2763	5.0527	1.48808	1.08104	1.42622	2.32671	1.81809	3.13188	11.869	9.96267	11.228	9.44577	14.2906
Pp01G000310.2	18.7366	18.0956	19.2122	18.887	22.503	20.4562	5.43889	4.97716	4.94689	6.51114	6.18539	5.86381	7.97416	8.18976	8.35823	11.3664	9.96733	10.0347	7.8019	7.86195	7.45822	7.28851	6.57289	7.75442	9.12725	10.2372	4.64624	11.6814	5.49778	7.99508	9.01361	5.42272	4.63861	4.1012	13.0254	13.622	13.5744	5.78009	6.93393	9.04225	11.0179	10.6548	9.75976	8.62795	11.6714
Pp01G000320.1	165.3	163.747	164.802	139.772	133.07	138.179	51.2397	49.5207	50.5472	53.5764	49.7373	53.5101	277.63	246.741	258.443	222.526	209.424	210.943	233.811	192.202	243.602	214.281	176.405	210.674	235.587	255.106	65.9321	271.331	185.735	225.939	267.149	100.52	137.129	57.7639	506.968	527.11	442.3	179.189	127.589	204.629	272.094	284.713	301.584	232.058	350.156
Pp01G000330.1	2.86511	3.38321	3.75183	4.67469	3.38156	2.49982	0.485794	0.848375	1.07944	1.67851	0.987364	0.718897	0.186582	0.404385	0.505328	0.256936	0.306547	0.32441	2.08394	1.23695	1.80795	1.04054	1.06796	0.75739	1.01039	0.979844	1.58155	0.71893	1.25198	0.718508	0.926439	0.799274	0.948395	1.01777	2.71374	3.37424	4.4699	1.34327	1.1459	0.872915	1.00132	0.461996	1.33496	1.2275	0.923123
Pp01G000340.1	0	0	0.0165823	0	0	0	0	0	0	0	0	0	0	0	0	0	0	0	0.132054	0.0238998	0.0324382	0.068705	0.00842888	0	0.0690057	0	0	0.0113582	0	0	0.011572	0	0	0	0.0334584	0.0103181	0.020265	0.0313954	0.00850989	0.00982408	0.03342	0	0	0	0
Pp01G000350.1	37.4777	32.9847	35.041	12.5537	12.1484	11.7279	30.5034	30.7735	21.8945	30.3479	25.7295	32.076	10.5676	11.3242	9.64082	15.5531	17.9281	15.7733	10.5229	10.8994	8.94425	12.7967	15.5583	16.0043	11.5628	10.9105	11.9296	10.1335	17.1866	19.338	17.6112	15.5928	19.178	17.6424	8.79128	10.0856	10.8115	15.5351	12.7872	11.6838	11.6933	12.2032	11.5317	15.7978	12.8619
Pp01G000360.1	15.3536	15.2442	15.8923	16.7233	15.0021	17.6184	17.4394	16.5678	15.0467	15.7308	13.0368	14.3698	34.6912	33.5868	33.7781	36.5152	34.5232	36.482	20.5006	23.615	21.29	21.5821	14.9354	20.7928	24.6785	29.3233	14.305	31.4478	20.1854	28.6139	27.1857	17.9432	15.1874	13.8821	18.8978	22.0045	19.6683	18.51	12.9198	19.6737	30.6979	29.5567	34.8122	28.8888	34.3973
Pp01G000370.1	10.5997	11.1874	10.6672	16.0556	14.1225	13.872	13.6336	14.233	37.9265	18.362	18.3902	27.7035	13.516	14.6607	12.1663	8.39926	7.38127	6.8491	4.90525	9.15657	6.96311	8.52397	2.83602	4.93452	4.22227	5.20936	9.69007	7.73113	9.1443	9.50032	6.2455	14.0712	9.23286	15.2643	1.44812	1.228	2.36309	8.34982	5.0826	6.31166	5.42621	6.18572	11.7497	7.96093	7.07149
Pp01G000380.1	0	0	0	0	0	0	0	0	0	0.425028	0	0.547594	0	0	0.168308	0	0	0	0.190941	7.78613	0	0.514006	0.295721	0.179621	0	1.22724	7.69666	0.213338	0.496808	0	0.776379	6.90249	0.432589	8.91527	61.9331	54.2155	63.5324	0.690581	0	0.65562	0	0.771897	0	0.995535	0.172218
Pp01G000390.1	0.0589409	0	0.0585271	0	0	0	0	0	0	0	0	0	0	0	0	0	0	0	0	0	0	0	0	0	0	0	0	0	0	0	0.0359589	0	0	0	0	0	0	0	0	0	0	0	0	0	0
Pp01G000400.1	0.943994	1.28336	1.87292	2.54948	2.07562	2.27852	1.07397	0.655916	1.36449	1.46254	1.5538	1.93462	0.0411842	0	0.118041	0.240734	0	0.214185	0.644189	1.00451	0.514763	0.502466	1.70854	0.919618	0.768662	0.810576	0.512018	0.542311	0.72699	0.648233	0.404245	0.703473	0.619213	0.643718	0	0	0.157909	0.0574949	0.403531	0.228792	0.80432	1.40605	0.540354	0.936499	0.821117
Pp01G000410.1	0	0.112061	0.0585146	0.180135	0.121315	0	0.176743	0.210067	0.0836268	0.153972	0.187669	0.307135	0	0	0	0	0.0447904	0	0.103967	0	0.073213	0	0	0.068297	0	0.131362	0.0369827	0	0	0	0	0	0	0	0.71009	1.48855	0.373936	0	0	0	0	0.0361362	0	0	0
Pp01G000420.1	21.1473	20.5247	20.3021	22.4823	23.2374	21.5205	5.23885	4.69141	6.22327	6.28988	6.81684	6.98753	14.9932	13.6282	15.1394	12.4127	14.4278	14.3361	14.4311	18.1764	15.7149	15.995	7.20097	9.60206	11.233	13.7706	14.5444	16.7377	10.9084	12.6863	13.159	15.9879	10.7185	21.357	8.27946	8.2983	7.95864	10.5075	5.96995	11.4051	15.3136	14.7388	17.8619	12.9588	23.4888
Pp01G000430.2	61.5503	60.8418	67.3194	56.1311	55.8492	57.9698	15.6769	13.6163	16.6253	20.3283	19.3232	17.3694	37.69	37.9165	40.4036	41.41	38.0516	36.8308	31.3812	28.1168	29.56	30.0192	15.465	23.6446	26.9997	32.2322	13.1482	36.6551	18.8598	27.6211	30.6645	17.6604	16.5694	9.83733	37.3088	41.7619	40.7111	29.4987	23.0988	34.2517	38.4345	35.9682	37.759	29.9723	39.0929
Pp01G000440.1	89.3065	90.0293	87.1196	58.0268	60.0596	59.3094	15.5408	12.556	14.0436	14.9844	14.7059	13.8082	24.5483	24.5444	26.9433	23.1755	21.0093	22.2807	75.1613	14.7951	69.9937	71.7853	14.1712	19.5283	22.8997	23.7426	5.32769	21.53	10.4866	15.5194	17.3054	9.45023	8.04126	6.39784	43.9594	44.2364	45.5293	41.1011	36.9922	62.3206	27.903	23.2556	22.9769	16.4835	27.2559
Pp01G000450.1	137.105	137.37	136.056	86.1905	88.453	81.4602	17.9247	18.8103	28.8622	20.0455	22.6213	23.9149	110.495	93.6649	110.698	104.873	88.5589	88.6966	281.772	113.839	308.477	309.855	93.8686	113.88	145.521	138.795	48.3506	158.866	98.069	124.251	172.023	62.6963	62.2513	36.5859	330.924	360.131	354.383	370.724	345.421	494.163	167.897	167.592	182.249	115.591	214.68
Pp01G000460.1	5.024	4.17128	4.27874	5.23993	5.13482	5.21942	2.23497	2.41772	1.14846	2.66707	3.09573	2.54801	11.0739	10.3368	10.6526	11.5138	11.2821	12.9367	12.8762	9.48791	13.7221	13.0263	11.1469	13.3288	16.3585	13.2083	8.12057	12.3948	11.5334	14.2377	12.0108	8.34816	9.329	7.70317	30.5562	30.8077	26.9993	8.96382	9.10615	9.82718	14.921	15.007	14.9713	11.7102	18.308
Pp01G000470.1	98.5086	101.711	99.5525	117.436	120.458	120.209	36.0559	40.2597	44.0226	44.5546	43.1428	46.7391	128.683	120.788	124.152	110.778	115.65	105.938	61.3103	62.5174	64.4149	61.4336	60.1818	72.4731	75.0174	77.1297	33.9257	83.3151	65.1398	86.243	89.9135	39.1575	58.7465	32.7833	58.959	61.2788	64.348	42.7492	41.2516	48.3914	81.8869	80.4125	91.5208	81.5778	118.724
Pp01G000480.1	2.439	2.77457	2.69766	3.82541	4.01337	4.52024	0.767218	0.876971	0.869414	1.31175	1.34354	0.674245	2.4537	2.60411	3.16204	5.93448	4.58187	4.33012	0.794257	2.41012	0.868891	1.08249	2.72052	3.00253	2.55305	4.77087	1.02785	2.90582	2.13951	3.56323	4.13367	1.49075	1.65326	0.72344	0.440356	0.192941	0.473256	2.37347	1.27459	2.24406	3.72567	3.48896	3.00656	3.6604	3.98596
Pp01G000490.1	6.03939	6.10723	6.90818	7.91313	7.8357	9.83614	4.10978	3.12751	4.8122	3.8666	6.16707	5.58954	5.0934	4.3707	5.0113	3.63214	2.70188	3.69303	1.54704	1.59597	1.7561	0.893841	0.402778	0.96919	0.771966	1.52837	1.0587	1.62246	1.81623	1.5253	1.80678	1.40816	1.70737	0.59624	2.47803	2.713	3.51431	1.93047	1.41381	1.53297	1.25596	1.41191	1.5472	1.27941	4.30444
Pp01G000500.1	5.10269	8.27736	7.44986	6.71658	8.62702	8.13705	22.3835	13.6253	8.91612	27.073	27.323	29.3735	21.5847	18.8524	22.7183	23.1912	27.4552	32.3472	1.24628	9.92725	7.07735	3.29608	9.69984	9.28213	2.71729	7.90498	2.98732	12.0374	7.28241	17.7285	11.8202	7.11157	10.2131	0	31.9286	27.9565	34.9963	5.78988	5.48244	7.35847	9.01023	9.72839	7.95818	17.0693	17.4002
Pp01G000510.1	0	0	0	0	0	0	0	0	0	0	0	0	0	0	0	0	0	0	0	0	0	0	0	0	0	0	0	0	0	0	0	0	0	0	0	0.24336	0	0	0	0	0	0	0	0	0
Pp01G000520.1	0	0	0	0.130776	0	0	0	0	0	0	0	0	0	0	0	0	0	0.0664657	0	0	0	0	0	0	0	0	0	0	0	0	0	0	0	0	0	0	0	0	0	0	0	0	0	0	0
Pp01G000530.1	0	0	0	0	0	0	0	0	0	0	0	0	0	0	0	0	0	0	0	0	0	0	0	0	0	0	0	0	0	0	0	0	0	0	0	0	0	0	0	0	0	0	0	0	0
Pp01G000540.1	34.7263	33.4461	35.0823	39.876	39.8308	39.3975	7.13003	7.80718	6.64344	9.38157	10.1232	9.51546	22.6931	22.6581	25.894	24.6175	22.4801	22.0522	9.01838	14.5443	9.65372	8.12278	7.87344	14.9488	16.1339	21.3342	3.22695	20.199	8.62781	15.636	17.0486	5.75762	6.37028	2.35791	8.54157	9.15395	9.22007	5.71815	4.38317	8.31458	21.4264	19.7607	20.0082	14.1496	25.5257
Pp01G000550.1	1.73624	1.47205	1.55763	1.25422	2.1792	1.85925	2.80667	3.22671	4.01321	2.52161	4.38816	3.8928	4.36646	4.16809	6.30057	2.04855	3.23869	4.80667	1.78135	3.22175	1.28041	2.40294	0.581563	0.399203	1.24084	1.4384	1.54312	1.83536	2.65745	1.81387	2.81985	2.07234	3.63006	3.66185	0.306401	1.7004	1.45502	2.23336	3.27629	2.31846	1.8709	0.974939	1.71273	3.82645	5.61516
Pp01G000560.1	0	1.06916	0	0.726333	1.09952	2.01653	1.28917	3.09324	0.739846	0	1.60429	0.886723	0.276358	0.549585	0.780779	0.888884	0.287629	0.803045	0.609213	0.264898	0.589957	0.529939	0	0.281074	0	0	0	0	0.260228	0	0	0	0.448003	0	0.258018	0	0	0	0.227942	0.507736	0	0	0.332778	0	0.504835
Pp01G000570.1	2.09913	1.71892	1.269	2.44265	3.6991	2.55131	1.00844	0.295625	2.44235	0.539235	1.17441	2.1004	2.00143	1.52641	2.29088	1.59195	1.11783	1.43449	1.08344	1.46096	0.692197	0.805065	0.270241	0.690709	0.177318	0.401418	1.06127	0.945259	0.910278	0.691175	1.0803	0.887697	1.09746	0.866891	0.0993369	0.229956	0.0446722	0.905133	0.232207	0.17623	0.934771	0.986639	0.41766	0.526426	1.73899
Pp01G000580.2	22.5074	22.1831	24.3534	26.0771	25.5999	26.1568	6.86575	7.04489	7.64599	7.6737	9.74584	8.20764	16.4576	15.3972	17.0281	13.6312	13.7132	12.7975	14.0049	8.1892	13.01	11.6175	6.25274	7.38911	5.96161	8.55781	8.85096	9.3233	7.34528	9.70476	10.5015	7.05072	8.20542	7.09365	14.5801	15.3789	18.0727	13.8529	12.2856	17.5193	10.746	8.47627	9.55984	8.17233	14.3026
Pp01G000590.1	27.315	26.692	27.5805	28.3479	29.0527	26.5816	7.84779	7.96373	5.03761	11.4699	10.1673	10.2389	7.15132	5.85516	7.24818	7.90751	8.63152	7.74551	6.77376	4.80377	6.20361	5.45216	6.48371	8.39331	6.81007	6.89766	4.13152	6.20133	5.59546	5.89123	5.0259	6.13922	5.06531	5.18604	7.82363	7.24758	8.03566	6.60695	5.34704	7.14427	6.63107	6.62747	6.97507	5.39742	7.39563
Pp01G000600.1	94.5653	91.4237	95.1018	113.461	110.011	118.592	58.7409	63.2425	121.54	103.845	101.602	117.404	51.9323	44.9794	52.0344	42.9173	29.607	36.1053	26.3038	65.7965	28.5057	26.5995	55.7542	36.0523	41.1926	34.1031	77.7457	48.2057	65.3973	49.5102	51.9338	88.318	88.4661	105.79	5.43232	3.4432	5.0317	21.1346	16.6458	14.7729	50.0905	40.0213	49.8978	51.2241	51.6867
Pp01G000610.1	89.9602	87.8832	87.1559	99.2572	99.1365	97.3139	11.6797	11.0193	13.822	15.2665	14.0788	14.4124	45.5461	45.1821	44.7482	45.6355	40.5436	40.869	36.8853	31.7686	35.7996	33.7089	20.0278	30.7741	33.1459	44.8374	13.3829	43.198	20.4792	32.3877	34.7536	16.4412	15.3357	9.55757	30.5787	31.9368	32.2824	21.6496	17.5298	32.5553	51.4243	44.6118	47.5252	33.3467	52.5763
Pp01G000620.1	0	0	0	0	0	0	0	0	0	0	0	0	0	0	0	0	0	0	0.0407849	0	0.0216828	0	0.0688421	0	0	0.0391588	0.0226689	0	0	0	0	0.0229095	0	0	0.0226175	0.10534	0.0207394	0.0153491	0	0	0	0	0.0453581	0	0
Pp01G000630.1	363.748	360.254	357.454	477.003	484.475	474.221	316.667	389.034	575.63	390.822	390.095	435.836	194.815	188.461	190.281	112.738	106	111.376	186.44	191.11	198.77	193.623	215.876	191.643	189.817	183.112	203.741	182.288	198.889	181.14	179.003	181.248	222.259	191.676	50.8538	44.2781	53.7765	140.251	146.982	135.229	193.437	205.321	199.87	226.845	218.234
Pp01G000640.1	0.065607	0.062432	0.130077	0.066891	0.13444	0.0741566	0.0353815	0	0.201229	0	1.89891	3.04657	0.0410417	0	0.0390941	0	0	0	0	0	0.0838305	0.0380758	0	0	0	0	0	0	0	0	0	0	0	0	0	0.116381	0	0.057722	0	0	0.0438132	0	0	0	0.0236555
Pp01G000650.1	5.92124	4.61471	5.60779	8.16024	8.28484	7.13652	1.47873	1.69202	3.45128	2.40767	2.94328	2.82382	2.44031	1.59667	2.22033	1.73517	1.39782	1.67603	1.47465	1.68588	1.34725	1.49711	0.9294	1.23396	1.87095	1.95694	0.938568	1.62052	1.25272	1.47263	1.80824	1.35256	1.24948	1.54279	1.64644	1.43092	2.24835	1.41197	1.05606	2.1063	2.41634	1.93311	2.8324	2.12013	2.72986
Pp01G000660.1	12.0841	11.7385	12.1005	18.4591	20.2252	21.3781	20.8303	26.7041	29.6111	29.3724	27.6224	24.0335	12.4572	13.6104	13.0924	19.1903	18.4575	17.6095	17.6078	11.4759	15.7323	16.0583	15.6882	13.6567	12.3698	16.8851	10.1811	16.5537	15.499	15.5839	12.1608	12.1308	17.5289	15.4558	32.7312	21.5776	42.207	44.124	31.6106	41.3294	16.3161	13.5845	15.6618	16.0375	16.7165
Pp01G000670.1	10.1232	10.5519	10.2924	11.3434	11.2713	11.6694	2.44154	2.64713	2.53802	4.18971	3.65251	4.11669	1.64969	1.32527	2.2167	2.76718	3.07153	3.74941	2.12222	1.14358	2.0913	1.71208	1.38179	1.21913	0.997357	1.86595	0.590808	1.65836	1.01337	1.60465	1.36917	0.676168	1.0737	0.66401	2.13265	2.83989	3.14019	1.99714	2.2942	2.5976	1.27049	1.53938	1.17012	1.4404	2.33988
Pp01G000680.1	0	0	0	0	0	0	0	0	0	0.0433017	0	0	0	0	0	0	0	0	0	0	0	0	0	0	0	0	0	0	0	0	0	0	0	0	0	0	0	0	0	0	0	0	0	0	0.0116699
Pp01G000690.5	0.204984	0.219134	0.330378	0.756325	0.813153	0.57572	0.346177	0.439668	0.209971	0.388012	0.277121	0.216056	0.0152702	0.0152974	0.0436096	0.0178657	0.112143	0.0639998	0	0	0	0	0.0958583	0	0.0136307	0	0	0	0	0	0	0	0	0	0	0	0	0	0	0	0	0	0	0.0466439	0.0178128
Pp01G000700.1	0.0925771	0.175867	0.182795	0.37577	0	0.104251	0	0	0	0	0	0	0	0	0	0	0	0	0	0	0	0	0	0	0	0	0	0	0	0	0	0	0	0	0	0	0	0	0	0	0	0	0	0	0
Pp01G000710.1	0	0	0	0	0	0	0	0	0	0	0	0	0	0	0	0	0	0	0	0	0	0	0	0	0	0	0	0	0	0	0	0	0	0	0	0	0	0	0	0	0	0	0	0	0
Pp01G000720.1	0	0	0	0	0	0	0	0	0	0	0	0	0	0	0	0	0	0	0	0	0	0	0	0	0	0	0	0	0	0	0	0	0	0	0	0	0	0	0	0	0	0	0	0	0
Pp01G000730.1	12.5794	12.2242	13.5423	17.9145	16.8787	18.6038	2.92275	2.41003	4.00168	3.99102	3.84943	4.32622	6.96289	6.75011	7.63981	5.89269	5.48325	5.70511	3.5529	5.20647	3.43126	3.8361	2.10595	2.80061	3.35157	4.26451	2.25406	4.52491	3.32506	5.12553	5.60211	2.65991	3.14687	1.69784	4.3607	5.78767	4.80146	4.20718	2.80629	4.58348	5.23388	5.58598	5.95445	4.5156	8.51124
Pp01G000740.1	0.237364	0.316263	0.141681	0.193154	0.0973415	0.267896	0.092843	0	0.397215	0	0	0.0804871	0.0275843	0.0827824	0.0786505	0	0.033626	0.0857828	0	0.0299542	0.0557504	0	0	0.129362	0	0.100437	0.0278146	0	0.0503254	0.0303359	0	0	0.0230184	0	0.0288839	0.0805231	0	0	0	0	0	0.248448	0.0583365	0.0286854	0.0479894
Pp01G000750.1	5.38844	4.56891	4.78167	7.71983	6.95564	6.11348	3.98526	4.0358	3.71009	5.30338	6.18611	4.98995	5.33095	4.76168	5.51344	6.08103	5.59935	4.00075	1.59222	4.20827	1.57495	1.41626	1.87215	1.71885	1.58106	2.38372	3.96338	2.78704	2.96148	3.49176	3.59487	2.78962	3.77592	2.58165	2.65441	2.3179	2.20454	2.54327	1.21059	2.581	3.56916	3.56004	3.86815	2.28156	5.1911
Pp01G000760.1	1.22009	1.62951	0.805166	0.494955	1.24506	1.2823	3.51207	2.66444	2.59772	1.33232	1.1918	1.53799	0.346849	0.480897	0.867469	0.571847	0.375702	0.228045	0.744163	1.6363	0.441362	0.47859	1.60364	0.899152	1.95996	1.07416	2.40796	1.76562	1.14429	0.860923	1.02496	2.9807	1.80218	4.32748	0.64518	0.643058	0.587119	0.954808	0.629558	1.41961	1.01406	1.40283	1.43664	1.78882	0.565298
Pp01G000770.1	21.3483	19.3106	21.0458	26.0547	24.1625	22.4859	1.29774	1.22101	1.00741	1.41663	2.25008	2.06851	1.84441	1.68207	2.10678	3.76554	4.96229	4.09783	1.8549	0.70536	1.71448	2.55969	2.16469	1.92529	1.09381	1.86638	0.880277	2.07438	1.00214	2.38937	1.46166	1.09079	1.09137	0.493501	2.92472	2.22937	2.50644	1.40128	0.884442	0.915567	1.53287	1.92284	1.58263	1.79935	2.40609
Pp01G000780.1	478.108	457.451	480.433	562.734	528.894	557.458	386.188	515.653	390.247	403.636	452.49	335.038	192.384	202.752	199.736	214.933	248.211	255.961	102.479	168.393	105.325	136.171	220.188	166.292	126.014	148.451	301.424	141.63	229.66	213.922	163.984	289.685	376.783	351.537	108.803	116.565	122.273	150.13	157.572	106.934	132.67	134.467	86.196	204.696	182.222
Pp01G000790.1	0	0	0	0	0	0	0	0	0	0	0	0	0	0	0	0	0	0	0	0	0	0	0	0	0	0	0	0	0	0	0	0.319014	0	0	0	0	0	0	0	0	0	0	0	0	0
Pp01G000800.1	0	0	0	0	0	0	0	0	0	0	0	0	0	0	0	0	0	0	0	0	0	0	0	0	0	0	0	0	0	0	0	0	0	0	0	0	0	0	0	0	0	0	0	0	0
Pp01G000810.1	7.0423	7.52768	7.85267	7.78283	9.44207	8.85376	1.98491	1.92702	2.076	2.07804	2.60744	2.66972	5.1961	5.27791	5.66303	5.6884	5.58141	5.99017	4.55128	3.95996	4.30894	4.66002	1.81459	2.92238	3.29503	4.69234	1.16788	5.83344	2.03866	3.58128	3.48787	2.35662	1.96753	1.85854	1.79301	2.18639	2.09193	2.35464	2.0457	3.25671	5.39636	4.64348	4.98845	3.7989	7.1781
Pp01G000820.1	1.03159	0.851214	1.09164	2.03153	1.90852	1.78866	3.15935	3.23981	2.40037	5.07878	5.04457	4.56462	0.234701	0.703239	0.970894	0.424321	1.13553	0.960481	0.463802	1.25216	0.339348	0.219626	0.523142	0.541299	0.574317	1.10365	0.427697	1.09703	0.943768	1.7276	1.83251	1.07107	0.513125	0.581924	0.0947773	0	0	0.06743	0	0.043033	1.53542	0.722094	1.27966	1.14865	1.20261
Pp01G000830.1	1.41609	1.83718	1.04801	3.3087	1.85469	2.76195	0.201598	0.0952826	0.113931	0.384777	0.0855834	0.326614	0.0353233	0.0353706	0.0503241	0.0414779	0.0436755	0.055893	0	0.0394944	0	0	0.0409267	0	0	0.0472852	0	0.0914862	0	0.0380803	0	0	0.0144286	0.162748	0.0187516	0.0174383	0	0	0	0.0158184	0	0	0	0	0.0208043
Pp01G000840.1	54.7332	55.5297	53.1261	63.5908	64.7181	66.6602	29.4534	25.6214	42.4161	52.5677	48.0523	47.7181	41.6951	35.7764	39.603	43.4084	44.5163	44.2268	19.2009	30.8177	26.3152	20.9417	24.8801	25.4531	29.5802	26.5227	17.4648	31.7911	33.9027	34.9627	33.5977	19.3056	24.7999	17.6913	24.3685	25.5266	31.9718	25.7129	24.8526	28.3397	32.3764	27.2905	29.4353	29.8623	44.7856
Pp01G000850.1	0	0	0	0	0	0	1.15437	0	0	0	0	0	0	0	0	0.393886	0	0	0	0	0.822622	0	0	0	0	0	0	0	0	0.452304	0.428084	0	0.611448	0	1.14761	1.36805	3.18942	3.94174	0	0	0	0	0	0	0.175521
Pp01G000860.1	0.422375	0.850925	0.354979	1.03862	0.927272	1.37665	0.84382	0.491167	0.332778	0.338425	0.704595	0.404477	0.0449567	0.0149793	0.0283049	0.0174235	0.0366939	0.015662	0.0282619	0.0327617	0.0905773	0.109148	0.0117362	0.0140307	0.0409433	0.0680108	0	0.0317024	0.0135983	0.0659877	0	0	0.0378592	0	0.0473601	0.16113	0.0287819	0.0216044	0.0118296	0.0682653	0.0310143	0.0883845	0.0469663	0	0.0268022
Pp01G000870.1	0.171809	0.191993	0.0233904	0.100052	0.339611	0.180966	0.0269636	0	0	0.0340866	0.0417315	0.0452867	0	0.014907	0	0	0	0	0	0	0	0	0	0	0	0	0	0	0	0	0	0	0	0	0.0156308	0	0	0	0	0	0	0	0	0	0
Pp01G000880.1	7.03039	6.14316	6.3108	6.78924	6.47716	6.61494	1.29955	1.28722	1.32822	1.44466	1.29769	1.37066	3.19764	3.25823	2.99298	2.8553	2.57237	3.00746	4.14438	2.62778	3.68721	3.8578	1.67777	2.25815	2.69442	4.4053	1.86102	4.14207	2.30263	3.41227	3.24827	1.23717	1.52191	1.51343	2.47138	2.8462	3.46596	3.32814	2.26862	4.95844	4.21009	3.4004	4.37081	3.03233	3.74628
Pp01G000890.1	23.0928	22.1175	22.2079	30.5719	25.2555	27.0669	33.949	37.1591	47.4192	39.5782	42.4705	45.6907	35.664	33.7268	33.6116	26.8496	27.5463	24.7062	22.8755	33.884	23.609	20.2066	37.6914	25.7633	24.7563	25.0668	47.5628	28.3629	39.4914	31.7483	29.1464	49.9962	47.0945	65.0059	3.15076	2.6496	4.41022	20.4526	19.9598	18.2746	24.5626	25.9817	26.0478	34.9056	36.0744
Pp01G000900.1	2.59457	2.7051	5.15691	2.44899	1.67497	3.12458	2.53713	1.44869	1.94474	3.87738	4.71491	5.08953	2.00136	2.61298	3.2421	2.65509	3.36161	2.17965	1.67399	2.45379	1.91307	1.58655	2.07214	1.91021	3.71534	2.72061	3.87591	2.77525	2.43028	3.04989	1.68448	1.76056	2.89157	2.1383	0.575279	0.481053	1.27634	1.70267	2.31987	1.39221	3.33352	2.22318	2.93549	3.19321	2.66984
Pp01G000910.1	1.89729	0.543177	0.190001	0.194001	0.199534	0	0	0	0	0	0	0	0.281717	0	0.269191	0	0	0	0	0.138967	0	0.135129	0	0	0	0	0	0	0	0	0	0	0	0	0.27534	0.252577	0.366332	0	0	0	0	0	0	0	0.071693
Pp01G000920.1	0	0.198885	0.20815	0	0	0.237028	0.123217	0	0	0	0	0	56.7065	55.623	56.3649	39.4245	58.1444	47.9157	13.8741	15.8545	18.2323	17.8213	20.0405	24.3731	24.8178	24.4475	21.278	16.1516	27.8878	32.2899	19.2933	20.9713	32.8371	23.8601	17.7811	14.8508	21.6249	20.1418	17.88	13.9132	22.0245	20.9247	20.4418	35.3458	20.4195
Pp01G000930.1	0.342177	0.415621	0.586895	0.63436	0.383249	0.211709	0.0288361	0	0.0409281	0.0750959	0.0459339	0.049879	0.0535546	0	0.033827	0	0.087695	0	0.082896	0.01983	0.0888346	0.0160526	0	0	0.0796227	0.0637601	0	0.0370849	0	0	0	0.0184112	0	0	0.0946409	0	0.0173979	0	0.0982481	0.0160301	0	0	0.0555549	0.0181665	0.0208066
Pp01G000940.1	0	0	0	0	0	0	0	0	0	0	0	0	0	0	0	0	0	0	0	0	0	0	0	0	0	0	0	0	0	0	0	0	0	0	0	0	0.177911	0	0	0	0	0	0	0	0
Pp01G000950.1	0	0	0	0	0	0	0	0	0	0	0	0	0	0	0	0	0	0	0	0	0	0	0	0	0	0	0	0	0	0	0	0	0	0	0	0	0	0	0	0	0	0	0	0	0
Pp01G000960.1	11.6989	4.76773	19.3576	11.3326	9.72137	19.5071	43.532	39.8639	18.6274	70.2014	42.828	51.512	21.5514	15.6764	19.6075	18.8291	14.7779	16.0458	17.1027	10.3567	9.96169	12.7446	17.1877	18.1132	14.1182	19.8976	8.46191	18.1496	13.0138	15.9684	10.4778	18.1176	29.1303	23.6417	6.56426	5.09919	7.98711	6.34383	20.128	9.66972	17.1653	12.0648	20.7251	17.6671	5.90754
Pp01G000970.1	30.747	27.7263	28.713	28.8699	32.4841	29.9371	10.2548	9.03049	11.2729	13.7754	14.0725	14.5609	20.4093	18.8043	20.0011	22.6026	19.273	18.2827	9.36886	14.8059	12.4095	10.8678	7.98645	9.56711	10.433	12.7408	7.63685	14.6806	12.6022	16.0292	16.293	8.07983	10.8109	5.55345	10.3344	11.5742	14.0115	12.6866	9.37567	13.7041	15.1167	12.1512	14.8361	14.9832	18.396
Pp01G000980.1	1126.56	1119.86	1114.63	1341.85	1346.2	1338.82	366.33	377.248	407.148	427.642	429.495	385.353	351.064	323.779	350.089	203.431	206.677	201.716	245.132	278.437	265.344	236.48	236.958	222.042	247.83	248.836	223.9	244.363	212.289	217.113	271.563	197.906	255.074	177.177	61.827	56.4585	69.4969	160.374	136.853	163.057	291.515	328.147	365.417	271.071	362.564
Pp01G000990.1	5.18862	5.18524	5.15384	2.71504	5.45149	5.69738	1.00825	1.43466	0.286913	3.72677	2.27366	1.04623	2.54292	2.62153	3.22511	2.76242	2.84388	1.81526	4.47945	1.58194	2.18307	2.29213	2.81256	1.18797	2.86926	1.99897	0.565641	3.84291	1.64396	2.01842	2.66148	0.656493	0.246574	0.202026	23.8958	31.7728	22.9675	1.7607	2.24328	2.21476	1.67078	2.59483	2.86542	2.92678	2.08682
Pp01G001000.2	80.4973	76.6459	83.2184	94.3236	91.2686	96.6044	65.5432	70.3773	67.9088	79.2557	73.7657	73.5339	61.3928	57.5211	61.3065	59.0833	59.5945	58.1271	47.0698	44.2037	50.5401	49.6769	47.1521	50.2578	51.4158	53.4115	20.4436	51.8483	44.5571	51.3169	54.4976	32.1736	34.4823	21.3512	17.2884	17.5147	20.4755	29.6254	31.7577	31.6606	56.8071	54.5238	56.6653	58.3628	68.7498
Pp01G001010.1	4.39862	3.67584	3.9816	7.39005	7.40057	7.52869	0.636656	0.75263	0.725795	0.721915	0.961883	0.843432	2.06426	1.90321	2.34096	3.44148	2.12127	2.40529	1.9661	2.03758	1.73411	1.73046	1.25619	1.68034	1.92	1.98268	1.0056	2.02901	1.22806	1.57215	1.36909	1.3849	1.22587	1.1435	2.16121	2.30866	2.6624	1.51246	1.07852	1.60547	2.38593	1.85409	2.02664	1.6644	2.28663
Pp01G001020.1	1.47742	1.79142	2.18159	4.39623	4.21064	4.70756	0.0921207	0.136309	0.357976	0	0.073356	0.0401467	0	0	0	0	0	0	0	0	0	0	0	0	0	0	0	0	0	0	0	0	0	0	0	0.0154697	0	0	0	0	0	0	0	0	0
Pp01G001030.1	0.518735	0	0.668457	0	0	0.146966	0.78414	0.414951	0	0	0	0.302992	0	0	0.112404	0	0	0	0	0	0	0	0	0	0	0	0	0	0	0	0	0	0	0	0	0.113212	0	0	0	0	0	0	0	0	0
Pp01G001040.1	50.7781	48.4699	48.7322	48.8373	48.9594	49.3124	9.70308	11.8935	5.72008	13.2582	15.4193	13.7525	25.5157	30.5691	32.4121	42.1617	35.0062	38.475	115.8	23.9053	100.806	93.576	28.44	46.7367	56.1714	56.6244	6.90657	40.6524	10.8878	17.0526	19.3322	12.9424	9.35892	10.0859	38.6747	39.3	43.5758	30.8832	24.558	61.2623	63.0866	49.5443	34.5763	20.0579	41.219
Pp01G001050.1	71.8096	69.4461	71.7769	45.2944	44.7413	44.7442	11.6877	9.33154	14.3915	17.0004	17.7395	17.8662	41.0931	38.2927	41.1473	25.8795	23.4137	23.2477	32.9436	22.5144	32.813	30.2655	19.2394	24.007	26.2392	26.5841	9.69153	29.1223	16.6069	24.1824	27.7302	11.5319	12.8306	6.2212	149.56	150.629	123.393	27.0741	26.7398	34.6211	35.0727	30.4854	32.5768	22.9935	37.5028
Pp01G001060.1	121.094	121.403	120.996	93.6586	94.7358	94.8677	27.8988	24.9493	22.1623	37.4526	34.7778	26.627	5.38243	3.87507	4.11804	10.8099	12.0671	11.3569	0.591191	1.43969	0.69149	0.593491	0.974416	0.836121	0.770108	2.26929	0.535037	1.51689	0.842399	2.25137	1.37517	0.508156	1.33268	0.940227	1.41417	1.05312	2.0857	0.581725	0.706886	0.603802	1.71709	1.31113	0.957997	1.4681	3.19948
Pp01G001070.1	42.5314	42.5402	39.2308	45.2588	45.5304	40.6251	14.7568	13.7167	6.49139	16.8202	5.7623	17.0275	37.1786	16.1147	11.8297	35.0878	49.5155	53.3814	1.52333	1.73358	1.23226	2.62381	5.44866	3.48177	2.97096	3.28824	3.53176	1.99534	3.87203	7.12947	7.2917	2.18424	11.8381	2.72975	0	0.0718114	0.138232	1.47561	1.60307	1.52176	2.05226	2.09411	0.744517	6.32884	3.8238
Pp01G001080.1	200.675	198.228	201.604	60.5973	58.3853	58.7518	57.8966	55.018	54.6951	144.583	80.4135	98.8474	21.9648	6.96552	15.8731	30.1104	31.1508	35.0643	40.9549	3.84679	31.2498	36.8461	45.1657	47.3524	37.1639	20.609	3.52768	13.4019	13.5916	17.7843	12.0376	7.99362	8.46287	3.41858	127.535	125.747	45.225	22.7451	35.2039	23.5829	21.8318	19.07	11.3574	12.9691	13.0018
Pp01G001090.1	21.2266	20.6004	23.5258	36.0866	36.9425	41.7146	4.4226	5.39351	3.06377	8.81701	6.67723	8.04354	7.37288	5.08533	6.57924	0.74318	0.742193	1.01045	0.82028	0.975236	0.9152	0.609686	1.56019	0.750725	0.938027	1.21547	0.90771	1.31326	1.29555	1.65549	2.97359	1.60079	1.46414	0.643298	0.357381	0.56531	0.130707	0.211455	0.0794066	0.213301	1.44025	1.48142	2.15903	1.42744	0.957165
Pp01G001100.1	28.7885	28.9921	29.2786	34.7623	34.4183	36.3591	22.1248	25.2759	20.9492	23.652	21.0402	22.8078	33.7038	31.2683	32.0481	41.5556	44.8174	43.9586	12.905	22.8014	14.0667	15.1112	21.7626	19.4184	15.347	18.4706	26.4752	18.2259	19.4592	22.3828	15.6111	24.5066	31.185	28.6835	2.47691	3.26968	3.82732	7.76677	8.28486	6.73908	20.6935	22.2385	16.7516	25.9165	20.9346
Pp01G001110.1	5.85134	4.7943	5.27833	8.86884	8.32051	8.8899	1.66864	2.49442	5.36563	0.457919	0.305567	0.22125	0.127864	0.0366128	0.173146	0	0	0	0.0862888	0	0.0183529	0	0.0285861	0	0	0	0	0	0	0	0.0391414	0.0378157	0	0	0	0	0	0.0394726	0	0.0497812	0	0	0	0	0
Pp01G001120.1	0.628541	0.656521	0.436317	0.127426	0	0.0709679	0.0655534	0	1.06699	0.256799	0.209031	0.285019	0	0	0	0	0	0	0	0	0	0	0	0	0	0	0	0	0	0	0	0	0	0	0	0	0	0	0	0	0	0	0	0	0
Pp01G001130.1	0.535852	0.873759	0.987226	0.622165	0.471559	0.777226	0.395072	0.161163	0.697781	0.851301	0.4779	0.708817	0.0318564	0.0478819	0.150266	0.240876	0.312438	0.283411	0	0.106927	0.0479392	0.144604	0.0872494	0.0446531	0.0576714	0.086285	0	0	0.0430226	0.209671	0.0680068	0	0.0399013	0.0333819	0.0669876	0.0465	0	0.0229031	0	0.0144467	0.0164245	0.0784503	0.0830379	0.0489499	0.0947896
Pp01G001140.2	6.65498	6.24922	6.04318	5.7631	5.33348	5.48307	124.033	24.0589	7.71714	34.0523	42.1568	60.1164	2.79376	2.60427	2.72932	4.63117	4.86653	5.39177	2.74548	1.81399	1.47307	2.35033	2.8121	3.01522	2.23674	2.82563	2.10378	2.49631	2.30045	3.10335	2.60779	2.73243	3.56856	2.96761	1.15288	1.11171	2.42618	4.50461	4.49643	6.36709	3.01761	2.1005	2.25128	3.54096	2.69173
Pp01G001150.1	1.21786	1.14123	1.44523	2.61032	2.07693	1.61429	0	0	0.0968527	0	0	0	0	0.19338	0.0798391	0	0.164002	0.0903484	0	0	0	0	0	0	0	0	0	0	0	0.0780722	0	0	0	0	0	0.0814445	0.19201	0.0268696	0	0.124821	0.0379913	0	0	0	0.241039
Pp01G001160.1	10.9742	11.276	10.1894	4.21089	4.62232	4.59776	6.89625	4.77616	3.70101	7.80487	8.17794	6.3293	1.51036	1.37209	1.45911	1.02201	0.998032	1.13511	0.264128	0.806163	0.110479	0.0498842	0.525607	0.768076	0.346397	1.09844	1.55899	0.472974	0.837583	0.657425	0.690336	0.381935	1.01434	0.69855	0.112363	0.156526	0.101965	0.187011	0	0.0983298	0.815327	0.55477	0.586575	0.632392	1.9276
Pp01G001170.1	14.4737	17.22	13.2824	20.435	20.5858	19.5232	1.74347	0.837414	0.858908	2.43953	1.9804	2.87631	0.0173493	0.0343625	0.0329922	0.156183	0.163519	0.3686	0.0970709	0.207707	0.136473	0.124699	0.163807	0.19347	0.141075	0.107734	0	0.0724765	0.0477229	0.0754784	0.128041	0	0.0441233	0	0	0	0	0.0121928	0	0	0.0708435	0.167079	0.0178912	0.0524498	0.0885953
Pp01G001180.1	27.2188	25.8828	30.4151	35.6278	34.9714	35.6981	22.1468	29.7613	14.922	63.5746	44.0044	56.901	0	0	0	0	0.45111	0.255333	0.27056	0	0	0.246809	0.106563	0	0.371736	0	0	0	0	0.439306	0	0	0.629529	0.142059	10.6421	15.9093	8.03661	0.852194	3.18757	0.356562	0	0.138333	0.148808	0.14404	0.0776423
Pp01G001190.1	89.7813	87.142	84.381	63.7223	69.4997	65.6451	49.3228	44.3976	112.278	53.0255	56.4988	53.9682	25.647	28.9418	29.6272	51.1897	41.7961	43.2498	51.1579	31.6118	50.4953	41.8474	25.6206	32.7774	32.8178	38.293	12.1822	40.1904	24.2522	26.5787	32.3495	17.4725	22.3273	12.8885	108.274	129.37	136.676	88.2337	77.6376	90.6786	42.5233	45.926	53.652	32.6494	50.3848
Pp01G001200.2	10.2986	9.32863	11.4254	19.1887	18.2524	19.4679	3.55592	2.25539	5.99751	3.55713	2.81439	3.88677	1.91481	1.78503	2.07982	4.65678	4.43854	4.78351	58.7823	2.52508	49.9048	68.5907	3.14349	3.26135	2.68589	3.83439	1.753	4.31293	2.72999	4.865	4.03675	1.97477	2.28848	1.40813	50.0824	55.5028	14.9369	41.931	46.202	46.369	3.00635	2.96178	2.89399	4.10775	3.58301
Pp01G001210.1	29.6793	28.8383	30.2023	32.6488	32.5828	32.0671	4.99415	4.49982	3.70593	6.88575	7.61098	7.35243	13.205	13.0492	15.1135	13.7905	13.5548	13.3328	11.3251	7.7714	11.469	10.2911	5.43949	7.78366	8.97808	12.5334	2.82547	10.4883	4.132	6.77312	7.32303	4.26358	3.13913	2.97896	3.77215	4.82152	4.53821	5.46152	4.65674	7.78225	13.969	11.5786	10.521	7.09977	14.2028
Pp01G001220.1	32.28	31.8872	33.9803	39.2971	40.5144	40.4641	19.1863	21.6143	23.5009	22.01	24.6714	24.7059	36.1446	37.498	38.9715	50.0206	41.4676	46.5801	10.4053	28.3637	10.9743	11.9459	20.56	23.9052	21.125	24.7417	27.6449	27.4873	31.2941	30.3187	33.5317	25.8401	35.7195	29.3378	6.10413	7.17165	6.36692	14.0647	8.77673	11.6714	26.3521	26.9625	34.5889	28.2572	37.8954
Pp01G001230.1	3.23285	3.32165	3.20746	5.99572	5.4518	5.68079	0.383794	0.611274	0.452901	1.00594	1.3242	0.333912	1.24099	0.621071	0.667147	1.57371	2.25853	1.08326	0.259955	1.05378	0.195737	0.389453	1.08239	0.508178	1.01868	1.05229	0.551556	0.744601	0.781405	1.14411	0.990734	0.755388	0.836168	1.19447	0.20053	0.333874	0.402356	0.595157	0.776986	0.596513	1.71869	1.08057	0.820634	0.967346	0.953342
Pp01G001240.1	392.741	376.778	381.804	503.791	510.839	509.43	192.422	290.895	303.933	235.468	274.642	262.589	253.088	251.691	239.535	233.807	230.609	221.399	154.985	170.82	169.552	171.874	177.983	168.638	151.857	167.33	139.48	174.011	159.818	181.713	166.679	137.947	200.334	144.006	43.626	41.1117	49.099	125.781	127.537	120.794	182.447	183.271	187.122	192.704	202.375
Pp01G001250.1	11.9611	12.9969	12.4239	10.326	11.2665	12.1207	5.78524	5.39814	2.79332	7.47796	6.13308	7.46112	14.8934	13.7925	13.9164	13.9811	14.3651	14.0534	4.2647	7.92598	4.923	4.53073	3.10432	4.71571	5.88067	8.28257	4.76015	8.45921	6.51265	6.99883	7.47235	6.32861	6.39727	6.66119	2.65549	2.85232	1.94358	5.82564	2.54117	6.17205	8.63355	7.37168	8.72971	7.87059	13.8173
Pp01G001260.1	183.542	175.39	179.088	190.974	192.272	195.119	71.2945	80.2461	44.4866	92.0285	90.1782	75.5951	94.3399	86.6448	89.3946	121.99	130.612	128.481	110.491	73.6479	110.055	110.519	109.672	124.69	122.408	128.868	41.1865	107.422	67.1259	102.26	98.1744	51.6569	48.7502	41.3086	119.144	122.438	106.304	77.6264	80.9786	105.975	119.728	122.594	103.818	105.088	119.689
Pp01G001270.1	1.29595	2.02961	1.74135	1.31776	1.56074	2.32446	1.14581	2.11424	1.25649	1.74432	0.826295	1.29637	1.49611	1.7719	2.03473	2.25633	1.88986	2.00378	1.84019	0.515732	1.80361	1.59643	1.16895	2.14836	1.70797	2.43766	0.26194	2.47968	0.959816	1.26457	1.03639	0.3946	0.0718927	0.0878924	0.229479	0.340388	0.626011	1.27627	2.17815	1.69027	1.85169	2.29945	1.04484	1.12025	0.976144
Pp01G001280.1	11.9838	9.59788	11.5966	14.4941	15.5426	13.8111	19.718	20.5192	15.637	16.6162	13.2083	19.9707	33.5357	25.9391	24.3386	32.4746	37.977	37.3642	33.296	67.763	49.4301	59.5266	78.9018	74.4811	52.6892	50.9635	69.012	58.1853	134.569	103.184	82.1017	109.38	136.089	153.704	0.265699	0.609792	0.11656	21.1998	45.2977	27.1703	60.3908	50.0767	40.8889	94.0002	36.1437
Pp01G001290.1	109.574	109.116	107.524	105.05	109.14	108.063	125.325	121.303	145.463	121.923	113.982	113.705	46.69	40.5273	39.2794	52.9965	50.4685	49.3927	63.198	61.6507	73.6334	61.7063	62.0382	62.7197	66.9816	57.971	56.7986	58.6258	82.1933	76.0456	73.4143	58.7076	72.9419	64.6143	29.3569	31.9775	30.1704	59.1034	71.2703	63.7527	71.16	65.6783	74.2433	66.4647	73.4581
Pp01G001300.1	34.8783	33.6183	35.6941	44.7063	42.1642	42.86	15.477	18.3791	13.5992	22.7034	30.3474	24.4359	29.8566	29.7203	30.7404	32.3185	30.7746	30.8869	30.4969	20.4082	29.8783	29.1833	16.4768	20.5872	21.2984	26.6937	9.08716	25.1722	12.1106	17.418	17.249	13.3252	12.9607	12.6958	2.42581	3.3255	2.74529	26.9114	23.0865	32.4469	27.9544	26.2197	24.8265	19.5364	38.1599
Pp01G001310.1	64.5403	62.8579	69.7519	93.3331	89.6797	95.681	117.256	159.673	149.487	153.01	140.764	138.256	125.34	120.639	119.241	110.125	103.601	110.595	64.8209	77.278	70.3663	78.6445	115	104.348	93.2595	97.1518	76.4045	101.244	124.325	115.065	90.498	90.6818	109.496	89.1836	3.90563	2.04134	3.05658	44.7212	64.2828	45.9598	104.021	90.06	97.2327	111.676	56.4297
Pp01G001320.1	10.1815	12.9019	11.8497	12.4517	12.7876	15.8248	12.684	23.7456	19.2362	17.6478	14.2648	16.794	33.0644	35.2451	34.6723	32.3101	36.1069	33.5348	14.5611	59.6123	14.8441	19.1431	25.3001	19.9716	24.6072	33.1679	61.4743	44.4361	68.3105	57.3968	60.6146	81.9843	96.0951	116.546	6.1498	10.2876	10.0094	24.0951	15.454	23.1656	28.7954	38.1464	46.0308	52.5191	44.4136
Pp01G001330.1	0.218831	0.166885	0.174219	0.310989	0.313236	0.347784	0.0184941	0	0.208347	0	0	0.064372	0	0	0	0	0	0	0	0	0	0	0	0	0	0	0.024742	0	0	0	0	0	0	0	0	0	0	0	0.0198145	0	0	0	0	0	0
Pp01G001340.1	2.09483	1.0809	2.16402	1.83077	2.04976	1.81345	3.10494	2.34587	0.813203	7.44671	6.11835	3.46411	0	0	0	0	0	0	0	0	0.0722707	0	0	0	0	0	0	0	0	0	0	0	0	0	1.52303	2.11939	3.2409	0	0.111705	0.320585	0	0	0.0767864	0	0
Pp01G001350.1	5.38486	4.98099	5.20664	0	0	0.0717406	0	0	0	0.292253	0	0	0	0	0	0	0	0	0.192676	0	0.249516	0.182061	0	0	0	0	0	0	0	0	0	0	0	0	0.13029	0.199958	0.117091	0.169658	0.194081	0.356327	0	0	0	0	0
Pp01G001360.1	41.8732	37.5134	38.5054	50.0082	50.5612	52.1066	99.4417	152.146	112.502	130.888	119.441	121.674	30.4158	31.8396	30.2326	44.614	45.8845	43.2461	40.7808	41.2511	35.8029	31.4655	39.2199	41.0911	40.7564	41.6297	45.2811	46.3016	51.1267	41.3832	38.0906	47.1865	55.3891	41.469	12.7225	13.2694	14.0534	26.9938	30.8256	29.0832	45.0353	44.625	39.4631	50.3776	42.5222
Pp01G001370.1	1.66167	2.12444	1.97302	1.9926	2.35356	2.37618	0.822208	0.611172	0.734241	0.982933	0.91529	0.995722	1.85934	1.81426	1.88223	1.29828	1.13931	1.68741	3.8973	1.23336	5.12914	3.88153	2.71131	3.01804	2.85296	2.56702	0.858183	2.09442	1.5058	1.81455	2.01086	1.06614	0.960918	0.772615	0.565861	0.452905	0.586571	1.60958	1.7993	2.37103	3.15334	2.52577	3.25376	2.73218	2.04144
Pp01G001380.1	0	1.07076	0	2.29063	1.15585	0	0	0	0	0	0	0	0	0	0	0	0	0	0	0	0	0	0	0	0	0	0	0	0	0	0	0	0	0	0	0	0	0	0	0	0	0	0	0	0
Pp01G001390.1	40.5028	38.7465	39.6163	41.3983	40.5304	42.1606	16.962	12.2393	12.47	21.8975	20.0615	20.8601	21.2872	20.8112	21.0177	18.8749	20.1179	18.885	21.1177	15.0259	21.9578	20.898	11.2914	12.8989	13.9218	16.6905	11.6014	16.9712	13.8605	14.7803	15.1814	12.9261	13.1385	12.564	6.16611	6.28855	7.93945	17.6613	18.8862	21.3688	20.4882	15.6353	18.6347	15.5513	19.404
Pp01G001400.1	21.8004	24.0586	23.5294	22.7271	20.8582	20.2474	40.6289	47.6165	57.0399	38.2473	44.418	40.9509	33.7575	32.0775	36.6314	31.0734	39.0317	37.0326	47.7597	39.3783	40.7713	48.7338	39.1739	36.9443	38.3978	35.0685	34.3973	43.0737	49.1128	44.4736	38.7917	54.3264	61.5046	68.5675	47.9718	46.1729	48.7278	61.783	69.3055	63.1305	36.1381	41.1016	40.841	48.4456	29.1318
Pp01G001410.1	44.4364	40.3878	40.4788	46.3474	46.4157	48.4038	12.745	15.3984	19.0321	17.7547	17.6693	20.9034	10.3404	8.97713	8.4383	7.25245	7.44863	8.04281	4.81991	4.69407	5.19083	5.60489	6.32276	7.30798	5.34023	6.73632	2.99428	4.75297	5.47025	6.75496	5.64422	3.29067	6.99807	3.26768	9.91064	12.2756	13.5801	10.0256	10.37	9.95752	6.05877	6.04038	7.3553	5.56107	5.74685
Pp01G001420.1	1.50699	0.985842	1.32612	1.48783	2.11979	1.85136	0.705489	0.818229	0.649577	1.20297	1.40668	1.39843	5.15531	4.63592	4.80078	4.65985	5.12822	4.21893	0.702292	3.00715	1.04797	1.0154	1.05809	1.76346	2.21777	3.04288	1.94772	3.7363	2.25537	3.40346	3.82047	1.31336	2.15655	2.095	0.0790984	0.171216	0.144381	0.244376	0.47304	0.584605	3.44205	2.96967	3.59055	3.75667	4.50454
Pp01G001430.1	6.11999	7.13958	5.71838	8.9614	8.95501	10.9864	2.14474	1.30348	1.37516	3.97957	2.19039	2.62174	0.363303	0.49339	0.272074	0.210817	0.219803	0.133958	0.172446	0.0292117	0.234914	0.236658	0.206232	0.170547	0.0235337	0.211216	0	0.110328	0.118747	0.114482	0.444906	0.405587	0.150169	0.135737	0.0270549	0.17616	0.0741908	0	0.103389	0.0235466	0.407068	0.154636	0.1093	0.431255	0.235934
Pp01G001440.1	51.7367	49.8085	44.9831	47.0664	51.7875	47.5499	49.6771	52.3025	24.6071	45.5177	39.5611	24.9322	993.113	725.542	734.397	1432.13	1877.63	1451.49	851.079	614.607	729.712	921.524	739.222	797.538	589.389	1071.67	716.769	1188.17	1043.51	1347.11	834.147	790.709	1371.99	640.454	432.418	484.336	476.973	401.332	1048.79	556.378	1071.34	776.825	705.363	1274.6	517.28
Pp01G001450.1	9.15992	7.66722	8.3331	10.9075	9.65674	12.074	4.36431	4.01639	3.62513	5.56285	4.87106	5.59908	7.35423	6.96299	8.29754	8.22909	6.70995	6.20754	5.73916	8.75591	7.68558	6.87101	4.55921	6.18445	6.8577	8.78186	3.59519	9.1417	6.24383	8.37611	10.0367	5.45561	5.14797	4.2483	13.4246	14.5902	13.2088	7.79799	6.23704	9.7054	9.13145	8.37876	11.6547	7.67344	13.7692
Pp01G001460.1	177.778	182.678	177.275	316.93	309.071	314.425	36.3905	32.4804	42.5951	38.2731	39.4154	43.126	272.448	298.316	261.086	300.657	374.274	306.67	270.091	189.537	281.469	299.445	124.552	194.404	212.26	274.524	28.2927	296.182	150.43	241.589	263.561	73.6003	80.0666	17.5034	85.4679	98.6976	78.7009	120.965	116.301	166.861	291.289	219.697	245	303.858	208.596
Pp01G001470.1	0	0	0	0.699744	1.0639	1.55593	0.783925	0.941706	0	1.30462	1.56473	0.341748	0	0	0	0.126813	0.129829	0.223481	0	0	0	0	0	0	0	0	0.523249	0	0	0	0	0.420466	0.268564	0	0.108453	0	0	0.0733769	0	0	0	0	0	0.607547	0
Pp01G001480.1	0.310906	0	0.310338	0.158689	0	0	0.489007	0.549526	0	0	0	0.679254	0.118863	0	0.219685	0	0	0.283396	0	0	0	0	0	0	0	0.338154	0	0	0	0	0.379025	0.112189	0	0	0.345734	0.208699	0	0	0	0	0	0	0	0	0.431537
Pp01G001490.1	23.9961	26.4923	27.2018	9.96503	9.56728	10.3689	17.5616	16.4898	10.5712	2.56872	8.20577	4.2031	2.11696	2.4945	2.16004	0.420122	0.298341	0.125851	1.52484	1.51246	1.28631	0.348856	0.803383	0.849123	2.5652	1.53447	1.41505	1.27741	2.25326	0.552299	1.3208	1.7222	1.62869	0.352642	0.866763	2.92031	0.976718	2.23766	1.10208	1.68336	3.37428	2.08787	2.94059	1.49264	0.703559
Pp01G001500.1	124.078	118.722	125.385	32.4237	34.2012	32.7525	104.997	83.1857	57.8627	18.9421	25.9081	16.2185	10.9019	10.2922	9.95752	0.660228	0.614804	0.42714	13.6764	2.08378	25.4262	18.7501	17.0497	13.6906	13.1249	13.9052	0.172683	10.6431	5.72562	3.77003	4.66647	3.55974	4.02178	2.69135	1.50599	1.53457	2.31786	19.0606	10.9901	15.818	23.003	10.7725	8.43717	16.9322	6.08766
Pp01G001510.1	31.9862	31.1816	31.397	18.5563	20.4283	19.3422	12.4062	11.9081	12.8206	7.17073	6.93336	7.00569	9.02139	8.22237	8.10872	10.4121	10.1081	10.7631	3.82252	5.1254	4.25761	4.14958	1.98704	3.6936	3.4083	5.91816	0.237736	8.05917	3.25421	7.57742	8.72948	2.0429	1.14761	0.230259	1.81027	1.82499	2.08895	4.38023	3.19314	7.00993	5.96452	7.0135	6.68862	4.62722	9.91456
Pp01G001520.1	64.3972	63.2095	58.2866	31.1604	33.6044	34.3162	24.1976	21.2971	16.544	93.2428	87.6481	158.453	0	0.257079	0	0	0	0	0	0	0	0	0	0	0	0	0	0	0	0	0	0	0	0	0	0	0	0	0	0	0.747632	0	0	0.14404	0
Pp01G001530.1	31.2469	33.7608	29.7838	20.2061	17.745	19.1208	1.78173	3.03807	3.23157	9.26722	9.83968	17.4625	0	0	0	0	0	0	0	0	0	0	0	0	0	0	0	0	0	0	0	0	0	0	0	0.0656478	0	0	0	0	0	0	0	0	0
Pp01G001540.1	0	0	0.129511	0	0	0	0	0	0	0	0	0	0	0	0	0	0	0	0	0	0	0	0	0	0	0	0	0	0	0	0	0	0	0	0	0	0	0	0	0	0	0	0.101021	0	0
Pp01G001550.1	0.15553	0.44694	0.154906	0.79508	0.160998	0.174987	0.111517	0	0.305047	0	0.353345	0.386554	0.563605	1.6503	0.742289	1.83614	1.27645	1.93733	0.379659	3.7155	0.930932	1.04241	3.78992	3.74664	4.99392	3.17472	7.37986	3.81662	3.55468	3.88098	2.78429	4.74412	2.583	3.10258	0.408625	0.186509	0.0906451	1.47204	1.28677	1.0165	4.06188	5.5893	6.27618	2.70379	2.07272
Pp01G001560.1	12.7011	13.0505	13.9979	17.5202	15.8673	17.794	2.28942	1.1994	2.43515	1.93965	2.56502	2.02314	6.37673	7.33348	7.27762	7.45335	6.70235	8.76256	2.6678	4.79193	2.71757	2.18562	3.49128	4.89348	4.80625	6.04447	3.3919	6.03138	3.53944	4.89345	4.92948	3.36261	3.46916	3.32832	0.523201	0.592396	0.510493	0.950522	0.529014	1.33682	6.9211	5.82077	6.08127	5.12678	8.21861
Pp01G001570.1	78.4187	79.3193	81.601	89.7289	88.0231	96.0702	99.5536	108.247	162.244	114.393	115.772	115.206	90.228	101.03	84.8163	72.6955	73.1207	85.1233	81.9479	89.5746	74.7499	70.175	98.4984	85.6179	83.4481	82.0021	112.606	87.456	99.1603	92.8323	98.6676	108.686	110.536	110.784	20.9945	20.9265	21.6886	59.2356	55.648	58.0263	98.3029	95.193	97.2637	102.487	109.837
Pp01G001580.1	0	0	0	0	0.523964	0.576573	0	0	0	0	0	0	0	0	0	0	0	0	0	0	0	0	0	0	0	0	0	0	0	0	0	0	0	0	0	0	0	0	0	0	0	0	0	0	0
Pp01G001590.1	0	0	0	0	0	0	0	0	0	0	0	0	0	0	0	0	0	0	0	0	0	0	0	0	0	0	0	0	0	0	0	0	0	0	0	0	0	0	0	0	0	0	0	0	0
Pp01G001600.1	0	0	0	0	0	0	0	0	0	0	0	0	0	0	0	0	0	0	0	0	0	0	0	0	0	0	0	0	0	0	0	0	0	0	0	0	0	0	0	0	0	0	0	0	0
Pp01G001610.1	1.06671	1.59194	1.81557	2.47028	3.82442	3.10106	0	0	0	0	0	0	0	0	0	0	0	0	0	0	0	0	0	0	0.122788	0	0	0	0	0	0.0479421	0	0	0	0	0	0	0	0	0	0	0	0	0	0.0253912
Pp01G001620.1	8.95072	8.88717	9.53063	7.99277	7.62394	7.18954	6.27139	5.55126	5.94305	8.60814	12.099	12.2677	1.54358	1.74588	1.35834	2.10966	2.03868	1.9994	1.21173	1.53937	0.87738	0.860021	0.641208	1.34202	0.957666	1.2961	0.393851	0.974412	0.575036	1.01484	0.960802	0.400977	0.535002	0.493836	8.02933	8.74212	7.52233	1.62896	1.15843	1.34415	1.21061	1.24377	1.38184	0.734384	1.09432
Pp01G001630.1	0	0	0	0	0	0	0	0	0	0	0	0	0	0	0	0	0	0	0	0	0	0	0	0	0	0	0	0	0	0	0	0	0	0	0	0	0	0	0	0	0	0	0	0	0
Pp01G001640.1	0	0	0	0	0	0	0	0	0	0	0	0	0	0	0	0	0	0.031112	0	0	0	0	0	0	0	0	0	0	0	0	0	0	0	0	0.0615661	0	0	0	0	0	0	0	0	0	0
Pp01G001650.1	0.133698	0.0949654	0.16531	0.203727	0.274414	0.150746	0.0212677	0	0	0	0	0	0	0	0	0	0	0	0	0	0	0	0	0.0836393	0	0	0	0	0	0	0	0	0	0	0	0	0	0	0	0	0	0	0	0	0
Pp01G001660.1	0	0	0	0	0	0	0	0	0	0	0	0	0	0	0	0	0	0	0	0	0	0	0	0	0	0	0	0	0	0	0	0	0	0	0	0	0	0	0	0	0	0	0	0	0
Pp01G001670.1	0	0	0	0	0	0	0.237534	0.241806	0.290047	0.624199	0.543754	1.29889	0.224959	0.0905652	0.250174	0.0531752	0.167625	0.236118	0.172548	0	0	0.289824	0	0.0845217	0.163515	0.0411086	0	0.192046	0	0.148296	0	0	0	0	0.145709	0	0.219879	0.125639	0	0.163452	0.33478	0.181944	0.191041	0.141825	0.20077
Pp01G001680.1	0.141234	0.0671672	0.116839	0.191669	0.144519	0.0532502	0.049987	0.0947572	0.0282903	0.157079	0.319976	0.243385	0.227809	0.252107	0.199481	0.188747	0.212688	0.460387	0.256869	0.149439	0.224523	0.107193	0.288291	0.488843	0.720486	0.415389	0	0.494393	0.0708429	0.273101	0.126026	0.149951	0.0324614	0.0407606	0.0436198	0	0.0532205	0.140142	0.0935848	0.321149	0.609139	0.521227	0.563235	0.514186	0.321116
Pp01G001690.1	0	0	0	0	0	0	0	0	0	0	0	0	0	0	0	0	0	0	0	0	0	0	0	0	0	0	0	0	0	0	0	0	0	0	0	0	0	0	0	0	0	0	0	0	0
Pp01G001700.1	0	0.188358	0	0	0	0	0	0	0	0	0	0	0	0	0.143823	0	0.174463	0	0	0	0	0	0	0	0	0	0	0	0	0	0	0	0	0	0	0	0	0	0.251081	0	0	0	0.354418	0	0
Pp01G001710.1	3.62935	3.49567	3.8002	4.1791	4.1861	5.09478	1.40816	1.31128	1.21085	2.31753	2.0284	1.88583	0.485803	0.543454	0.605329	1.11357	1.15097	1.14212	0.0778877	0.36173	0.222231	0.314873	0.372096	0.492847	0.225375	0.575456	0.289224	0.320212	0.442037	0.7155	0.562987	0.22006	0.361881	0.161446	0.325361	0.150753	0.364823	0.129112	0.0440148	0.12576	0.513849	0.590049	0.579807	0.686549	0.460273
Pp01G001720.1	6.37789	6.3474	6.721	6.9462	7.5788	7.58032	4.33991	4.51925	4.57901	5.6339	6.00605	5.78402	3.75853	3.62461	3.34314	4.45031	4.00591	4.18283	2.45544	1.9406	2.71162	3.14032	2.60198	2.84771	2.82981	2.93522	1.41235	3.00943	2.32871	2.73444	2.23691	1.46091	2.11474	1.45699	1.54534	1.73549	1.73091	3.31291	2.8097	3.16413	3.7646	2.86793	3.01795	2.67957	3.12325
Pp01G001730.1	8.47954	8.00766	10.6948	4.2296	5.01205	4.52879	1.74141	1.92671	1.76171	2.03007	1.67968	1.19212	0.822489	0.74848	0.945993	0.825583	0.860858	0.38847	0.350755	0.22911	0.372684	0.0749455	0.195826	0.268632	0.482041	0.223648	0	0.131702	0.0743662	0.179499	0.262028	0.25392	0	0	0.086862	0.120219	0.236381	0.113245	0.19718	0.148128	0.64879	0.123184	0.259885	0.0428096	0.321404
Pp01G001740.1	37.3597	35.1674	37.9594	52.7785	53.6626	52.3454	30.0339	39.2866	26.4101	42.7298	41.0286	35.7203	390.126	501.304	419.301	520.351	433.751	408.591	1769.08	1154.12	1683.62	1642.66	832.99	788.213	823.694	779.88	1147.7	1048.73	1137.98	898.143	988.429	1011.1	1074.13	973.329	1886.07	2028.89	1911.82	1056.72	1604.99	1132.19	948.651	998.159	1248.4	1119.94	1099.52
Pp01G001750.1	29.6583	28.9805	27.506	27.3629	26.6753	27.166	9.50567	9.78595	11.0063	13.3211	15.2072	14.3731	4.93379	3.449	4.65302	2.62954	3.23689	3.16059	5.28814	2.99936	4.57442	4.4732	2.82999	2.7776	3.12816	3.10616	3.06264	3.9919	2.34847	2.62108	3.62114	3.33036	2.10455	3.40678	4.29055	3.79708	5.35379	7.68706	9.16561	9.38355	3.54329	3.66192	4.13157	3.74819	4.2094
Pp01G001760.1	19.1541	19.2992	18.9903	24.0142	22.5012	22.6261	4.92631	3.55413	3.18147	9.45316	9.29013	9.48115	0.423894	0.179885	0.221115	1.23402	0.703256	0.912691	0.705601	0.942756	1.26397	0.695355	0.84928	1.17812	0.541711	0.910652	0.146503	0.778425	0.2343	0.505141	0.368855	0.524412	0.224461	0.095372	0.107512	0.0374589	0.0495267	0.199751	0.122599	0.11542	0.738587	1.04778	0.988695	0.934801	0.771638
Pp01G001770.1	0	0	0	0	0	0	0	0	0	0	0	0	0	0	0	0	0	0	0	0	0	0	0	0	0	0	0	0	0	0	0	0	0	0	0	0	0	0	0	0	0	0	0	0	0
Pp01G001780.1	0	0	0	0	0	0	0	0	0	0	0	0	0	0	0	0	0	0	0	0	0	0	0	0	0	0	0	0	0	0	0	0	0	0	0	0	0	0	0	0	0	0	0	0	0
Pp01G001790.1	1.13448	0.488608	0.508042	0.629128	0.211638	0.115734	1.65188	1.0867	0.770701	1.98252	1.51908	0.724262	0.805727	0.86552	0.832284	0.39757	0.250681	0.473516	0.145975	0.296048	0	0	0.118785	0.214382	0	0.0686042	0	0	0.265593	0.23879	0.230884	0.221293	0.237374	0.36833	0.601882	0.792626	0.834786	0.247289	0.294681	0.131941	0.16033	0.150345	0.320813	0.232704	0.525533
Pp01G001800.1	87.4112	85.5187	86.1616	91.9673	95.1187	93.5269	5.0871	3.3908	4.66032	8.31942	7.42427	7.68683	10.171	9.58293	9.69882	8.36264	8.39362	7.88605	4.55532	3.22182	3.77644	4.77415	2.21988	2.65024	2.35797	4.68313	2.5111	4.01527	2.35603	3.8705	3.61165	3.01248	2.66409	3.69966	1.34937	1.23494	1.63491	3.91887	4.19179	5.72828	4.32897	4.07568	4.28691	3.9082	7.02766
Pp01G001810.1	457.231	456.622	455.35	633.93	623.628	639.66	396.662	347.012	633.128	401.49	402.17	433.567	193.151	176.376	181.794	84.3613	78.0749	80.5168	125.145	152.609	138.187	127.093	140.358	128.159	130.187	127.376	115.975	129.584	141.263	150.457	144.149	140.315	152.426	114.14	41.2116	39.4823	44.1805	93.9179	94.6017	90.3231	142.71	169.965	173.514	154.902	173.827
Pp01G001820.1	6.49153	5.58836	6.21219	7.87868	7.93988	8.65215	9.18492	7.82676	6.58125	6.38595	7.98827	8.10279	0	0	0	0	0	0	0	0	0	0	0	0	0	0	0	0	0	0	0	0	0	0	0	0	0	0	0	0	0	0	0	0	0
Pp01G001830.1	0.398553	0.7564	0.79276	0.202168	0.102067	0	3.3091	5.17924	4.00503	5.1482	8.14722	9.02594	71.7564	60.099	68.3046	43.7129	42.1095	45.1981	69.4796	77.01	81.672	85.6156	112.3	75.9746	73.7984	59.4026	122.586	59.0767	102.737	96.4291	91.3093	119.11	116.22	114.131	68.1901	70.3954	68.2674	61.2071	95.3828	63.44	72.7375	85.2993	77.7556	91.7968	63.0452
Pp01G001840.1	18.6934	18.2545	17.4358	27.7548	23.6824	26.6077	10.8261	11.1759	14.722	11.4766	12.6531	12.4297	13.7302	13.2058	15.9498	11.9163	12.2782	12.8016	7.4977	13.6724	8.54112	7.79968	6.3622	8.34822	8.85295	8.56173	8.08096	11.922	9.09002	10.9426	11.3779	9.29864	9.00938	6.62521	4.18673	3.44446	3.88397	6.67592	6.89926	7.80485	10.8754	7.77018	11.7485	10.2308	16.1684
Pp01G001850.1	0.219313	0.207705	0.217895	0.22062	0.223711	0	4.7713	5.38138	3.69965	6.04123	8.91979	6.55204	0.349209	0.465174	0.553868	0.91565	0.411327	0.411633	0.484713	2.91391	0.12295	0.555457	0.096003	0.926803	0.111333	1.57805	0.96534	0.541419	0.43139	0.263962	0	1.86647	0.102881	0.727951	50.1561	69.2208	61.9079	0.866766	0.958096	1.18064	0.67083	0.249309	1.33588	0.259353	0.539074
Pp01G001860.1	0.751773	0.476583	0.995138	2.80371	0	0.849164	37.8567	87.5356	48.4255	89.9098	143.04	103.534	0.746479	0.370903	1.23415	0.410901	1.25085	1.07443	2.20739	3.8001	0.99287	0	2.17136	0.754068	0.911604	1.83685	1.39964	0.223918	0.520807	0.213833	0.610953	6.87321	1.51109	1.55052	87.398	131.651	111.31	2.04367	1.23537	1.89084	2.4308	2.62994	0.662481	1.04215	0.708622
Pp01G001870.1	0.196492	0	0.195083	0	0.608929	0.442308	67.2559	92.7296	60.4774	109.959	117.483	95.9047	1.33456	1.19907	1.52134	0	0.93257	1.18818	0	6.8936	0.141537	0.511932	0.774155	0.133633	0.385987	1.69363	3.80572	0.784115	0.495254	0	0.870189	6.9578	1.41298	6.23734	100.587	150.771	103.564	1.76215	1.32204	0.123153	0.466365	0.287215	0.309323	0.597648	1.64354
Pp01G001880.1	5.96271	5.96703	6.12199	3.84855	4.11535	4.1352	0.838271	1.85387	1.10867	1.12546	2.22519	3.25729	0.106689	0.061186	0.202526	0.300596	0.280551	0.223499	0.801216	0.104849	0.610493	0.660235	1.34479	1.03415	0.330552	0.603785	0.0788585	0.288689	0.110103	0.467365	0.211536	0.112415	0.126797	0.0641978	0.40228	0.238496	0.396862	0.697947	0.572856	0.496892	0.266806	0.180145	0.0955891	0.217949	0.0361704
Pp01G001890.1	2.20989	3.59737	3.40436	4.3252	4.3911	4.29833	2.12706	0.594764	4.68107	4.09591	2.61259	2.66231	0.22916	0.0882269	0.302706	0.244719	0.469515	0.529854	0.248882	0.244597	0.213018	0.337969	0.278747	0.0988226	0.160324	0.556558	0.0918495	0.242361	0.273366	0.447064	0.358735	0.0562334	0.0147109	0.0940853	0.593203	0.431365	0.304936	0.174573	0.209949	0.192592	0.236907	0.313783	0.129365	0.163225	0.247435
Pp01G001900.1	0.547369	1.26231	0.619452	0.554768	0.642339	0.264306	0.725902	0.511734	0.729843	0.225529	0.549901	0.148709	0.538137	0.295025	0.650876	0.397997	0.538304	0.50529	1.12276	0.68776	0.154402	0.746765	1.80781	1.53758	0.973323	2.04216	1.10029	1.64178	3.33437	4.16504	2.46885	0.917083	6.90036	2.6263	7.53832	5.77588	3.64531	0.311668	1.20536	0.779094	1.57239	0.667305	1.08152	1.97275	1.26096
Pp01G001910.1	5.27916	5.4583	5.80193	5.17484	6.81215	4.15359	4.15782	6.12014	6.26	3.12459	2.15678	2.45625	6.04373	6.3808	5.3915	9.32253	8.56447	6.42458	11.5974	2.95076	12.2484	14.4304	7.17218	6.66663	6.44152	7.03513	4.08677	6.89291	4.93174	8.03781	5.33031	2.54205	4.41052	2.98353	10.9036	12.9058	17.4514	19.2406	18.7371	21.4323	6.88472	6.09533	4.21814	6.82234	4.7745
Pp01G001920.1	6.75579	6.49575	6.38933	9.06343	9.20344	10.5365	3.24283	3.68181	2.68804	4.88243	6.41301	3.4845	1.02563	0.992528	1.4106	3.07303	3.07917	4.36111	0.824621	2.12915	0.867528	1.29651	2.58656	3.54909	1.88418	4.12342	0.832783	2.73637	2.15684	3.76698	3.15939	1.79328	1.95348	0.399959	0.403961	0.248869	0.384857	0.269136	0.278947	0.374787	2.66752	2.1621	2.27441	3.4371	2.38174
Pp01G001930.1	0.526873	0.429815	0.224499	0.611938	0.694557	0.676872	0.224637	0.21163	0.632483	0.351471	0.42778	0.31133	0	0	0.0476318	0.167924	0	0	0	0	0	0	0	0	0.139831	0	0	0	0	0.167118	0	0	0	0	0	0	0	0	0	0	0	0.153333	0.0545011	0	0.0272046
Pp01G001940.1	3.36416	3.46103	4.53174	4.82067	4.5138	3.73958	1.58566	1.49401	2.08179	1.31882	1.77603	1.57895	13.8544	12.4945	15.0466	14.9322	10.1492	11.7795	5.31523	12.1858	5.08173	6.36746	3.75244	4.33685	4.54165	9.95529	9.4867	16.1482	18.1491	18.6215	17.0166	13.2559	14.8133	9.19056	0.301549	0.53002	0.488705	8.09744	4.10624	9.67137	10.7574	9.76317	16.5072	15.4068	16.9967
Pp01G001950.1	0.943248	1.01072	0.117052	2.03782	3.37567	1.86696	0.501755	0.598663	0.719426	0.659461	0.794264	0.65438	0.435301	0.365387	0.618378	3.26864	3.54754	5.31766	1.35222	0.32324	0.233926	0.493804	1.24413	1.51878	1.60346	1.26515	0.290936	0.333819	2.19731	1.57445	0.960575	1.25867	1.44028	0.435196	0.467809	0.358361	0.211063	0.311927	0.358452	0.478238	0.328492	0.934377	0.901701	1.12429	0.415019
Pp01G001960.1	61.7634	66.1169	65.3978	114.516	110.062	110.276	11.2335	17.8753	14.4329	14.6914	18.0641	16.104	8.30614	8.61835	9.79427	8.73264	8.52771	9.22267	2.15262	12.2405	3.60377	2.89249	6.18	6.28786	5.0707	6.02536	17.693	7.70756	10.9554	8.01646	6.43835	14.6169	12.9364	18.497	3.13666	3.62052	4.77904	5.68331	3.92882	4.39552	6.38436	5.59801	8.32615	7.40614	10.4748
Pp01G001970.1	1.54796	2.21616	1.73666	1.93273	1.62008	3.19061	0.344443	0	0.293565	0	0.208109	0.369421	0.121137	0.201337	0.192369	0.0925486	0.148062	0.123152	0.26749	0	0.132577	0.0425358	0.0325886	0.580823	0.076414	0.302671	0	0	0	0.134934	0.0433352	0.0418547	0.100501	0	0.534915	0.519384	0.18354	0.0283236	0.0363638	0.184975	0.512016	0.334028	0.0869475	0	0.282555
Pp01G001980.1	5.78844	6.08521	5.73976	7.22343	7.32866	6.85084	2.53476	2.86838	2.05233	3.60727	3.67412	3.61086	8.62946	8.59874	9.27578	10.9957	10.4935	10.3509	5.57081	9.02744	5.70801	7.1906	4.9448	7.80714	8.68652	11.1532	5.58236	10.5087	7.63803	9.17653	8.8203	4.49987	5.76561	4.88437	0.539024	0.624601	0.844682	8.00657	5.11447	7.8742	11.3888	10.47	9.89864	10.8171	12.7212
Pp01G001990.1	37.2966	42.6608	43.6001	44.3383	53.5382	47.5557	59.1859	74.104	46.6612	52.2565	58.5832	48.6121	62.3839	62.0761	59.6615	68.2022	64.3193	69.8825	34.5843	52.7567	35.1888	34.901	53.3824	45.1822	43.9891	36.8064	79.4145	42.1523	71.1364	62.5181	53.7189	85.8987	90.5223	98.4256	4.13578	3.34371	4.4596	22.8275	25.0163	16.6028	41.6803	40.9279	37.021	57.0044	56.8578
Pp01G002000.1	367.065	382.924	383	357.432	354.365	379.416	810.887	827.476	645.055	743.919	767.999	781.882	1177.86	1185.8	1206.64	1138.72	1100.84	1244.7	638.524	670.522	665.305	626.865	857.236	728.088	652.199	627.041	585.66	682.93	871.796	897.931	878.175	683.366	829.381	517.817	401.3	444.05	443.355	580.278	730.141	571.26	735.104	804.06	784.024	788.197	990.963
Pp01G002010.1	22.5428	23.2393	24.5188	22.8165	22.7004	22.3389	5.05918	2.39087	2.52068	2.08781	1.33059	2.36914	0.172253	0.129795	0.389781	0.586815	0.346599	0.362083	0.808259	0.554032	0.498495	0.998577	0.376921	0.58308	0.368932	0.721004	1.19777	0.521371	0.978541	0.662898	0.779525	0.693017	1.31876	0.342735	0.257121	0.412518	0.618735	0.991346	1.04646	0.660156	0.290159	0.536435	0.678569	0.672035	0.814715
Pp01G002020.1	21.4131	19.4728	20.1376	22.7847	22.4381	22.1755	7.00428	4.93331	4.39985	7.25945	6.48452	7.1996	9.09512	9.1999	9.58971	17.9135	15.7653	15.764	14.6037	6.35108	10.8686	13.6441	5.26054	6.62794	6.35323	8.27936	3.73901	8.89055	5.38871	8.17086	6.5763	6.05516	6.70815	5.38982	27.4244	27.3361	36.1109	30.0091	25.6062	37.9142	8.39617	8.49538	8.21212	6.46191	9.8266
Pp01G002030.1	6.19295	5.88778	6.1385	0.461559	0.841733	1.02634	0	0	0.168375	0	0	0	108.949	100.384	124.968	140.839	93.1996	87.7049	389.114	1023	510.325	401.52	607.925	529.361	775.572	560.991	999.13	887.664	2354.82	1147.96	1787.45	1524.01	1711.18	1261.84	92.8211	90.9075	98.9378	306.293	133.455	271.877	711.605	787.647	1036.1	640.78	1368.23
Pp01G002040.1	0	0	0	0.107843	0	0	0.442999	0	0.181343	0.498669	0.804149	0	0	0.138085	0	0	0	0	1.58613	0.223171	1.51169	1.88133	0	0.0671514	0	0.0649595	0	0.154111	0.441153	0	0.148386	0.423691	0.0568171	0.555227	19.8194	20.4317	20.8851	62.7836	69.6891	63.8258	0	0.142752	0.0754912	0.148569	0.188169
Pp01G002050.1	0	0	0	0	0	0	0	0	0	0	0	0	0	0	0	0	0	0	2.37016	0	1.96551	3.55537	0	0	0	0	0	0	0	0	0	0	0	0.264402	7.48472	9.78652	13.884	12.5431	15.9242	10.1381	0	0	0	0	0.343787
Pp01G002060.1	0	0	0	0	0	0.188436	0.225326	0.266723	0.950753	0.591105	0.705002	0.778468	0	0	0	0	0	0	0.922965	0.560853	0.666121	3.25248	0.624209	0.251331	0.846296	0.489087	0	0	0	0.286001	0.410112	0	0.103169	0.870433	113.164	97.1156	120.862	5.66937	7.39995	3.36638	0.145903	0.675443	1.16202	0	0.58669
Pp01G002070.1	2.50127	2.12959	3.2846	1.35679	1.3769	0.302584	1.42745	0.707857	2.05777	3.31791	1.1429	1.87001	3.22614	1.77229	2.36779	5.24921	3.86493	2.79806	38.968	81.9544	57.5729	44.3324	54.5848	37.476	48.9516	33.3267	99.7155	39.8427	835.891	173.485	619.033	424.084	458.213	351.094	4.96834	6.00939	1.36867	18.6542	18.0433	15.5405	41.0794	51.3424	51.2038	35.518	151.256
Pp01G002080.1	24.9127	24.5724	26.2598	40.9969	41.1947	43.8753	14.8493	15.7854	22.175	15.4928	14.776	13.1287	19.0957	19.3373	18.6686	26.7197	26.5899	25.7704	9.83881	12.5499	7.17183	7.23542	18.3395	18.1898	14.3254	17.1977	18.112	14.2308	18.8205	23.4453	15.2416	19.6061	21.8849	18.329	0.780708	0.515493	0.0672803	2.94887	3.19634	2.87226	16.2646	12.3602	12.8326	19.9331	16.2529
Pp01G002090.1	7.10139	8.33677	6.85063	11.8084	12.967	13.4042	2.60334	1.3791	8.2499	2.72781	2.40245	2.82803	0.107368	0.107625	0.272484	0.209643	0.308748	0.0748807	0.102457	0.159083	0.0363188	0.0658741	0	0.0677493	0.164151	0.0327016	0.107778	0	0.0648329	0.237387	0.0765433	0.036616	0.147076	0.438677	0.0373411	0.172958	0.034008	0.125996	0.229278	0.0980925	0.18867	0.0720967	0.0380195	0.0375216	0.102793
Pp01G002100.1	0	0	0	0	0	0.131049	0	0.0687481	0	0.0757365	0	0.100733	0	0	0	0	0	0	0	0	0	0	0	0	0	0	0	0	0	0	0	0	0	0	0	0	0	0	0	0	0	0	0	0	0.0203732
Pp01G002110.1	126.173	129.151	121.265	127.819	125.618	124.538	114.888	108.851	182.383	133.845	123.299	145.551	104.697	98.7223	96.1058	70.5054	72.0767	80.2843	44.6228	79.8459	50.713	47.0738	65.6546	64.0967	61.2676	53.5285	86.4841	58.6885	80.16	82.7664	91.8446	75.4991	102.63	81.9192	52.8031	56.8803	51.0816	54.6784	47.6751	46.2173	59.4394	64.9616	72.5081	72.675	105.988
Pp01G002120.1	3.97939	3.93873	4.25992	5.7838	5.51789	5.25556	0.149451	0.152662	0.242985	0.223963	0.477413	0.298888	0.135478	0.245692	0.103141	0.129178	0.0671436	0.200571	0.102689	0.031387	0.0549	0.346345	0	0.151972	0.294783	0.0492818	0	0.0573808	0.0979942	0.0298348	0	0	0.0446577	0.0843235	0.145644	0.108478	0.133053	0.133819	0.0865135	0.147798	0.142084	0.0544566	0	0.0564955	0.0788777
Pp01G002130.1	260.496	248.19	247.858	269.643	274.194	277.179	81.6638	77.2186	141.054	101.002	89.6556	93.7649	157.978	139.501	140.74	105.657	106.803	107.3	90.5092	145.653	94.9054	88.3813	151.5	118.328	124.236	114.222	170.397	126.903	171.331	150.262	160.238	156.039	173.862	175.432	75.4118	72.197	69.36	58.2217	59.4603	57.6587	128.511	139.713	161.473	146.864	178.072
Pp01G002140.1	1.17337	1.11547	1.55559	2.46315	2.67791	2.13951	0.632994	1.33553	0.803381	1.56961	0.677632	1.71672	0.768975	0.689103	0.69419	0.838137	0.292147	0.580765	1.16506	1.53985	2.1671	2.73662	2.6709	3.10983	1.92708	1.51576	1.54476	1.43769	1.43574	1.73009	1.55904	1.11502	1.16659	0.710794	1.30449	1.51514	1.36792	0.871002	1.02895	0.841465	1.2006	2.6697	1.68186	3.03483	1.19146
Pp01G002150.4	25.017	24.6357	24.9472	25.5212	26.3525	26.3806	6.59675	5.4747	4.78347	6.94288	7.90154	6.78617	12.0382	11.1699	12.5047	12.2519	11.6592	11.4364	14.3335	6.87401	13.455	12.9139	3.89873	8.52732	7.97024	9.96449	0.607049	8.3291	3.00068	6.6816	6.63098	2.4587	1.78088	0.594178	13.409	14.6003	14.0912	5.47176	4.78632	10.5381	10.7347	9.42703	8.4761	6.09884	12.2342
Pp01G002160.1	0	0.149846	0	0	0	0	0	0	0	0	0	0	0.491854	0.395498	0.930597	0.700342	0.362486	0.714299	0	1.58026	0.619016	0.37479	0.574862	0.195521	0.366986	0.374694	4.36163	0.559395	1.00069	0.55704	0.213572	3.82783	2.59463	4.32298	8.59935	12.8577	9.52801	1.32987	0.491139	0.091669	0	0.211817	0.332723	0.110541	0.723101
Pp01G002170.1	20.1844	19.3674	19.6598	28.3921	26.8792	28.2754	5.33579	3.25291	2.66559	9.04766	4.97996	6.12935	5.03082	3.6128	5.13361	3.5634	3.12166	3.86131	5.89774	2.55174	4.54248	5.33364	3.08037	3.28133	2.71853	5.09413	0.500762	3.68116	1.68147	4.29421	4.33792	2.6541	1.63865	0.347807	1.6437	1.1341	1.03488	1.79195	1.57657	2.60564	5.46179	5.69772	3.30533	2.83469	3.89568
Pp01G002180.1	285.91	291.837	295.847	269.984	270.784	273.898	164.482	130.784	147.958	172.501	176.312	175.759	99.539	108.127	98.1333	28.7938	27.4804	24.0704	115.912	65.7653	172.275	120.101	123.244	67.1563	123.341	111.68	50.4028	151.798	106.349	82.3867	228.943	109.433	80.358	77.7259	56.0896	51.5071	84.1503	166.167	128.179	218.964	138.956	128.58	146.103	112.386	139.791
Pp01G002190.1	22.2444	20.7776	24.2543	5.47509	6.47849	5.51283	0.857414	0.284003	1.45523	1.04801	0.604663	1.14978	2.18231	1.24348	2.03161	1.55021	1.92713	2.11862	1.4508	0.371851	2.00726	1.56917	0.520352	0.755808	0.934332	0.894726	0.221474	0.733826	0.398869	0.612325	0.696837	0.359247	0.404398	0.55359	7.83072	4.30258	8.63019	1.36206	1.02217	1.74307	1.21817	1.16016	1.02314	0.766699	1.8137
Pp01G002200.1	47.3927	44.9662	42.9487	11.1489	10.351	10.2649	5.31192	2.48401	5.40585	4.58468	3.76605	7.11701	5.52793	3.91284	4.42236	5.11984	4.14	6.08388	4.25213	1.63697	4.39916	3.32657	0.6997	1.99254	1.91898	2.81584	0.163341	2.40519	1.07373	1.52487	1.83538	1.02821	0.564996	0.69057	8.07998	6.32878	13.1646	4.18814	2.44898	5.95674	2.72366	2.94406	2.97344	0.934546	5.24984
Pp01G002210.1	5.17161	4.77766	4.57966	6.33949	5.70885	5.3014	1.69165	2.28703	2.37294	4.05707	4.11824	3.96284	0.0141873	0.028622	0.0270004	0.170606	0.0177169	0.0603628	0.039386	0.144398	0	0.0511112	0	0.0392018	0.0758028	0.0510383	0	0.0295125	0.0257136	0	0.0452622	0	0.0235583	0	0.140565	0.102167	0.0286496	0	0.011241	0.102135	0.014553	0	0.0147371	0.0438528	0.0583866
Pp01G002220.1	153.377	140.91	148.357	58.1005	57.0224	57.2283	14.134	8.47619	14.7209	11.9968	12.2449	16.4254	0.440221	0.331942	0.311178	0	0.344183	0.0582074	1.30184	0.189255	1.90328	0.788732	0.274336	0.0534165	0.718169	0.208596	0	0.120799	0.621812	0	0.360864	0.0585129	0.233268	0	1.3565	1.85315	5.07338	6.35133	2.1773	4.55556	0.119955	0.288213	0.844786	0.360779	0.123312
Pp01G002230.1	44.5838	45.2261	44.6204	48.7049	48.5395	52.7049	14.3125	13.5008	22.3511	16.7057	15.5585	16.9172	51.1701	49.0295	51.5416	55.1721	54.4921	54.1518	34.1463	41.3734	41.6057	31.9952	41.5973	42.9063	44.6602	44.3772	32.8574	42.7177	47.2249	46.9558	47.3574	32.7297	41.4961	37.751	3.05442	3.1249	3.86642	20.1221	15.2597	20.1837	48.301	41.8748	47.303	47.4959	58.5449
Pp01G002240.1	40.8534	41.3882	44.0767	39.2632	40.0992	37.6388	12.613	13.2483	7.41594	18.0134	18.7114	14.2019	56.1031	58.4012	58.6294	108.195	117.48	119.463	51.2488	60.1139	58.0893	50.8713	60.7034	82.1334	78.4804	81.686	30.29	76.6414	48.662	66.8661	61.0236	40.28	46.2174	27.4388	1.20663	0.896773	3.64465	21.8222	13.58	28.9782	79.0599	76.0119	70.005	70.2065	102.303
Pp01G002250.1	0.102256	0.0962965	0.100265	0.206778	0	0.226998	0.555207	0.472333	0.280989	0	0.708131	0.385518	0.185236	0	0	0.194297	0	0.0882784	0.0927615	0.18161	0	0.0856983	0.369255	0	0	0.259557	0	0.104384	0.0836916	0.307711	0.098138	0.275731	0.156898	0.672174	0	0	0	0	0	0	0	0.37347	0	0.954004	0.227932
Pp01G002260.1	15.7825	15.9799	17.3032	18.9799	18.8719	22.1648	11.7084	11.4611	11.3282	13.6745	11.7083	11.7712	15.3575	15.8039	17.5206	17.1801	19.5116	19.1515	17.1883	36.6734	20.638	21.4353	39.0621	34.6376	29.9846	32.6239	45.7718	29.0193	35.4266	36.0927	33.7332	41.4764	45.9135	45.3978	6.09553	5.90124	10.1249	13.9692	8.28221	9.21826	30.6019	27.3811	23.9302	41.8633	34.4876
Pp01G002270.1	125.201	125.865	121.587	133.902	126.849	134.695	79.4753	97.381	76.0319	85.6026	74.5244	76.8308	51.3514	49.4516	54.0657	43.032	44.7592	45.5209	53.3181	37.8088	48.5195	48.7857	46.6413	41.2084	42.4629	42.6509	43.898	46.0184	52.0474	53.189	52.2637	43.4903	44.5802	33.0848	43.3512	44.7446	44.9256	41.198	42.5868	43.9757	49.8322	49.9861	53.7093	49.4677	49.2367
Pp01G002280.1	31.2227	30.1823	30.9257	39.815	38.5288	38.8946	15.6108	15.2416	17.0311	18.8892	21.2816	22.3564	31.9109	31.8859	32.8791	42.7057	39.3356	40.314	12.8926	28.8693	14.5358	13.8593	15.9158	24.5244	25.392	33.3765	15.9131	39.1236	25.148	32.8092	41.3147	21.2275	18.5375	21.3041	7.4881	7.6627	9.01324	8.24504	6.26124	13.0781	36.5173	36.4079	41.1206	32.721	50.9766
Pp01G002290.1	1.11701	0.930099	0.83136	0.472433	0.712106	0.629727	0.0682017	0.0540201	0.128203	0.118749	0.216073	0.0789541	0.13811	0.193844	0.0529445	0.128086	0.168976	0.0861245	1.40763	0.172721	0.971986	1.05579	0.349733	0.906711	0.776904	0.550934	0.164859	0.205748	0.574204	0.332881	0.352715	0.166187	0.181595	0.255444	0.630663	0.370555	0.286441	0.194342	1.16865	0.524031	0.548124	0.632047	0.525068	0.200576	0.142269
Pp01G002300.1	47.9774	48.1517	47.1435	83.1256	81.6104	78.4689	63.1849	104.689	59.0249	122.185	126.732	114.746	1.11305	1.14036	1.09207	1.93062	2.71389	2.39744	1.16199	0.461856	0.810662	0.852798	2.51218	5.18089	4.12467	2.02202	0.536742	0.628936	0.654907	1.25678	0.859931	0.522168	0.789713	0.382993	0.938067	0.838866	1.50161	0.340691	0.828839	0.534436	2.14136	1.90091	0.553252	1.17542	0.947045
Pp01G002310.1	25.7359	38.2995	34.1698	41.711	36.0812	27.2965	422.806	332.071	229.943	407.731	353.534	519.216	19.8883	19.3143	18.8122	22.7468	21.4766	22.6312	38.9279	37.4262	31.4854	21.9758	47.9118	47.1838	44.9301	42.0554	21.873	43.3459	41.0043	38.4788	45.6384	50.6123	35.6675	50.3566	5.1979	2.65712	1.47687	19.5905	22.2422	21.3675	39.115	60.2735	42.2487	42.6788	16.5663
Pp01G002320.1	4.42113	5.7853	4.97446	5.70105	5.90695	5.43903	3.52437	4.11489	4.21954	5.52395	6.44584	5.33157	21.0701	20.7535	21.6738	27.6352	24.6847	25.3992	20.5436	29	20.3664	19.1341	19.9421	25.1909	26.6295	28.0587	25.0334	33.5942	30.21	28.1638	34.752	24.3609	30.1989	18.298	19.2188	19.854	10.8392	30.9359	41.4113	38.3805	31.8348	29.4959	35.6074	27.6897	40.3311
Pp01G002330.1	3.18442	3.12394	3.17226	5.74622	4.12559	5.12188	0.613317	1.10462	0.834534	1.40959	1.24716	1.87249	7.50842	6.93226	5.71046	10.4418	9.90542	10.4448	4.91291	9.92384	4.19568	4.27115	8.36069	11.8853	10.137	13.3858	11.6126	14.2337	14.9562	14.0489	11.2185	11.4928	10.493	8.60616	2.89272	3.03183	3.39594	3.25558	3.77124	3.92741	11.2931	11.0607	9.68488	14.0663	12.5725
Pp01G002340.1	0	0	0	0	0	0	0	0	0	0	0	0	0	0	0	0	0	0	0	0	0	0	0	0	0	0	0	0	0	0	0	0	0	0	0	0	0	0	0	0	0	0	0	0	0
Pp01G002350.1	0	0	0.24864	0	0.0860825	0	0.049637	0	0	0	0	0.172725	0	0	0.105197	0	0.0663465	0	0	0	0	0	0	0.0542271	0	0	0	0	0	0	0	0	0	0	0.0555034	0	0	0	0.0457558	0	0.243664	0	0	0.0599132	0
Pp01G002360.1	0	0	0	0	0	0	0	0	0	0	0	0	0	0	0	0	0	0	0	0	0	0	0	0	0	0	0	0	0	0	0	0	0	0	0	0	0	0	0	0	0	0	0	0	0
Pp01G002370.1	22.612	22.6566	20.6372	26.8463	26.4473	28.7455	10.0649	8.05929	6.44513	11.0797	10.4058	11.6899	24.137	25.0454	23.9101	24.3193	24.0551	24.3963	12.046	16.2558	11.9551	12.1009	11.473	17.6549	14.2603	19.1524	8.9287	20.1656	14.2069	18.7405	19.1944	9.89501	11.2645	5.9262	12.69	13.8542	13.6436	11.5	10.6993	14.0116	21.0798	21.4922	21.5976	20.2251	24.4977
Pp01G002380.1	15.5675	14.6807	15.0006	17.3926	17.8893	18.3612	6.22897	4.09771	4.73366	14.4506	14.7475	21.6477	0.0573867	0.0379352	0.0181445	0	0.0456231	0.0778999	0	0.0204914	0.0953595	0.0347557	0.0300391	0.0359158	0.0349851	0.0691696	0	0	0.0174318	0	0.143317	0.0393352	0.0161826	0.0406902	0.0570009	0.0350658	0.0693872	0	0	0.0172471	0.019784	0	0.0797668	0	0.0221802
Pp01G002390.1	0	0.0424463	0	0.0178949	0	0	0	0	0	0	0	0	0	0	0	0	0	0	0	0	0	0	0	0	0	0	0	0	0	0	0	0	0	0.16257	0	0	0	0	0	0	0	0	0	0	0
Pp01G002400.1	16.6438	15.2405	15.9899	15.1466	14.3846	14.3988	3.35461	2.78458	3.38634	3.53691	2.97735	3.18461	1.34239	0.795847	1.15578	1.00793	0.950481	1.27063	0.232078	0.068862	0.199726	0.197841	0.260518	0.510311	0.259669	0.430098	0.0312225	0.302884	0.163425	0.46018	0.15979	0.211149	0.266715	0.0743284	0.474623	0.433229	0.207769	0.148601	0.21348	0.315168	0.552636	0.404021	0.509418	0.267061	0.384018
Pp01G002410.1	70.6596	68.5755	70.9494	82.3846	93.1253	82.1613	112.245	153.339	132.641	166.421	153.296	142.371	119.444	126.577	122.24	164.014	165.28	155.66	119.642	272.265	112.347	117.128	251.9	186.28	168.7	146.201	432.574	170.987	348.192	233.415	192.395	454.937	474.959	558.733	68.5707	74.7038	61.9965	107.901	135.738	80.08	160.356	156.926	150.086	217.285	176.266
Pp01G002420.1	45.4629	48.2468	47.3697	80.6118	82.9904	87.3563	2.09677	8.08179	3.37138	23.9704	15.0764	8.58547	6.78064	6.75844	11.6108	5.06866	7.75273	7.29451	7.73986	4.19691	4.46437	5.16751	1.5352	0.912379	0.612424	5.25892	4.80558	2.62843	3.18633	3.97955	1.70878	6.05646	6.36716	2.75546	0.91933	0.253917	0.0823971	3.92863	2.68026	2.39712	3.34815	0.78241	2.38566	5.09518	3.14065
Pp01G002430.1	1.17459	1.22785	0.698927	1.67843	0.485807	1.57836	1.08515	4.97449	1.19391	5.07465	13.1204	4.13948	1.00474	1.17405	0.679616	1.13674	2.27821	1.65753	1.01021	0.173373	0.666233	0.172088	0.224841	0.0900501	0.25846	1.54717	0.353672	1.02834	0.248524	0.304715	0.193573	0.444947	0.228444	0.455293	0.169287	0.0775265	0	0.122988	0	0.0828515	0.509991	0	0	1.19273	0.611814
Pp01G002440.1	67.3342	66.4236	64.6727	127.792	126.749	125.794	15.2311	33.6137	14.0277	84.5473	73.7518	37.2343	10.1055	9.29231	11.9421	4.84496	8.75424	10.137	7.21182	3.55501	8.67825	5.98466	1.18691	1.268	1.49807	8.26219	1.33401	1.95507	2.66469	3.48486	5.42844	3.51602	4.39062	4.72888	0.888324	0.204889	0.728161	5.99257	4.48515	4.92724	4.44518	2.9675	3.8589	6.05979	8.8496
Pp01G002450.1	0	0	0	0.0492659	0	0.054661	0	0	0	0	0	0	0	0	0	0	0	0	0	0	0	0	0	0	0	0	0	0	0	0	0	0	0	0	0	0	0	0	0	0	0	0	0	0	0
Pp01G002460.1	33.6521	35.9149	35.1242	70.5584	71.3521	67.26	53.3008	62.2382	27.5768	56.9744	66.0211	52.9423	6.89814	4.37684	5.6116	10.8688	12.7558	15.104	2.19927	2.726	2.10923	3.65677	5.16688	5.07638	4.67813	6.3117	2.26186	6.95443	4.46796	7.76098	4.98962	5.29442	5.63387	3.82746	2.51844	2.72595	2.11657	4.41423	2.27472	3.99201	4.87452	6.35277	4.52841	5.92902	7.68811
Pp01G002470.1	2.053	2.09212	2.39721	2.86613	2.69703	2.87887	0.938154	0.715264	0.652882	0.999114	0.852201	1.24742	2.61726	3.11523	3.47671	3.31032	2.61711	2.55186	0.836894	1.04988	0.882843	0.919189	1.02568	1.25443	1.46903	2.01254	0.290476	2.32404	1.06651	1.176	1.72767	0.429768	0.483992	0.447635	0.27919	0.122486	0.0902202	0.41669	0.671318	0.696699	2.51829	2.11046	2.51193	1.62715	2.23555
Pp01G002480.1	1.8354	1.61383	1.40558	4.93111	4.41126	4.98988	0.283069	0.343093	0.391134	0.154721	0.0841819	0.0685631	0	0	0	0	0	0	0	0.0199736	0	0	0	0	0	0	0	0	0	0	0	0	0	0	0	0	0	0	0	0	0	0	0	0	0
Pp01G002490.1	0	0	0	0	0.0904774	0.051519	0	0	0	0	0	0	0	0	0	0	0	0	0	0	0	0	0	0	0	0	0	0	0	0	0	0	0	0	0	0	0	0	0	0	0	0	0	0	0
Pp01G002500.1	36.1532	33.8791	35.0898	46.2163	46.755	47.0332	10.5062	9.38882	17.9492	12.4168	13.9242	11.9601	24.1097	22.5331	24.4454	26.9566	23.8518	23.7408	18.8716	16.6194	18.6314	18.0848	11.19	18.3238	17.6252	22.0768	3.92443	24.3981	10.9373	17.7755	18.5332	7.88181	8.22178	4.70731	2.91833	3.52532	3.61036	9.9038	8.17497	14.539	25.7751	21.9606	23.5951	17.7011	26.5365
Pp01G002510.1	2.92894	2.78864	2.36886	2.35165	2.2044	2.17631	6.06281	11.1157	3.6635	10.2851	8.22486	6.68712	0.935622	1.38246	1.25796	2.612	3.07396	2.84678	0.772606	1.04756	0.963443	0.731777	1.06272	1.42441	0.639161	0.731232	1.62772	0.644123	1.48389	1.09009	1.69634	1.67772	1.96871	0.406364	4.51065	3.14549	4.2435	0.951716	1.19202	1.3603	0.582123	0.856908	1.27682	1.0916	1.07654
Pp01G002520.2	75.9493	73.1009	72.8637	65.6612	64.5021	63.8286	25.1279	22.4537	22.6416	19.5627	21.7738	24.3675	2.69201	2.31889	3.30863	2.02843	2.64595	3.37759	24.83	0.633022	22.1266	21.8078	7.20443	9.14774	12.6734	7.76629	0.541288	7.05809	2.74959	2.90413	3.3055	1.81185	1.12808	0.570788	3.21631	3.84029	4.73798	11.6493	10.6788	13.5413	11.1439	7.86767	4.68579	4.97063	5.59302
Pp01G002530.1	4.38681	4.24596	3.98811	4.84575	4.63044	4.92305	0.595162	0.692657	0.921396	1.45583	1.34362	1.8571	2.12656	2.34112	3.76753	6.58984	5.02045	4.7103	2.15824	1.78368	1.6422	1.98919	1.75197	2.72736	2.14572	3.14759	1.033	2.86071	1.4764	2.16538	2.06365	1.10276	1.19524	0.832507	0.254551	0.225995	0.233321	0.677267	0.561254	0.624344	3.31332	2.09253	2.03735	2.44415	2.80846
Pp01G002540.1	26.6873	26.6688	28.3777	34.5306	32.8515	33.5712	9.6856	10.0012	9.89201	11.1299	12.0798	10.2502	20.1166	15.9626	17.7983	17.6682	17.8208	18.0277	15.5263	21.4791	19.0969	19.4838	20.6011	20.2974	21.6683	19.9018	20.612	21.4172	20.8382	23.7013	22.2745	20.6993	19.1262	22.8217	12.5099	11.683	14.4089	14.8696	14.0306	14.9383	22.3608	23.5501	22.4094	23.3762	25.8666
Pp01G002550.1	11.5986	10.5497	11.444	15.8378	15.7519	14.3726	2.07792	1.92276	2.20882	3.8814	3.13342	3.44437	7.64106	7.44355	7.81104	9.31698	7.84525	7.73061	2.71758	5.32667	2.7247	2.61099	2.17153	4.04145	4.02744	5.17159	2.19961	4.73681	3.39154	5.36534	4.50858	3.12506	2.80204	2.02085	3.25498	3.08354	3.03944	3.19867	2.60301	3.89215	6.05505	5.13208	5.17064	4.24135	8.7281
Pp01G002560.1	1.37731	2.52855	2.40333	1.1703	2.36634	2.47779	2.26418	2.77026	1.64665	2.0028	2.60324	2.43121	2.65728	3.53096	3.16566	3.91368	2.88822	3.32722	1.02523	1.77006	1.13614	1.02314	2.12687	1.33975	1.35655	1.71492	1.77463	1.62756	2.06605	2.20914	1.42207	1.82605	1.27718	1.29434	0.633321	0.0649827	0.835477	1.37724	2.30994	1.81914	3.31835	2.28385	2.50846	3.32407	1.2886
Pp01G002570.1	46.4508	47.457	43.5957	26.1452	22.5119	24.4725	18.8664	19.5751	24.3251	37.264	31.3694	34.707	0.651622	0.230184	0.122997	1.04906	0.407391	0.693691	1.79937	1.79648	2.13579	1.40392	2.89541	2.87427	3.70519	3.34309	0.820143	2.93055	4.44334	3.6085	3.96345	1.08137	1.781	1.33629	0.0715315	0.232747	0	0.468379	0.452587	0.212438	3.27306	2.94566	2.63876	4.34756	1.60887
Pp01G002580.1	113.391	109.516	113.99	100.907	97.2233	99.4376	141.667	127.953	167.895	113.992	98.4596	112.702	0	0.0995426	0.0316368	0	0	0	0	0.073213	0.0678144	0.0307998	0.159898	0.031652	0	0.122007	0	0	0.0919123	0.0738174	0.0718188	0.208543	0.392432	0	0.370213	0.772506	0.243574	0.0470519	0	0	0	0.13518	0.0359162	0	0.056214
Pp01G002590.1	10.5112	10.4824	9.43032	12.1417	13.7271	10.5801	11.9498	12.393	14.7406	14.7966	12.8806	16.8752	4.28423	3.36998	4.45981	4.28147	4.20414	3.86875	1.73313	5.14032	3.04604	2.75126	5.46357	3.66024	3.86533	4.1619	7.32871	3.94284	8.34081	5.76258	5.73006	7.2105	12.3233	6.81757	0.877268	0.562213	0.1994	2.85292	2.29466	2.56352	3.02221	4.13185	3.62664	6.02596	5.52428
Pp01G002600.1	0	0	0	0	0	0	0	0	0	0	0	0	0	0	0	0	0	0	0	0	0	0	0	0	0	0	0	0	0	0	0	0	0	0	0	0	0	0	0	0	0	0	0	0	0
Pp01G002610.1	28.4703	24.1268	27.9375	29.1652	30.028	29.5879	7.14243	11.0551	12.7615	10.3205	11.1448	11.2514	24.8494	24.0574	35.0145	39.9699	25.0746	23.8023	93.2729	81.0118	102.716	90.7618	37.5691	57.5267	68.8446	60.8658	37.6133	79.191	67.081	58.3233	81.0007	55.2875	60.9904	31.5665	46.915	76.1853	72.5992	54.9048	56.8776	71.7137	70.9448	87.0844	118.062	53.7854	120.857
Pp01G002620.1	9.55126	11.0122	9.95466	10.1635	10.8816	9.97974	3.73263	3.48249	3.6708	4.66918	5.06887	6.64228	12.741	13.3243	13.9262	14.2527	13.2049	11.4975	15.6485	13.409	18.4105	18.0484	7.77454	12.8897	13.9875	16.1923	5.75815	17.9472	9.62577	13.3981	14.604	7.94032	7.92682	6.26673	5.46562	5.86152	5.84614	10.1562	8.98509	14.06	17.2936	16.9228	18.7344	14.9409	21.5301
Pp01G002630.1	0.322773	0.52599	0.68613	0.280458	0.330454	0.623016	0.13753	0	0.129648	0.0599059	0	0.0797568	0.136133	0.054474	0	0	0	0	0.0516224	0	0.246265	0	0.237359	0.127069	0.344276	0.0246811	0	0	0.0494075	0.0595419	0	0.0284073	0	0	0.0570952	0	0.0521589	0.0381324	0.151171	0.122697	0.0286593	0.0271872	0.0574649	0	0.0156685
Pp01G002640.1	24.4637	22.6308	22.6684	21.7517	24.4658	21.548	15.0474	16.8318	17.2628	17.5484	18.539	17.3849	16.7563	17.1634	17.637	17.8166	14.7523	15.761	15.3181	15.0103	14.7353	15.6119	13.5924	14.6636	12.8388	14.43	14.7048	17.1978	16.0046	18.6081	16.8901	15.5799	16.1114	11.8312	10.4637	13.1432	12.9515	16.3099	15.9873	16.6804	14.197	16.3197	17.1462	15.7215	19.8598
Pp01G002650.1	0	0	0	0	0	0	0	0	0.527985	0	0	0	0	0	0	0	0	0	0	0	0	0	0	0	0	0	0	0	0	0	0	0	0	0	0	0	0	0	0	0	0	0	0	0	0
Pp01G002660.1	0.0952616	0	0	0	0	0	0.0771894	0	0.8776	0.60593	0.245098	0.527023	0	0	0	0	0.241919	0	0	0	0	0.0649036	0.222489	0	0	0	0	0	0	0	0	0	0	0	0	0	0	0	0	0.0629511	0	0	0	0	0.0365446
Pp01G002670.1	0.997706	0.77189	0.991609	1.40457	1.5219	1.74598	0.114966	0	0.287052	0.18737	0.321272	0.249236	0	0	0	0	0	0	0.0154334	0	0.016532	0	0	0	0	0	0	0.0172945	0.0148734	0.0361016	0.0175791	0	0	0	0	0	0	0	0	0	0.0169187	0	0	0.0506006	0
Pp01G002680.1	0.463544	0.440342	0.50663	0.0247952	0.0499426	0.027444	0	0	0	0	0	0	0	0	0	0	0	0	0	0	0	0	0.022928	0	0	0	0	0	0	0	0	0	0	0	0.0312727	0	0.0142884	0.0104467	0	0	0	0.0143612	0	0	0
Pp01G002690.2	374.13	379.943	368.83	345.103	354.567	350.13	269.412	83.9762	50.1712	515.259	348.632	461.957	0.471087	0.257924	0.432911	1.56506	1.44305	1.49844	0	0.318928	0.043079	0.0519283	0.145811	0.093311	0.0518394	0.11604	0.205927	0.0449623	0.0388389	0.204225	0.137573	0.177519	0.156377	0.166413	0	0	0	0	0	0	0.0881258	0.19726	0.283004	0.219673	0.187595
Pp01G002700.1	33.4561	32.3393	33.7476	12.9833	11.2066	11.6132	3.76442	2.47047	10.1072	4.26763	6.15549	5.4264	0	0	0	0	0	0	0	0	0	0	0	0	0	0	0	0	0	0	0	0	0	0	0.1621	0.0376242	0.185195	0.0134302	0.0301309	0	0	0	0	0	0
Pp01G002710.1	45.8223	45.3042	47.745	4.99624	5.36981	5.56405	0.82763	0.319948	7.78853	1.8005	1.77308	2.13675	0	0	0	0	0	0	0	0	0	0	0	0	0	0	0.0362233	0	0	0	0	0	0	0.0186038	0	0	0	0	0	0	0	0	0	0	0
Pp01G002720.1	0	0	0.0381847	0.937045	1.2642	1.0838	0.415495	0.389828	0	0.93808	0.35306	0.0957884	0	0	0	0	0	0	0	0	0	0	0	0	0	0	0	0	0	0	0	0	0	0	0	0	0	0	0	0	0	0	0	0	0
Pp01G002730.1	0	0	0	0	0	0	0.470352	0.553768	0.126409	2.24625	1.14628	1.41641	2.03857	3.07478	3.57961	3.33835	1.50192	2.44331	0.917386	0.41681	1.75685	1.21507	3.26434	3.58081	1.43164	1.92675	0.116237	3.37416	2.66042	2.90357	1.42467	0.0433279	0.539978	0	0.0469042	0.249954	0.798786	0.602233	1.70326	0.706044	1.34103	3.90284	2.34234	3.43667	1.64877
Pp01G002740.1	13.74	11.215	11.5742	19.8998	21.6123	19.4622	4.25281	11.7186	9.79979	11.7862	9.7995	8.39425	0	0	0	0	0	0	0	0	0	0	0	0	0	0	0	0	0	0	0	0	0	0	0	0	0	0	0	0	0	0	0	0	0
Pp01G002750.1	7.6063	7.92705	8.46903	9.09346	10.7869	9.84797	3.2887	3.65568	3.30959	1.91174	2.69272	1.69235	0	0	0	0	0	0	0	0	0	0	0	0	0	0	0	0	0	0	0	0	0	0	0	0	0	0	0	0	0	0	0	0	0
Pp01G002760.1	0	0	0	0	0	0	0	0	0	0	0	0	0	0	0	0	0	0	0	0	0	0	0	0	0	0	0	0	0	0	0	0	0	0	0	0	0	0	0	0	0	0	0	0	0
Pp01G002770.1	0	0.0597249	0	0	0.210703	0.0742871	0	0.320541	0	0	0.285658	0	0	0	0	0	0	0.0429757	0	0	0	0	0	0	0	0	0	0	0	0	0	0	0	0	0	0	0	0	0	0	0	0	0	0	0.0257211
Pp01G002780.1	0.109552	0.207613	0.758076	0.667289	0.224163	0.49318	0.281852	0.335849	0.929646	0.752506	0.606644	0.496745	0	0	0	0	0	0	0	0	0	0	0	0	0	0	0	0	0	0	0	0	0	0	0	0	0	0	0	0	0	0	0	0	0
Pp01G002790.1	1.52457	0.833971	0.647945	0.220949	1.34535	0.984498	0	0	0	0	0.756936	0.82926	0	0	0	0	0	0	0	0	0	0	0	0	0	0	0	0	0	0	0	0	0	0	0	0	0	0	0	0	0	0	0	0	0
Pp01G002800.1	4.58013	4.20151	4.06914	0.0579833	0.175255	0.192838	0.122123	0.0322089	4.37882	0.496878	0.130178	0.28373	0	0.0167722	0	0.0195477	0	0.0350796	0.0156396	0	0	0	0	0	0	0	0.0341499	0.0527018	0	0	0	0	0	0	0	0	0	0	0	0	0.0345666	0.0496605	0	0	0.00983915
Pp01G002810.1	10.1182	8.98153	7.2884	0.396937	0.39931	0.25666	0.740297	0.219434	27.1865	1.20678	0.589874	0.856673	0	0	0	0	0	0	0	0	0	0	0	0	0	0	0	0	0	0	0	0	0	0	0	0	0	0	0	0	0	0	0	0	0
Pp01G002820.1	0	0	0	0	0	0	8.11744	0.945913	24.2033	0	0.252589	0.550091	0	0	0	0	0	0	0	0	0	0	0	0	0	0	0	0	0	0	0	0	0	0	0	0	0	0	0	0	0	0	0	0	0
Pp01G002830.1	0	0	0	0	0	0	0	0.465255	0	0	0	0	0	0.21169	0.604034	0	0	0	0	0	0	0	0.17739	0	0	0	0	0	0	0	0	0	0	0	0.196736	0.179717	0	0	0	0	0	0	0	0	0
Pp01G002840.1	0	0	0.0630264	0	0	0	0	0	0	0	0	0	0	0	0	0	0	0	0	0	0	0	0	0	0	0	0	0	0	0	0	0	0	0	0	0	0	0	0	0	0	0	0	0	0.0641564
Pp01G002850.1	0	0	0	0	0	0	1.35464	0.355879	4.34554	0.781556	0.876046	0.869817	0.0962365	0.0323184	0	0.0375938	0	0	0.121349	0	0	0	0.0507523	0	0	0.028932	0	0.034017	0	0	0	0	0	0	0	0	0	0	0	0.0291048	0.0673109	0	0	0	0
Pp01G002860.1	1.0203	0.623687	0.94012	0.741842	0.449954	0.578337	0.414149	0.295288	0.708632	0.5398	0.52553	0.720687	0.789526	0.651927	0.26631	0.849546	0.508827	0.335602	0	0.313628	0.0965986	0	0.301516	0.18055	0.481384	0.13041	0.570574	0.25718	0.0856438	0.367972	0.861287	0.0974241	0.467421	0.725069	0	0	0	0.0662378	0	0	0.354435	0.478597	0.254161	0.249845	0.321843
Pp01G002870.1	31.7606	33.4597	32.8206	36.8292	35.202	36.0208	80.899	98.8845	60.7862	93.6926	80.7258	90.4028	21.9679	19.9776	19.5739	27.6314	29.1938	30.3921	10.2375	29.6684	12.822	12.3798	33.6198	26.4406	24.0187	18.2789	41.0787	22.3561	30.5562	30.0225	24.8652	45.1732	41.3033	46.2954	2.13194	1.82578	2.01786	9.23187	7.87754	8.25173	20.4986	26.2814	21.8016	28.1891	27.5953
Pp01G002880.1	18.9109	17.927	18.1273	13.3627	14.7376	13.0896	14.9867	12.0332	16.7896	19.7704	20.0084	26.8795	5.66768	4.96332	5.73882	3.60433	3.95266	3.69929	5.57176	4.29896	9.36493	5.997	6.37913	7.18807	7.46938	7.27385	4.89066	4.00757	6.45118	6.34732	5.07904	4.2202	8.50162	8.57893	12.37	17.7217	21.5631	10.7445	23.2801	12.8441	8.49092	7.67341	6.3566	5.51432	4.51657
Pp01G002890.1	6.51635	6.2273	7.38611	8.07388	7.09757	7.96638	2.04021	1.90805	1.76728	2.48085	3.09643	3.36823	9.39964	9.27715	10.0874	11.16	8.82538	9.83996	10.892	7.59319	10.9431	8.58781	3.89649	5.37635	6.07683	8.04026	5.78129	8.09078	4.49888	6.23937	6.30832	4.78137	4.42203	6.53668	2.23747	2.80312	3.24028	10.7511	8.58876	15.6402	9.11846	7.85139	8.04039	6.50305	11.1077
Pp01G002900.1	0	0	0	0	0	0	0	0	0	0	0	0	0	0	0	0	0	0	0	0	0	0	0	0	0	0	0	0	0	0	0	0	0	0	0	0	0	0	0	0	0	0	0	0	0
Pp01G002910.1	35.1532	35.7563	35.6338	0.755861	0.80416	0.793349	0.607268	1.16031	3.31617	5.90533	6.03059	4.77777	0.175183	0.0439461	0.0417897	0	0.0268928	0.0919761	0.144037	0	0.22009	0.0796189	1.13643	1.10814	2.07175	0.971296	0	0.972906	0.937769	0.288041	0.488833	0.517554	0.196319	0.269034	0	0	0	0.0304645	0	0.138192	2.02599	1.55393	1.06314	0.456891	1.66579
Pp01G002920.1	268.29	257.092	250.276	384.721	370.763	375.209	223.603	280.654	419.315	268.242	300.893	315.571	179.548	173.891	163.157	102.525	105.083	98.5457	148.33	206.205	163.733	161.604	203.591	187.341	185.208	157.881	260.373	193.861	219.745	201.985	218.597	246.551	257.134	249.635	41.3819	39.5494	39.7379	127.926	126.786	128.887	189.168	216.436	231.345	223.872	224.442
Pp01G002930.2	60.0381	60.3912	60.7388	45.2458	49.6579	46.7645	18.2671	22.5312	14.1157	33.9531	33.6843	30.7408	1.39513	1.25378	0.901599	3.09214	3.87461	3.03961	0.842981	0.632578	0.507855	0.644266	1.66567	2.08421	1.23249	1.94348	0.415995	2.29478	1.02324	1.86068	1.03505	0.987501	1.24613	0.870991	0.417891	0.309545	0.322629	0.576269	0.749835	0.822815	1.28029	1.03972	1.02087	1.86898	1.14072
Pp01G002940.2	4.32194	4.39147	4.74489	2.66685	2.84824	2.91955	2.03048	1.50017	0.725022	1.47237	2.26423	2.22488	2.89772	2.42077	2.93277	3.69402	4.08218	3.95628	7.35002	3.40049	7.09237	5.90681	2.46261	3.28051	4.06082	4.45957	1.15706	4.19564	3.33055	3.53375	4.33644	3.04331	2.09991	2.62717	1.96177	1.96522	2.43531	5.24588	3.4325	6.79412	5.48512	4.51151	3.96601	2.88086	5.538
Pp01G002950.1	82.8398	80.227	83.3772	74.5571	70.9436	78.4189	51.0578	45.5135	36.5131	54.5681	52.7945	52.2081	57.2252	55.3882	56.9054	66.7197	65.1002	63.9403	28.4675	30.5699	32.185	31.9559	28.8154	31.019	31.049	34.9982	18.5103	39.319	32.1766	39.5021	40.958	23.0644	28.9589	24.3499	54.2553	58.6712	56.6285	41.1349	40.9563	53.1678	37.1324	38.0479	38.8995	41.0052	58.1256
Pp01G002960.1	0	0	0.000495483	0.0170362	0	0.0349115	0	0	0	0	0	0	0	0.0396225	0.0424953	0.0338059	0.0177746	0.0609392	0.0824954	0.0904064	0.0553207	0.183252	0.04166	0.0454807	0.0306776	0.0753783	0	5.87886e-09	0.059995	0	0	0.0399907	0.0158176	0	0.254889	0	0.113692	0	0	0.0312286	0.0861864	0.093101	1.38833e-06	0.019458	0.0191232
Pp01G002970.1	124.679	123.309	124.408	176.838	173.057	169.723	32.62	25.1423	26.4455	64.4522	47.6771	53.6794	22.4767	19.718	21.9275	17.8058	18.1536	17.0587	10.1563	12.9459	8.06492	9.31464	15.0766	14.0126	12.3046	11.5699	12.6481	11.5569	12.0811	16.3422	14.4786	10.7025	13.5167	12.8932	8.13142	7.46195	9.32469	9.22765	10.5955	10.8481	13.883	11.6948	11.1143	12.7173	15.4435
Pp01G002980.1	3.35775	4.09298	3.61854	3.19823	2.669	3.67786	0.518455	1.07832	1.10936	1.37102	1.45709	0.906646	12.0747	14.039	13.7263	36.3867	31.0289	29.6461	18.3924	45.5334	28.2465	24.3391	53.1067	44.2276	24.981	16.8692	85.9734	21.0992	27.9014	19.675	15.6635	52.5196	40.598	77.078	12.3567	14.4127	12.3581	12.0162	10.6213	8.32962	21.4214	30.87	30.5704	28.8807	16.7238
Pp01G002990.2	69.1843	65.6764	69.0103	70.7271	71.9761	74.8332	24.6806	21.9278	34.4917	32.273	30.7264	31.7443	258.012	258.165	246.715	314.082	315.272	300.225	264.432	252.764	252.544	239.485	215.333	292.463	278.309	312	146.862	347.236	211.19	343.691	306.015	168.65	196.083	110.096	201.067	205.151	204.811	141.681	145.647	175.961	334.697	310.011	285.775	289.867	370.687
Pp01G003000.1	17.0029	19.1429	19.3955	17.7162	19.2122	18.8211	16.2047	14.7323	16.0999	16.344	15.6095	18.7621	14.1739	12.6047	11.9898	11.1133	12.6401	12.1671	11.2078	9.68818	10.6636	12.1474	9.21975	10.608	11.7043	10.3196	5.48825	12.8721	9.1408	10.6559	10.1314	9.06021	8.57974	5.21424	13.921	13.3705	16.3191	9.276	7.77509	9.67432	11.0486	12.4371	11.1985	12.1454	14.4101
Pp01G003010.1	0	1.163	0.404737	0.829316	0	0.46049	0	0.743195	0	0.832208	0	0	0	0	0	0	0	0	1.4014	0	0.339162	0.605142	1.56938	0.32375	0	0.312394	0	0	0.30011	0	0	0	0.512246	0	1.8085	3.53451	2.30801	2.09554	1.81767	2.03601	0	0	0	1.03133	0.144103
Pp01G003020.1	23.5968	23.973	24.6387	23.5266	25.8214	24.8013	3.87641	5.31059	3.795	5.78999	7.12255	6.28786	12.4981	10.6776	13.0219	11.5852	11.0799	10.3578	9.53149	6.39667	9.02231	7.7122	3.16825	5.30378	6.48244	7.84107	1.78142	7.75474	3.54488	5.86133	6.90838	2.87945	2.31572	1.96604	5.28305	5.99876	5.85728	5.1312	5.15266	8.08457	8.42756	6.39474	7.57593	5.61502	12.5905
Pp01G003030.1	0.200077	0.0612576	0.127749	0.16287	0.0658166	0.043286	0.0443617	0.0522516	0	0	0	0	0	0.0323199	0.0408691	0.0487126	0	0	0.0180859	0	0	0.0401255	0	0	0	0	0	0	0.0396414	0	0.0403288	0	0.044678	0	0	0	0	0.0435605	0.190092	0.130247	0	0.0171866	0.0207472	0	0.034357
Pp01G003040.1	48.0374	50.1912	57.7003	104.356	98.6193	117.23	307.848	334.994	237.257	315.439	306.202	217.154	0	0	0	0	0	0	0	0	0.47562	0	0	0.453705	0	0	0	0	0	0	0	0	0	0	0	0	0	0	0	0	0	0	0	0	0
Pp01G003050.1	0.429025	0	0.39185	0.803557	0.406398	0.430202	0	0	0	0	0	0	0	0	0	0	0.104627	0.102523	0	0	0	0	0	0	0	0	0	0	0	0	0	0	0	0	0	0	0	0	0	0.0912232	0	0	0	0.0970184	0
Pp01G003060.1	0.253921	0.552604	0.288929	0	0.300124	1.00082	0	0	0	0	0	0	0	0.194803	0.183886	1.00368	0.351812	0.584553	0.296884	0.320838	1.36843	0.284224	0	0	0.189927	0.29082	0	0.115561	0	0.111922	0	0.100288	0	0.0995032	0.0981628	0.181176	0.0876345	0.0680715	0.081347	0.627358	0.109649	0.107029	0.56523	0	0.645223
Pp01G003070.1	0	0.0521696	0	0	0	0	1.53823	1.93638	1.33679	1.90197	2.40641	2.52619	0	0	0	0	0	0	0.0329906	0	0	0	0	0	0	0	0	0	0	0	0	0.0343296	0	0.0348998	0	0	0	0	0	0	0	0	0	0	0
Pp01G003080.1	223.512	202.174	230.019	267.54	232.229	243.231	10.5739	3.69267	296.263	23.0223	7.4952	20.8252	0	1.2976	0	0	0	0	0	0	0	0.648969	0	0	0	0	0	0	0	0	0	0	1.10468	0	0	0.890513	0	25.2278	1.08128	17.7642	0	0	0	0	0
Pp01G003090.1	830.022	828.203	810.719	702.689	704.255	746.881	474.286	492.392	4770.72	586.358	269.5	615.963	0.702537	0	0.652941	0.730564	0	0	3.36021	7.58678	9.59601	7.22644	6.92326	0	0.750166	0.728522	1.4587	0	5.47737	2.6834	0	0	4.63913	1.09347	20.5356	12.0988	16.2048	124.171	3.80817	98.6447	0.792489	0	0.818514	5.29761	0
Pp01G003100.1	0	0.280798	0	0.300348	0.303112	0	1.42125	2.47253	0	0.551953	1.91306	0.702163	0	0	0	0	0	0	0	0	0	0	0	0	0	0	0	0.27462	0	0	0	0	0	0	0	0.568076	0.180997	0	0.371201	0	0	0	0	0	0
Pp01G003110.1	927.563	1041.88	950.435	425.014	426.36	413.079	386.261	486.531	3716.38	436.649	281.389	452.001	2.81015	0.701459	0	0	0	0.636436	1.6801	0	12.7947	2.70992	0	1.48592	0.750166	5.09966	1.4587	1.68831	5.47737	1.78894	7.88648	3.76419	6.49478	1.09347	6.84519	5.49945	6.23263	21.8139	6.34695	17.1949	0.792489	1.50638	0	0.756801	4.49725
Pp01G003120.1	16.8563	16.2933	17.1615	15.9875	16.1384	17.3545	15.0555	19.2055	11.1051	17.2468	13.7802	16.7132	7.95462	7.23376	7.81838	10.0047	10.4716	9.81876	1.25874	3.21962	2.19886	2.65944	4.26407	3.16452	3.03011	3.71114	0.937885	5.08458	4.26115	4.57802	5.70119	3.50035	4.68809	1.85829	5.6148	6.09426	5.08215	5.00302	3.19994	4.0366	5.6091	4.98942	4.42745	5.4191	6.8283
Pp01G003130.1	11.5684	6.28607	4.92215	23.5331	13.5712	18.6673	29.0747	5.98076	84.4084	2.28212	2.72306	5.54271	2.7465	0.684239	3.84075	1.41842	0.617421	0	0.711966	0	0	0.693827	1.23806	0	0	0	0	0	3.0314	0	8.58769	0.728991	1.19157	0	2.22174	4.13088	1.99029	3.12038	0.574508	2.11445	0	2.21201	0	0	0
Pp01G003140.1	17.7305	14.5626	11.9509	6.56408	5.1698	5.92582	7.00077	1.42824	62.0312	9.70443	10.4656	10.5465	0	0	0.153679	0	0.0326413	0.0448489	0	0.012705	0	0	0	0	0	0.112547	0	0	0	0	0.0945299	0	0	0	0.0496461	0	0	0	0	0	0	0.121024	0	0.0878596	0.0597061
Pp01G003150.1	15.7331	8.16048	5.67988	4.36433	8.80897	4.84672	323.354	457.302	97.9089	104.304	86.6026	92.5763	0	0.65584	0	0	0	0	0	0	0	0	0	0	0	0	0	0	0	0	0	0	0	0	0.985129	0.919678	0	0	0	0	0	0	0	0	0
Pp01G003160.1	0	0	0	0	0	0	0	0	0	0	0	0	0.718683	0	1.32605	0	0	0	0	0	0	0	0	0	0	0	0	0	0	0	0	0	0	0	0	0	0	0	0	0	0	0	0	0	0
Pp01G003170.1	0.076542	0	0	0.19827	0.157439	0.345324	0	0	0	0	0	0.143247	0	0	0	0	0	0	0	0	0	0	0	0	0	0	0	0	0	0	0	0	0	0	0	0	0	0	0	0	0	0	0	0	0.0272157
Pp01G003180.1	81.8159	79.6978	110.943	32.475	32.7738	36.0644	437.389	219.463	346.186	493.225	1039.86	1133.16	25.8726	10.0516	19.2277	2.24917	2.699	1.32001	2.17364	3.16155	5.9077	1.46858	0	0	0.761317	2.2319	4.57266	0	1.61244	0.906393	17.9392	0.784229	0.640613	0	265.236	294.347	267.861	43.4805	8.61249	33.724	1.61947	3.82221	4.93692	0	2.82146
Pp01G003190.1	63.2806	65.0988	64.5531	63.1635	62.1691	61.8617	10.9242	11.8597	8.43133	13.5512	14.0639	11.9098	21.8779	22.0458	23.2995	24.736	22.4223	22.1513	40.1858	20.0163	41.4363	38.7772	13.7961	20.9513	22.8058	27.9692	8.4878	26.0893	12.2339	18.4122	19.5903	13.2136	10.8084	11.2888	28.9608	31.9209	30.8949	18.1077	17.9133	29.6296	30.9351	28.0585	27.6379	19.1217	29.487
Pp01G003200.1	14.757	13.9103	14.0593	14.8711	15.853	13.6897	1.71193	2.12661	2.22841	3.02648	2.29995	3.0495	6.54571	5.05478	6.43638	5.27608	4.54621	4.84171	4.51213	4.95653	4.47514	4.67311	4.16005	5.35012	5.42714	5.42899	3.33978	5.02889	3.23015	4.73062	4.83492	3.44082	3.2622	3.12778	4.21737	5.18473	4.94481	4.68067	4.47795	6.06147	5.35376	4.52306	5.54659	5.77642	6.59168
Pp01G003210.1	2.92973	4.06073	4.40649	3.29155	3.1326	3.28683	0.726897	0.44	0.902274	1.5542	1.66724	1.56374	0.622454	0.539087	0.570044	0.456042	0.598992	0.677829	0.624927	0.779565	0.981515	0.784745	0.635824	0.945775	0.660688	2.00858	0.228169	1.71862	0.696949	0.903842	1.03307	0.295006	0.374557	0.345319	0.0606781	0.0187288	0.0554653	0.711955	0.573079	0.834589	2.0004	1.75735	1.90475	1.7457	1.18514
Pp01G003220.2	43.3906	43.0402	43.8304	4.45246	4.18917	4.96731	0.125702	0	0.588775	0.147548	0.0444565	0.239719	9.91636	13.829	13.2	0.328936	0.211062	0.163672	12.406	1.82686	9.03073	8.60463	1.65989	1.91104	3.84116	4.80638	1.51029	5.58801	2.68955	1.54326	10.4961	1.28767	0.39623	0.890502	41.6125	48.4511	36.1852	9.02234	8.16907	11.7211	9.5632	8.466	25.306	3.73728	5.88142
Pp01G003230.1	0.247722	0.120835	0.253295	0.161559	0.0653957	0.171499	0	0	0	0	0.141951	0	0.0216248	0.0321574	0	0	0	0.0442411	0.00269569	0	0.109254	0.0399879	0	0	0	0	0	0	0	0	0.00636299	0	0.0110965	0	0	0	0	0.00410264	0	0.12949	0	0.00425658	0.00216448	0	0.00413542
Pp01G003240.2	61.3772	62.7945	62.2875	7.55032	8.01559	8.57504	2.04685	1.28857	2.07874	1.26198	2.36237	3.27323	0	0	0	0	0	0	0.0467605	0	0.392067	0.0296101	0.0270952	0.0765577	0.0882737	0.0446384	0.0167982	0	0.029383	0.07239	0.0522504	0.0181189	0.0136376	0.0196551	0.226621	0.381116	0.487009	0.201618	0.0255704	0.398471	0.0505206	0.0321556	0.033867	0.0332127	0.0489601
Pp01G003250.1	0.161791	0.114852	0.320514	0.122748	0.12401	0.18121	0.142269	0	0	0.148626	0	0	0.0550338	0.0272629	0.0516881	0.153958	0.0993891	0.0560438	0	0	0	0	0	0	0.0257548	0	0	0	0.0251645	0	0	0	0.0236465	0	0	0	0.1016	0	0	0	0	0	0	0	0.0323383
Pp01G003260.1	0	0	0	0	0	0	0	0	0	0	0	0	0	0	0	0	0	0	0	0	0	0	0	0	0	0	0	0	0	0	0	0	0	0	0	0	0	0	0	0	0	0	0	0	0
Pp01G003270.1	2.46174	1.38129	0.725818	1.48147	0.746193	1.47716	0.789361	1.43479	1.42698	0.53184	0.948958	2.77266	0	0	0	0	0	0	0	0	0	0	0	0	0	0	0	0	0	0	0	0	0	0	0	0	0	0	0	0	0	0	0	0	0.0576382
Pp01G003280.1	60.2841	60.5005	61.1726	59.9985	59.9287	60.0017	33.4502	18.918	14.2204	9.67737	10.8807	10.9891	34.8534	85.9059	61.5064	13.596	10.0265	11.0328	28.9926	75.4614	36.5671	35.789	19.5057	30.8558	31.2084	60.4091	29.7671	61.513	26.1131	38.1961	92.7433	31.261	24.8564	21.6409	8.00025	8.69211	8.97629	2.93673	2.43237	4.49086	78.6361	59.7578	98.0573	67.9048	135.177
Pp01G003290.1	21.1296	23.3738	22.541	31.1948	34.4474	31.7018	12.8454	17.9895	6.6297	16.2762	14.1573	14.8004	0	0	0	0	0	0	0	0	0	0	0	0.0571721	0	0	0.058692	0	0.160174	0	0	0	0	0	0	0	0	0	0	0	0	0	0	0	0
Pp01G003300.1	17.7991	14.5641	18.5149	18.9849	23.3633	26.4854	3.50411	2.19917	7.61359	3.40701	3.49121	6.11216	12.4942	13.1744	12.8282	6.26186	9.78781	9.45785	2.17041	6.8491	2.8671	2.37607	4.07181	4.11231	3.97636	7.85471	3.18161	7.97551	5.89109	7.94043	11.2263	3.22618	6.44663	3.513	6.37164	9.41342	10.5707	4.12513	3.91735	6.34433	5.83383	5.77103	5.9244	8.3409	5.42861
Pp01G003310.2	0	0	0	0	0	0	0.170395	0.114097	0	0.265597	0	0	0	0	0	0	0	0	0	0	0	0	0	0	0	0	0	0	0	0	0	0	0	0	0	0	0	0	0	0	0	0	0	0	0
Pp01G003320.1	0	0	0.705742	0	0	0	0	2.14753e-09	0.0609475	0	0	0	0	0	0	0	0	0	0	0	0	0	0	0	0	0	0	0	0	0	0	0	0	0	0	0	0	0	0	0	0	0	0	0	0
Pp01G003330.1	14.292	13.8703	13.1744	5.2975	6.0271	4.95409	3.25933	2.221	3.12758	5.11658	5.54937	5.90883	9.21121	6.05328	7.81352	12.0213	13.3894	12.1503	2.96088	5.43745	4.17025	3.8411	3.2751	3.00125	3.32576	6.82731	2.33559	7.19706	4.68627	6.46401	6.12499	4.18732	3.71021	2.86782	12.6643	15.8983	11.1783	7.51767	2.80972	8.02632	6.93337	6.27014	6.42916	6.09479	9.96942
Pp01G003340.1	51.6622	52.439	53.1908	37.615	38.95	38.3202	76.6993	104.791	107.511	89.8784	113.12	118.794	305.765	256.379	269.882	286.643	275.743	257.232	60.26	266.442	97.6787	87.443	306.815	199.106	138.348	197.433	569.955	230.415	337.924	258.802	226.014	453.575	460.253	471.434	314.076	228.927	190.283	282.327	91.143	220.762	182.636	212.629	200.612	272.959	173.789
Pp01G003350.1	1.40478	1.83615	1.95741	3.71188	3.5857	3.92181	1.53425	2.24019	1.47589	2.50437	3.30882	3.44222	1.49617	1.31237	1.23832	1.55508	1.81797	1.63678	1.13833	4.569	1.67622	1.71383	2.10094	4.79595	3.04708	4.15499	1.86314	4.37035	2.45228	3.54179	2.48922	2.24579	2.35277	2.28239	3.09878	3.21479	3.01061	0.808338	0.721195	0.832205	5.085	6.65547	5.38506	3.21193	4.65655
Pp01G003360.1	81.6816	84.9992	82.2755	58.0184	58.9349	61.1014	27.2416	26.849	28.6591	24.7917	21.9602	21.4529	10.4009	9.46484	8.64184	5.56709	6.34183	6.44798	43.4306	15.0507	44.6463	40.8917	38.3614	28.9359	32.3485	17.2813	10.6938	13.1893	14.9087	10.5085	14.527	13.8063	15.0544	17.3612	55.6996	55.9008	63.0416	28.9409	45.4823	32.4017	18.1435	16.2612	16.285	16.523	9.36897
Pp01G003370.2	58.9424	60.064	58.991	65.0324	63.922	64.0696	64.37	58.8324	120.524	61.8937	65.6933	68.055	51.1605	55.1299	56.5385	46.0507	44.4376	44.766	14.7598	38.3055	17.6931	15.5138	24.1581	28.0296	27.0399	28.0991	24.2774	34.4026	31.0675	38.6323	36.3185	25.9004	34.6902	18.8441	9.26037	8.9903	10.9421	10.5091	7.67094	11.1177	30.2106	28.466	32.9395	33.6588	48.9
Pp01G003380.1	55.5061	60.8196	64.6787	68.3677	68.454	64.5138	69.9477	55.8242	87.2747	77.0899	81.5378	89.8035	13.1439	13.8508	13.1762	9.52535	11.3599	11.4549	8.94947	8.08751	8.87028	8.31694	13.4533	12.0788	11.7209	10.437	8.24422	13.063	12.0329	14.2174	13.329	7.21018	13.8865	7.91459	4.9325	3.39927	3.18357	5.51422	4.46061	5.95084	11.6143	9.46505	10.2819	12.8852	14.1615
Pp01G003390.1	6.4982	7.16324	6.30799	8.53344	8.68231	9.22083	1.50891	1.23516	1.63222	1.87382	1.87241	1.89492	3.42178	3.14656	3.40308	4.1383	3.52385	3.60305	1.74708	2.76211	1.53426	1.29887	1.48522	2.14909	1.96557	3.54178	1.28012	3.57111	2.17987	3.3639	3.1177	2.38301	1.97988	1.97986	3.73344	3.95293	4.72207	2.60829	1.92644	3.51647	3.7735	2.98686	3.41111	2.89279	5.28842
Pp01G003400.1	10.4025	11.5803	13.1085	13.5517	14.0941	10.5237	1.49946	1.67428	2.67008	2.45232	2.77411	1.15698	0	0.0408037	0	0	0	0	0	0	0.0419325	0	0	0	0	0	0	0	0	0	0	0	0.0339532	0	0.0425791	0	0	0	0	0	0	0	0	0	0
Pp01G003410.1	0	0	0	0	0	0	0	0	0	0	0	0	0	0.090061	0	0	0.108006	0	0	0.19802	0	0	0	0	0	0	0	0	0	0	0	0	0	0	0	0	0	0.0612644	0	0	0	0	0.199463	0	0.2335
Pp01G003420.1	63.9516	58.727	56.2515	32.2347	31.6337	32.3277	58.0936	87.0849	92.2467	56.5831	56.2966	47.5035	20.2083	18.5435	19.929	16.6326	13.1837	14.3082	6.70338	18.5318	7.15191	4.35308	7.51342	11.6678	11.6484	15.1721	2.18416	17.0135	7.23689	14.1849	12.1552	4.52426	6.47837	1.18735	1.23024	1.07668	1.52127	3.11736	2.76024	4.29936	15.5313	17.3418	17.9756	11.8443	25.1871
Pp01G003430.1	31.0165	27.0486	29.7764	23.0831	19.9226	22.8331	57.8585	84.0771	49.5461	72.3482	79.441	69.0012	0.588522	0.715936	0.746813	0.734233	0.528596	0.498285	0.152174	0.30542	0.525234	0.442329	0.452588	0.64074	0.938587	0.516986	0.281119	1.07415	0.150191	0.393953	0.436818	0.132308	0.573404	0.494526	0	0.0768012	0	0.0279072	0.313373	0	0.986399	0.856293	1.20009	0.499007	1.74307
Pp01G003440.1	12.4384	12.5912	14.1291	8.14524	7.94405	7.95933	3.51584	6.16563	8.12742	4.02094	3.51694	3.36016	7.32522	6.31658	7.42416	11.054	10.1119	12.4548	1.17474	4.41662	1.23641	1.19218	1.59061	2.31837	3.24033	4.7965	5.29355	7.78038	5.47079	9.18008	8.83533	5.34105	7.75156	3.50701	0.613397	1.03337	0.718722	1.81041	0.807543	1.57493	6.22231	5.37284	5.96802	5.17923	7.5951
Pp01G003450.1	39.2859	38.9902	37.7924	37.8605	37.2292	33.153	31.72	41.8364	42.6746	42.1348	37.2139	32.0516	12.3852	11.5195	11.2829	11.0683	10.657	9.96237	2.58013	6.91442	2.46533	2.37254	5.30636	5.84566	7.41665	7.78507	4.02886	7.86885	9.04483	9.03618	11.9628	4.84356	6.2407	4.26815	3.39859	5.09808	3.64332	3.88027	5.012	5.83274	8.81308	8.96614	10.9164	6.64624	9.79242
Pp01G003460.1	54.4514	57.0335	53.1786	58.1511	58.1943	60.6793	30.2129	38.1414	47.4573	28.6784	33.3624	29.7899	7.83452	8.8635	10.8145	11.3815	10.6948	11.8881	5.13671	11.1702	5.26905	4.71822	9.84015	11.6618	13.3708	13.0476	10.8651	13.4777	13.9356	15.0563	12.8507	12.9886	13.0368	10.448	1.38255	1.28216	1.2008	3.10101	2.38217	2.94083	15.5283	14.8669	14.0227	13.7095	16.8589
Pp01G003470.1	13.4921	14.383	14.304	12.67	12.2401	11.7342	12.7371	15.0754	10.9849	11.9308	16.0791	12.774	6.92928	5.37395	5.83119	5.76348	5.57331	4.15386	2.59934	4.52758	2.59505	2.33426	4.93313	5.36237	4.93982	6.64191	1.46611	5.2805	4.99468	5.55332	4.04702	3.3188	3.82044	1.96567	0.330229	1.11431	1.31217	1.92211	1.67189	1.69525	6.1761	4.70555	5.01612	5.1041	5.02735
Pp01G003480.1	2.0561	1.64397	2.63949	3.83868	2.96627	3.46971	0.84987	0.393491	0.292656	0.868581	0.862364	0.79283	0.78424	1.33268	1.69149	1.01875	1.07531	0.542197	0.206076	0.873022	0.49287	0.198692	0.427737	0.0761328	0.196719	0.717745	0.830676	0.576707	0.488974	0.44801	0.262303	0.706028	0.692452	1.31191	0.0583859	0.0541318	0.240092	0.426425	0	0.297243	0.623356	0.544841	0.689608	0.90556	1.66968
Pp01G003490.1	134.562	134.227	129.705	198.031	196.655	189.713	539.412	602.398	431.717	604.442	599.361	606.878	77.0587	70.1454	72.4209	72.399	72.0066	74.0466	63.0186	61.7617	60.1994	53.896	86.2416	82.6037	71.9539	75.5008	53.1664	74.8537	84.8532	94.8702	87.0223	72.1567	76.3611	49.3036	17.7286	22.6252	23.0555	50.0668	54.7552	56.1529	72.746	76.1839	74.0778	84.1723	67.8503
Pp01G003500.1	24.0429	22.7783	26.5466	23.7894	22.2946	25.946	23.5005	26.2944	40.0178	38.0927	33.3761	35.34	89.5363	85.6324	79.8517	79.315	74.4407	82.4787	58.997	62.9613	60.5436	50.577	84.3548	84.5861	78.6626	70.803	53.6705	69.9547	80.1322	88.6992	93.1605	59.2909	73.1779	51.6136	42.9221	45.0719	43.4344	43.3836	54.2481	49.0866	74.8904	83.1501	76	83.7988	96.0163
Pp01G003510.1	17.3336	16.3619	15.3233	14.9887	15.3912	14.5664	9.29599	4.38346	7.38342	9.08789	9.49441	7.33835	1.49047	0.907518	1.95182	1.63122	1.53269	1.50938	0.877751	0.2135	0.881363	0.507813	0.467427	0.224307	0.180454	0.471414	0.119088	0.254371	0.143025	0.130393	0.423106	0.039942	0.0645421	0.241351	0.370954	0.229216	0.44907	1.10854	0.406823	0.756223	0.589636	0.436789	0.37923	0.373002	0.378556
Pp01G003520.1	19.6392	13.0593	14.5225	3.95363	6.41525	4.08104	1.31568	0	1.07616	0	3.54787	4.54927	4.20083	6.6582	5.7375	1.3758	0.688586	0.594729	23.3466	6.48003	22.7196	20.9236	47.4097	27.8054	24.9329	17.3858	12.7244	12.7127	5.86517	5.30725	22.9362	5.92045	8.99985	5.17831	0	0	0	6.14489	3.11421	1.15568	28.6247	33.972	21.2462	12.8362	6.33046
Pp01G003530.1	3.72699	4.72721	5.44851	0.254245	1.02489	0.831341	1.18178	2.04303	2.89703	1.82088	1.59758	3.47887	0.948352	0.188427	0.358372	0.208576	0.63331	0.363273	0.408391	0.735176	0	0.364928	0	0	0	0.373542	0.710833	0.455832	0	0	0	0.358083	0.153585	0.34967	1.21857	1.12447	3.70311	0	0.31387	0.174519	0.44889	0.411542	0.224531	0	0.280896
Pp01G003540.1	34.9212	38.8351	38.225	12.5286	13.35	12.3294	35.3959	55.152	65.8063	14.0886	25.5444	30.5498	0.181698	0	0	0	0	0	3.79449	2.28795	6.55929	4.78135	8.76766	6.26027	7.78187	8.47589	1.58205	5.80786	4.60381	4.05757	7.08718	1.74942	0.827432	0.642294	1.60487	0.811461	1.93754	2.77586	3.00913	2.95604	15.0025	19.4074	11.4004	8.26941	3.15514
Pp01G003550.1	0	0	0	0	0	0	0	0	0	0	0	0	0	0	0	0	0	0	0	0	0	0	0	0	0	0	0	0	0	0	0	0	0	0	0	0	0	0	0	0	0	0	0	0	0
Pp01G003560.1	0.0268899	0	0	0	0	0	0	0	0	0	0	0	0	0	0	0	0	0	0	0	0	0	0	0	0	0	0	0	0	0	0	0	0	0	0	0	0	0	0	0	0	0	0	0	0
Pp01G003570.1	789.415	784.623	803.925	1236.72	1274.78	1224.96	254.46	96.2154	126.101	234.231	220.848	418.782	27.0031	10.7205	17.6035	7.94765	8.93668	13.9658	24.8244	22.3903	18.4678	5.85897	7.69175	6.47471	9.07577	8.02064	2.84431	5.69743	1.80575	8.52016	16.9401	2.82503	4.85628	0.497485	0.37504	0.0855227	0.992756	5.10203	3.06458	6.14385	13.0038	13.7567	16.7206	6.18247	6.19691
Pp01G003580.1	985.71	1002.13	1006.58	504.998	506.212	482.646	179.158	98.7076	91.6251	111.755	69.6199	103.515	7.36644	12.1278	13.5214	19.3899	24.2825	36.4788	171.888	11.8826	131.228	150.213	47.809	56.6902	28.5165	17.4873	6.80648	8.5954	9.71332	14.2443	15.159	10.1014	9.1876	5.38286	18.2534	18.8304	16.8079	187.552	177.304	259.166	13.8055	17.5847	10.3076	18.1446	6.86878
Pp01G003590.1	9.18094	7.85729	7.74754	7.93745	9.89529	9.8518	880.617	1137.22	1233.36	2281.15	4257.84	3401.24	1860.68	1797.09	2105.04	2240.89	1588.12	1872.64	5235.51	1952.07	3927.53	4307.65	3096.05	2868.1	2494.55	2511.92	813.884	2717.71	1936.44	3343.06	3714.77	1168.18	1626.87	347.771	9691.79	8140.79	8785.77	4097.33	5550.59	5817.98	3033.63	3185.77	3681.25	2306.66	1630.24
Pp01G003600.1	0.447476	0.498596	0.6415	0.942563	0.62514	0.402958	0.116902	0.416803	0	1.0811	0	0.20107	0.584891	0.863315	0.539928	1.62555	1.61919	2.84373	0.16135	0.170029	0.704328	0.614646	0.375692	0.673257	0.388087	0.601755	0.0775812	0.584526	0.253577	0.775127	0.392948	0.405146	0.552221	0.129283	0	0	0	0.209836	0.702839	0.33645	0.473343	0.55998	0.21724	1.20471	0.476606
Pp01G003610.1	37.3619	39.294	40.424	46.6474	45.129	49.3174	25.977	19.9973	22.7414	29.1554	28.8655	25.9786	50.4767	52.2196	54.7302	58.5924	60.4956	58.5075	44.3135	45.2295	44.6954	45.25	47.6989	49.4965	47.0934	57.1418	36.3173	63.6255	53.3484	58.6095	60.0639	40.0291	50.9117	36.5691	26.7448	31.5735	35.6039	35.9672	38.691	44.2562	62.7113	55.5005	61.7717	54.0977	69.64
Pp01G003620.1	0	0	0	0	0	0	0	0	0	0	0	0	0	0.578416	0.330613	0.0845265	0	0.031112	0.63555	0.224724	0.497372	0.447781	0.677525	0.709674	0.807731	0.344929	0	0.570664	0.436615	0	0.256147	0.987753	0.252181	0.530161	0.0615661	0.294579	0.187491	0.661793	1.25224	1.06981	0.974148	1.01664	0.279945	0.648828	0.359589
Pp01G003630.1	62.8755	64.8016	60.3854	118.504	122.221	118.115	46.6057	57.8582	34.1011	74.4565	88.9263	67.7413	0.0346784	0.173055	0.115275	0.0199128	0.0834987	1.32742	0.144895	0	0.446091	0.464955	0.0540147	0	0.0619637	0.123488	0.0352205	0.018077	0.0466583	0.0562827	0.12797	0.0536699	0.0143502	0.126774	0.982022	0.613697	1.04376	0.766793	0.284614	0.865461	0.123854	0.0336716	0.143433	0.052666	0.0402394
Pp01G003640.1	0	0.131553	0.0549196	0	0.0283829	0	0.0322792	0	0	0.293472	0.204882	0.943788	7.46739	8.9619	8.13414	3.44735	3.39726	2.72413	3.05385	4.16361	2.75454	2.39644	2.15937	1.7229	2.65574	4.38221	3.04296	5.97981	4.96268	4.48554	6.68804	2.84018	2.64851	3.11013	1.78257	2.07293	1.43191	1.05306	0.588327	0.911177	5.1737	4.56438	5.39098	3.89082	8.80435
Pp01G003650.1	0.666835	1.17016	1.0069	5.65945	5.53595	4.41949	8.36207	19.6509	6.27106	19.7262	21.4921	14.2292	0.535977	0.46231	0.668534	1.34987	1.30432	1.58678	0.325819	1.61546	1.10079	0.566442	0.74292	1.03272	0.657234	1.10994	1.04404	0.734736	0.520725	0.749658	0.557089	1.46769	1.49087	3.47733	1.07386	0.95856	0.713787	0.783051	0.619405	0.862708	1.0105	0.721335	0.355266	0.818931	1.408
Pp01G003660.1	34.2449	35.9096	35.3732	34.3488	36.1162	33.9196	9.21768	7.27457	7.28458	11.997	13.2324	9.60511	25.6581	24.0994	30.5996	42.3753	38.9179	37.1062	32.362	34.5194	38.9842	35.3681	29.5619	35.6456	35.8351	44.4767	17.7528	41.3577	24.0002	33.3195	37.0929	23.4704	18.1179	18.1855	16.9642	19.0412	18.8752	17.5367	21.004	27.2179	47.3946	49.9482	45.6877	35.2577	47.5854
Pp01G003670.1	136.494	130.471	131.052	103.752	102.461	107.372	150.052	134.204	163.359	157.913	154.611	199.85	133.514	125.666	140.032	167.193	171.532	175.695	86.1599	112.253	75.6597	83.0865	134.877	128.05	98.8991	121.419	137.451	142.027	166.631	168.862	158.146	137.508	168.306	112.684	35.819	34.2771	31.1506	50.3618	57.2287	51.3866	125.082	121.503	133.766	157.348	136.939
Pp01G003680.1	638.813	617.07	607.954	749.792	760.782	771.9	574.66	857.471	638.174	521.836	518.357	485.861	216.542	182.168	195.538	218.843	286.832	283.381	205.137	206.331	205.669	193.686	249.693	209.383	197.343	204.339	204.385	177.475	196.82	226.016	205.104	222.876	259.942	238.306	34.7576	26.384	36.0766	134.464	127.954	134.883	203.939	224.637	222.253	247.246	189.6
Pp01G003690.1	3.822	3.68352	4.12431	3.16959	3.89507	3.47384	11.9812	10.2112	10.3515	4.07477	5.71598	6.88054	0	0	0	0	0	0	0	0	0.0799935	0.0725599	0	0	0.0239847	0	0	0	0.0242748	0	0	0	0	0	0	0	0.0767743	0.0561075	0.0638055	0.0718977	0	0.0529645	0	0	0.0310154
Pp01G003700.1	0	0	0	0	0	0	0	0	0	0	0	0	0	0	0	0	0	0	0	0	0	0	0	0	0	0	0	0	0	0	0	0	0	0	0	0.0662682	0	0	0	0	0	0	0	0	0
Pp01G003710.1	0	0	0	0	0	0	0	0	0	0	0	0	0	0	0	0	0	0	0	0	0	0	0	0	0	0	0	0	0	0	0	0	0	0	0	0	0	0	0	0	0	0	0	0	0
Pp01G003720.1	0	0	0	0	0	0.0404958	0	0	0	0	0	0	0	0.0268414	0	0	0	0.0264601	0	0	0	0	0.0437409	0.026215	0	0	0	0	0	0	0	0	0	0	0	0.0654028	0.0214172	0	0	0	0.0290242	0.0264697	0	0.0278504	0
Pp01G003730.1	649.098	650.829	658.403	755.093	751.698	764.876	296.804	316.83	847.832	440.742	417.532	397.476	351.327	332.301	343.122	297.092	264.986	279.257	269.929	381.541	273.811	256.861	272.409	328.273	343.619	302.608	311.639	339.103	342.807	368.279	391.1	280.389	343.481	269.191	46.9996	46.7067	39.0624	105.329	124.579	115.446	333.879	346.127	399.582	353.651	476.052
Pp01G003740.3	5.33249	5.21081	5.05001	6.33801	7.05146	6.73635	16.5544	7.25461	4.82617	13.4865	13.6875	16.6788	4.35866	3.88028	4.59283	5.6142	5.36816	5.13233	4.02594	2.911	3.85319	3.02579	2.0747	2.27815	1.97213	3.04437	3.15045	2.86929	2.44101	2.53455	2.82471	2.79788	2.46241	3.36522	4.53138	3.92206	3.97629	6.66652	4.9712	6.09381	3.48495	2.87665	1.86881	2.14606	4.51539
Pp01G003750.1	53.7862	54.7576	45.0565	34.771	33.1034	38.8597	50.93	64.0337	36.7877	89.9192	91.9488	82.7897	1.01835	1.43013	1.38781	4.27597	4.32783	3.44978	1.02087	1.34319	0.771507	2.11916	1.18521	1.86806	1.01587	2.13014	0.989682	1.7116	1.0632	2.90855	1.17174	1.00564	0.821394	0.577439	0.40676	0.596321	0.94718	1.20536	0.996146	0.991367	1.9634	0.611446	0.643992	1.61608	1.27221
Pp01G003760.1	11.1973	9.99159	11.4276	11.3079	10.0125	11.0704	6.16396	8.83256	3.52084	9.69856	9.02876	8.19176	0.670013	0.498811	0.540384	1.53288	1.80279	2.84144	1.86284	0.474612	1.23184	1.38921	0.856255	0.911614	1.00683	0.81894	0.0232406	0.544097	1.24407	1.88555	1.35431	0.715234	0.609095	0.591181	0.25131	0.894302	0.474236	2.05053	1.02465	1.76041	0.757587	0.489553	0.487772	0.715926	1.08055
Pp01G003770.1	0	0.195626	0.411282	0	0.207399	0.231753	0	0.895968	0	0	0	0.623515	0	0	0.191448	0	0	0	0	0	0	0.193039	0	0	0	0	0	0	0	0.231199	0.218039	0	0	0	0	0	0	0	0	0	0	0	0	0.22312	0
Pp01G003780.1	0	0	0	0	0	0	0	0	0	0	0	0	0	0	0	0	0	0	0	0	0	0	0	0	0	0	0	0	0	0	0	0	0	0	0	0	0	0	0	0	0	0	0	0	0
Pp01G003790.1	177.052	191.868	192.611	125.312	120.933	124.681	918.206	669.086	556.675	774.146	798.897	820.388	0.176922	0.0884909	0.168107	0.205771	0.213976	0.179496	0.18296	0	0.0941774	0.338278	0	0.353955	0.084708	0	0.264722	0.408378	0	0.605791	0.291313	0	0.432116	0.794704	2.84698	6.20557	1.43813	0.716723	0.508583	0	0	0.0953184	0.199607	0.197423	0.0467346
Pp01G003800.1	9.26902	10.5928	9.16434	8.15874	8.16922	7.05217	1.83087	2.20749	2.19185	2.43376	3.44389	2.57976	8.71647	8.51157	8.52882	6.99365	6.36299	6.61211	2.53	9.13365	2.50141	2.69172	4.79997	3.67546	4.91398	4.73975	6.45343	6.44523	9.10276	7.95383	10.2812	9.20564	8.42446	9.97669	1.12425	1.30116	1.20078	3.87428	3.1562	4.02366	4.82639	6.14696	7.37046	6.9483	10.867
Pp01G003810.1	0.091037	0.3018	0.209883	0.137777	0.12358	0.238205	0.0270508	0	0.0191361	0.0528981	0.0863565	0.0235275	0.394337	0.257636	0.333415	0.142042	0.190823	0.244386	0.316753	0.201914	0.255632	0.177009	0.133631	0.27678	0.291043	0.383417	0.0176001	0.400049	0.200614	0.420167	0.236405	0.106872	0.170763	0	0.280019	0.544723	0.480119	0.262569	0.430006	0.316172	0.427228	0.46942	0.371985	0.192025	0.556237
Pp01G003820.1	74.0883	72.9031	71.9552	78.5057	80.7332	76.8205	24.549	23.7664	19.3371	20.6258	23.1908	19.7863	52.4561	48.201	52.5096	57.2712	53.8473	53.702	92.9604	41.9605	83.2217	85.8302	49.9236	61.5441	61.4255	72.0268	26.5499	75.1215	45.8443	63.4849	61.0505	35.8495	35.4539	26.6008	137.03	149.494	131.041	121.927	111.014	141.019	78.7938	70.6982	74.2024	59.9678	75.0544
Pp01G003830.1	0.562396	1.06652	0.928233	2.18346	2.32181	2.83613	0.567398	0.224339	0.274697	0.250104	0.603367	0	0.47562	0	0	0	0.27495	0.155792	0	0.0889834	0	0.078008	0.065011	0	0	0	0	0.0946174	0	0.0918417	0.355269	0	0.0679722	0	0	0	0	0	0	0	0.0925254	0.68514	0.276242	0.174913	0.167916
Pp01G003840.1	0	0	0	0	0	0	0	0	0	0.148244	0	0	0	0	0	0	0	0	0	0	0	0	0	0	0	0	0	0	0	0	0	0	0	0	0	0	0	0	0	0	0	0	0	0	0
Pp01G003850.1	63.1631	60.5073	62.6577	86.2392	79.2172	84.0898	9.96414	6.59092	26.4631	12.7217	14.1602	14.7599	8.70336	7.43976	8.75669	6.55774	5.11084	5.06036	11.7593	6.26376	9.15389	9.35297	3.69523	6.15787	6.36299	9.04503	2.33425	8.67026	2.98368	5.06736	8.02554	2.12512	2.98612	0.807333	39.5835	34.44	47.5577	12.2495	11.7059	17.0966	10.8055	10.8193	13.4374	6.52155	8.52452
Pp01G003860.2	38.5562	37.2037	39.4446	45.313	41.7549	44.0652	4.60312	4.52938	5.74623	7.46789	8.74156	7.69266	29.2327	31.6229	32.6253	29.9588	28.3064	27.0687	16.1595	14.085	16.0597	15.5396	12.0846	14.4881	14.84	19.6822	7.78115	18.4209	11.4859	17.5219	16.522	7.86412	9.16078	5.10867	4.87508	5.29433	5.31776	9.45902	8.43987	13.426	20.4745	18.7131	19.5363	16.4412	25.2186
Pp01G003870.1	93.4399	93.618	91.9633	96.9055	95.661	98.5639	19.5945	18.5718	23.6316	26.308	28.3955	28.6768	131.764	125.603	130.969	122.089	109.455	102.516	95.5191	79.6097	91.1508	91.87	58.4571	74.8552	81.0786	93.1552	45.6164	101.967	67.2267	83.8463	92.9436	56.6329	59.2119	46.4431	54.7611	57.5868	51.6462	86.5293	68.5274	100.938	99.1533	95.678	103.882	75.8958	140.679
Pp01G003880.1	0	0	0.172537	0	0	0.196238	0.253083	0	0	0.158118	0.373403	0.162138	0.0351766	0	0	0.0616247	0.0642969	0	0.0401155	0	0.217797	0.148348	0.0849648	0	0.0822358	0.0982283	0	0	0	0	0	0	0.0437518	0	0.21254	0.196054	0.0962963	0.11	0.213603	0.103132	0.227699	0	0	0	0
Pp01G003890.1	0	0	0	0	0	0	0	0	0	0	0	0	0	0	0	0	0	0	0	0	0	0	0	0	0	0	0	0	0	0	0	0	0	0	0	0	0	0	0	0	0	0	0	0	0
Pp01G003900.1	0	0	0	0	0.0991297	0	0.0718076	0	0	0	0.230031	0	0	0	0	0	0	0	0	0	0	0	0	0	0	0	0	0	0	0	0	0	0	0	0	0	0	0	0	0	0	0	0	0	0
Pp01G003910.1	0.075596	0.215991	0.67646	0.308827	0.232805	0.256201	0	0	0.1003	0	0	0	0	0	0	0	0	0	0	0	0	0	0	0	0	0	0	0	0	0	0	0	0	0	0	0	0	0	0	0	0	0	0	0	0
Pp01G003920.2	38.5868	39.7477	40.3797	53.0643	54.1164	54.7474	8.85901	6.5002	7.34353	12.1027	10.5948	10.0332	6.11697	5.74586	7.33984	11.7951	11.4374	11.5101	4.40404	6.96638	4.17557	4.67977	3.8385	7.11167	6.17512	10.2473	2.77255	8.02052	3.25988	5.92451	5.17547	4.35076	3.29246	3.61195	4.14935	3.16094	4.60553	2.61987	2.21775	3.88622	9.64297	8.15322	6.21191	5.94588	9.64747
Pp01G003930.1	1.0515	1.43205	1.64307	2.30056	1.61944	1.53684	0.450998	0	0.426749	0.393393	0.601171	1.43997	5.09944	5.30425	6.03533	4.08511	3.88598	3.21366	6.25754	9.92494	9.27567	6.83781	14.0358	11.9005	10.3101	11.5355	9.02398	12.5271	14.0674	8.45604	7.71251	11.5196	12.8033	18.7197	0.888699	1.64261	1.90497	5.9542	7.3907	7.28409	13.2906	10.7134	9.90928	10.8608	6.34396
Pp01G003940.1	0.0929362	0.0885555	0.162793	0.118375	0.0239276	0.0527134	0.00937123	0.0222341	0	0	0.0599817	0	0.161262	0.262642	0.201649	0.328423	0.216673	0.329796	0.0114905	0.0847888	0.135817	0.0557837	0.361791	0.503163	0.616345	0.487619	0.0510013	0.437377	0.290944	0.202737	0.197458	0.0904993	0.111937	0.0895794	0	0	0	0.0174457	0	0	0.836064	0.294256	0.321751	0.178867	0.167322
Pp01G003950.1	1.24563	1.33272	1.2128	2.6682	1.85067	1.98488	0.290068	0.280351	0.51737	0.531875	0.720003	0.671625	0.587313	0.535371	0.693582	0.51971	0.488022	0.415979	1.10708	0.652373	0.86644	1.307	0.354083	0.543248	0.724175	0.831215	0.287704	0.58388	0.304527	0.457332	0.416978	0.259926	0.254301	0.0433941	0.228046	0.127405	0.32119	0.602555	0.277948	0.540809	0.907745	0.969015	1.03896	0.593052	0.755576
Pp01G003960.1	411.607	423.083	420.016	534.506	542.514	554.331	142.284	150.093	314.393	180.271	192.491	211.081	119.022	101.322	110.297	69.5722	66.8991	75.7601	63.3975	156.667	73.9712	72.2868	140.24	103.635	85.989	81.3925	244.176	83.0072	145.898	125.591	116.89	208.731	229.161	233.552	17.0443	18.1212	20.1096	62.0134	79.1369	50.7696	99.0455	104.504	99.1205	135.351	123.278
Pp01G003970.1	25.6663	24.8197	27.2405	23.4835	29.2905	25.8127	58.8322	33.2911	96.1659	129.946	82.6023	76.6057	33.3874	36.3573	29.3004	12.1827	17.1849	12.8046	2.78007	14.7024	3.00488	1.71026	6.93935	2.89599	4.39196	7.39788	23.1256	7.52229	18.2764	7.0613	11.5506	22.8951	16.211	24.8599	1.625	1.50854	1.22653	4.34323	2.51202	2.91051	8.19028	7.64541	11.8804	9.00578	23.1963
Pp01G003980.1	104.952	111.178	108.438	135.068	128.444	127.148	50.9296	43.0532	85.0944	61.6909	57.6877	59.4738	139.81	127.84	132.145	88.4715	88.1823	85.5598	119.976	122.418	118.895	101.572	123.963	126.399	132.104	126.101	130.994	130.058	138.872	154.531	154.314	121.128	141.873	102.948	26.2524	28.0474	36.3106	86.9917	86.0372	87.2651	140.763	130.608	147.329	136.349	162.066
Pp01G003990.1	0.902928	1.71722	0.448209	0.459196	1.39026	1.0199	0.689204	2.51841	1.97142	0.941792	0	0	0.348173	0.344725	2.27421	0.727685	0.68356	2.16569	0	0	0.375182	0	0	0.35763	0	0	0	0.433618	0	1.64939	0.389569	0.329047	0.281634	0	1.02179	0	0.860655	0	0.568937	0.64257	0	0	0.845627	0	0
Pp01G004000.1	1.2017	0.574189	0.399316	1.01828	1.849	1.13088	0.877424	0.302049	2.15036	2.01008	0.795391	0	1.13648	0.708872	1.07894	0.447566	0.631079	0.665233	0.451095	0.700432	0.301586	0.545133	1.29622	0.997729	0.274474	0.278222	0.137054	0	0.395953	1.13321	0.309164	0.428041	0.693046	0.548064	0.533981	0.242138	0	0.470326	0	0.786068	0.332467	1.07292	1.48654	0.477297	0.278806
Pp01G004010.1	6.23953	5.5292	6.85028	14.1163	12.8938	11.0686	2.13574	1.76114	3.20239	1.16374	1.65007	1.02587	0	0.051541	0	0.18242	0.0633173	0.214398	0.0498039	0	0	0	0.0415069	0	0.378918	0.334626	0	0	0.0935723	0.284944	0.165116	0	0	0	0	0.0502977	0.0493277	0.03564	0	0.0470871	0.0551992	0.0527443	0.278021	0	0.0861517
Pp01G004020.1	1.88795	0.950058	0.793179	2.02357	2.75079	1.9188	0.702155	1.27896	0.699457	1.86846	2.65188	1.16343	2.24496	3.01907	2.12153	2.68574	3.9616	3.46828	0	1.36932	0	0.158697	1.82403	1.36347	0.946167	2.71803	1.36324	1.49441	2.41527	2.75158	2.22193	2.71333	3.03353	2.60265	0.608607	0.903628	0.388258	0.320414	0.185275	0.419774	3.73501	2.06521	2.29142	3.19007	2.04391
Pp01G004030.1	12.8296	12.4499	12.4679	16.0963	16.4588	15.1687	1.74279	0.864073	1.29628	2.3812	2.33209	2.2867	0.243419	0.171105	0.161526	0.30156	0.240325	0.166896	0.159666	0.240811	0.110158	0.132519	0.0674258	0.256227	0.176059	0.308168	0	0.150551	0.111113	0.241623	0.352057	0.156	0.071807	0.220707	0.367933	0.269709	0.12057	0.122165	0	0.0835184	0.364852	0.181329	0.395709	0.252019	0.268048
Pp01G004040.2	8.97172	8.85242	9.22473	8.08846	7.21595	8.09345	23.3892	16.8395	11.9894	14.3625	14.9534	13.3397	53.6658	52.1209	47.6123	48.1025	36.7782	40.0599	86.9622	61.6389	93.1795	80.0266	52.4354	74.728	82.4144	76.7341	25.4582	98.2541	68.8769	90.3357	85.5879	32.3152	41.5407	19.8405	18.4712	20.1988	20.1187	73.4063	63.1339	89.1372	88.3252	81.2325	85.4187	78.8654	85.4811
Pp01G004050.1	4.27052	3.7742	3.57768	5.92773	5.58126	6.5417	0.844935	0.435138	0.760311	1.45906	1.55159	1.36717	0.998814	1.25848	1.06119	2.02147	1.25522	1.07563	1.41766	5.71326	2.53545	1.51775	3.62542	5.63061	3.5087	5.15	2.01326	5.44083	1.79194	3.36664	2.25253	2.08506	1.84365	1.88392	0.146797	0.116725	0.287245	0.589862	0.795724	1.11097	5.18258	9.52022	8.33038	5.11786	5.79984
Pp01G004060.1	27.5585	28.212	31.1185	54.3397	54.0496	53.9996	2.26354	2.03928	2.59882	2.89004	3.96808	3.08727	0	0	0	0.0166554	0	0	0.0132904	0	0	0	0	0	0	0	0.0149387	0	0	0	0	0	0	0.0152764	0.0452977	0	0.0138113	0	0	0	0.0146831	0	0	0	0
Pp01G004070.1	22.5131	21.9327	22.7765	25.3364	24.8583	27.3545	19.3468	38.2585	20.7648	42.4305	41.0662	24.4931	1.95522	2.33563	2.92536	1.21978	1.15672	0.929017	6.18785	1.8799	3.49355	3.34556	0.831372	1.20879	1.88272	2.43958	1.71427	3.43589	1.85193	1.21432	3.13272	1.62728	3.17934	0.916254	18.1477	18.254	12.5881	3.13751	2.56226	3.75276	3.6221	3.00928	4.82188	2.1647	3.54135
Pp01G004080.1	0	0	0.0907407	0	0	0.0516042	0	0	0	0.0594956	0	0	0	0	0	0	0	0	0	0.0902209	0.0556743	0	0.021982	0	0	0	0	0.0292258	0	0.0609965	0	0	0.0456823	0	0	0.0265898	0.261901	0.0781223	0	0.0250456	0.0575252	0.0553152	0.029143	0	0
Pp01G004090.1	0	0	0	0	0	0	0	0	0	0	0	0	0.901094	2.30064	0.624781	0	0	1.90973	0.578429	1.60565	1.0068	0.914765	0.854706	0.551691	0.37739	0.607521	2.189	1.00864	1.99914	1.36633	1.47811	2.00628	2.69253	2.61236	16.2923	23.6356	18.4061	1.20783	0.989546	0.89579	0.822771	0.60049	1.44139	0.444225	1.32785
Pp01G004100.1	0.164881	0.192529	0.122896	0.577357	0.3731	0.274708	0.0856537	0.36522	0.19449	0.31606	0.381886	0.0594389	0	0	0	0	0.0275041	0.0234832	0	0	0	0	0	0	0	0	0	0	0	0	0	0	0	0	0	0.0678536	0	0	0	0	0	0	0	0	0
Pp01G004110.1	0	0	0	0	0	0	0	0	0	0	0	0.779131	0	0	0	0	0	0	0	0	0	0	0	0	0	0	0	0	0	0	0	0	0	0	0	0	0.396322	0	0	0	0	0	0	0	0
Pp01G004120.1	0	0	0	0	0	0	0	0	0	0	0	0	0	0	0	0	0	0	0	0	0	0	0	0	0	0	0	0	0	0	0	0	0	0	0	0	0	0	0	0	0	0	0	0	0
Pp01G004130.1	0	0	0	0	0	0	0	0	0	0	0	0	0	0	0	0	0	0	0	0	0	0	0	0	0	0	0	0	0	0	0	0	0	0	0	0	0	0	0	0	0	0	0	0	0
Pp01G004140.1	0.217741	0.52183	0.107916	1.99955	0.674405	1.22911	0.255092	0.316736	0.523017	2.27739	1.2777	1.82576	0.517106	0.295397	0.0706505	1.73893	1.31816	0.594149	0.150576	0.0728433	0.0769796	0.0700631	1.32974	0.7973	0.207766	0.556558	0	0.414997	0.812363	1.49349	0.710476	0.568369	1.71985	0.143628	0	0	0	0	0	0	0.164044	0.539764	0.325639	0.723578	0.235578
Pp01G004150.1	0	0.161697	0	0.344823	0	0.0955423	0.0586001	0	0.175964	0.51528	0.314276	0.373505	0.112043	0.0561722	0.2135	0.0635888	0	0.0568636	0	0.343633	0	0	0	0.105936	0.507907	0	0.433732	0	0	0	0.416236	0.165792	0.0911564	0	0	0	0	0.0380963	0.223463	0.101506	0.0601269	0.0563097	0.890626	0	0.182825
Pp01G004160.1	0.427591	1.0239	0.639681	1.08375	0.879008	0.722437	0	0	0	0	0	0	0	0.309682	0	0.172541	0	0.303304	0	0	0	0	0	0.156166	0	0	0	0	0	0	0.338266	0.147709	0	0	0	0	0.138998	0	0	0	0	0	0	0	0
Pp01G004170.1	0.220748	0.158772	0	0.112745	0.284189	0.313458	0.0720457	0.0569731	0	0.12546	0.0778678	0.0838054	0	0.0314647	0.0596378	0	0	0	0	0	0	0	0	0	0.0283699	0.0284509	0	0.0666958	0	0.102657	0.0997132	0.0631372	0.101473	0	0	0	0	0	0	0	0	0.189387	0.0662118	0.032832	0.0176928
Pp01G004180.1	14.2612	15.6504	15.3401	15.6869	16.997	16.5284	2.35082	2.05447	2.14632	2.89964	3.26555	3.10259	3.57768	3.39371	3.78194	3.50115	3.86248	3.02399	7.77996	2.22339	7.85739	8.23486	3.51808	5.3477	6.0142	7.06612	1.5237	5.51915	2.27614	3.89936	3.1965	1.53869	1.66046	1.60354	16.3509	16.3787	14.5386	5.44543	6.31041	6.99993	9.08942	6.87549	5.08843	4.4808	3.85109
Pp01G004190.1	0	0	0	0	0	0	0	0	0	0	0	0	0	0	0	0	0	0	0	0	0	0	0	0	0	0	0	0	0	0	0	0	0	0	0.25416	0	0	0	0	0	0	0	0	0	0
Pp01G004200.1	0	0	0	0	0	0	0	0	0	0	0	0	0	0	0	0	0	0	0	0	0	0	0	0	0	0	0	0	0	0	0	0	0	0	0	0	0	0	0	0	0	0	0	0	0
Pp01G004210.1	128.873	133.414	134.681	92.135	84.5046	90.2063	53.5843	76.2773	67.4596	38.5601	46.3189	51.0269	26.3115	29.1954	29.1785	15.3068	11.6288	12.9983	21.2656	31.014	25.7303	27.4582	29.4598	26.8749	28.8124	23.965	33.7131	32.3335	33.4482	30.2329	30.4475	29.3104	32.6627	33.2086	37.4977	41.0722	35.6198	29.4742	28.6766	24.457	27.4643	30.6011	27.8846	34.6602	32.7424
Pp01G004220.1	22.8845	12.2407	11.3598	26.186	22.0224	16.1557	2.48734	16.9371	4.66233	12.7719	25.4713	10.5802	290.594	666.333	424.328	188.148	63.034	97.9769	2308.2	1658.18	2641.79	2265.33	607.79	1065.06	1480.16	1821.42	198.206	2532.21	1309.69	925.336	2101.78	631.682	642.095	208.051	3087.4	2755.36	2153.89	1460.41	2440.97	2910.5	2013.27	2046.39	3026.61	1839.79	1141.58
Pp01G004230.1	0	0	0	0	0	0	0	0	0	0	0	0	0.0972201	0.0635551	0.029662	0.103803	0.420536	0.0647279	0	0.0796852	0.272606	0	0	0	0	0	0	0	0	0.0378632	0.253322	0	0	0	0	0	0.0283495	0	0	0	0	0.0667173	0	0	0.0196016
Pp01G004240.1	0	0	0	0	0	0	0	0	0	0	0	0	0	0	0	0	0	0	0	0	0	0	0	0	0	0	0	0	0	0	0	0	0	0	0	0	0	0	0	0	0	0	0	0	0
Pp01G004250.1	52.2386	49.619	50.104	49.6053	47.0848	48.8614	13.8677	12.119	10.6355	12.6265	15.7889	13.2433	20.6391	19.3601	20.2725	17.5105	16.8697	17.0686	7.10976	11.2017	7.93278	7.53173	7.47336	11.8156	11.3244	13.2817	3.87361	14.1327	8.93313	12.2267	13.8118	7.35811	6.32879	4.30688	6.04623	6.05343	6.85192	3.87242	2.13208	5.15639	14.6074	13.2623	13.9288	12.1382	18.3749
Pp01G004260.1	80.9182	81.6274	87.3757	126.944	126.854	137.429	29.0671	48.9823	65.9796	48.574	54.3157	54.9481	64.9814	61.9549	59.8597	30.6309	33.4888	38.3773	45.5596	89.9295	42.0247	49.4833	85.2846	51.6027	52.9254	46.7132	130.626	44.9074	79.3364	65.7305	61.4087	118.737	112.309	141.015	17.8208	17.1951	17.5613	41.8484	46.1205	34.6175	52.8209	59.3486	53.9541	76.6729	61.7535
Pp01G004270.1	0	0	0	0.107072	0	0.0593986	0.0265697	0	0	0	0	0	0	0	0	0	0	0	0	0	0	0	0	0	0.0870536	0.0580543	0	0	0	0	0	0	0	0	0	0	0	0	0	0	0	0	0	0	0
Pp01G004280.1	0.771704	0	0.485212	0.446582	0.225014	0	0.204742	0.348374	0.817815	0	0.648154	0	0	0	0	0	0.719244	0.132534	0	0	0	0	0	0	0	0	0	0	0	0	0.052039	0	0	0	0	0	0	0	0	0	0	0	0	0	0
Pp01G004290.1	15.1482	20.8745	21.067	20.9049	19.9552	20.263	20.5357	22.6169	26.5811	32.9427	25.2602	24.7018	65.0931	61.9837	62.8986	63.5438	71.0621	68.8803	26.0042	68.5222	27.3305	25.5527	63.2076	43.2674	48.4571	39.9556	113.547	53.0327	93.6619	62.2316	64.1135	98.9002	120.299	133.08	27.5468	37.8298	30.5977	31.2071	37.7758	26.4825	51.0924	49.2483	51.6534	71.6429	64.0427
Pp01G004300.1	9.31032	10.0402	10.8144	13.8331	14.5315	14.5331	4.0915	5.48063	3.40821	5.3077	6.14342	5.99493	5.13314	5.40874	5.93126	7.42675	5.53061	5.82022	8.59995	4.66812	8.46903	8.26423	3.7807	4.9325	5.98382	6.453	2.08853	6.0209	2.66624	3.96972	4.64857	3.01804	2.51027	2.29271	6.26028	6.93061	6.9267	7.59167	5.72312	9.15063	7.1334	6.03165	5.92637	4.32438	7.38928
Pp01G004310.1	70.2464	69.3953	66.5914	81.8422	80.0957	81.3257	71.7535	87.0491	89.8568	105.303	111.255	124.665	221.19	236.897	220.82	240.918	226.021	224.188	99.0262	173.227	107.647	96.2302	162.148	169.145	200.111	187.075	201.508	214.749	181.795	175.493	192.336	168.801	216.119	199.045	1.90101	1.55504	1.3453	61.2034	59.5588	67.5598	206.324	214.403	233.665	211.193	235.688
Pp01G004320.1	2.72701	5.00601	4.26213	1.7171	3.67716	3.59213	0	0.184608	0.220847	0	0	0.266043	0.680885	0.59595	0.361497	0	0.0862927	0.146699	0.233662	0.371078	0.158138	0.720726	0.0605051	0	0.436431	0.0722228	0	0.259515	0.415123	0.16871	0.162841	0.362387	0.121599	0.150704	0.869906	1.33496	0.413298	0.411549	1.02417	0.690707	0.423188	0.0779312	0	0.322712	0.197193
Pp01G004330.2	126.286	121.141	129.358	151.327	139.894	141.109	154.54	190.634	267.419	193.182	152.537	173.25	225.674	200.238	216.411	223.075	226.401	250.214	189.511	141.615	177.346	182.12	238.218	231.453	208.176	207.665	131.524	252.485	227.074	265.669	246.844	134.498	213.065	98.2161	55.495	57.2034	53.0863	118.626	160.739	139.163	226.653	242.266	216.68	252.058	144.19
Pp01G004340.1	53.5986	53.4313	52.8296	53.8337	53.8113	51.9682	26.274	25.2492	22.5134	13.6177	15.5245	15.1406	0.0853985	0.102779	0.113081	0.100818	0	0.0179949	0.0478698	0	0.206034	0.0464453	0.0134652	0.0159089	0.0307852	0	0.0175141	0	0.0154546	0	0.0549077	0.0887428	0.0284269	0.053581	0	0.0341016	0	0.121425	0	0.0464479	0.0176649	0.0677299	0.0178475	0	0.030476
Pp01G004350.1	0	0	0	0	0	0	1.28917	0.629633	0.739846	1.40954	1.60429	1.77345	0	0	0	0.592589	0.287629	0	2.13225	0.529796	1.76987	0.794908	0	0	0	1.361	0	0	0	0	0	0	0	0	1.03207	1.40382	3.1084	1.53084	0.683825	2.03094	0	0	0	0	0
Pp01G004360.1	0.169531	0.161525	0.0562121	0	0	0	0.0644228	0.0764543	0	0	0.61792	0.112381	0	0	0	0	0	0	0.20734	0	0.0366554	0.0662345	0	0	0	0.198051	0	0	0	0	0	0	0	0	0.331391	0.271959	0.971295	0.382495	0.285189	1.04965	0.0762424	0.0359894	0	0	0
Pp01G004370.1	1.71767	1.79205	1.72736	2.60661	2.419	3.29882	0.159186	0.176192	0.823041	0.266302	0.267048	0.226232	3.04024	2.76961	3.46901	18.5504	14.4092	12.1178	2.81602	4.50614	3.0728	3.16404	1.53767	4.78819	3.6448	6.46692	1.91634	8.07469	3.55115	5.22558	6.95284	3.60217	2.61405	0.762198	2.10621	2.41912	3.90044	5.5425	4.31038	6.69079	6.19772	4.77442	3.58048	3.9957	9.30504
Pp01G004380.1	66.1172	67.6412	68.2234	74.9921	73.8353	75.5148	17.4646	22.195	15.7823	17.7303	18.6924	16.2205	60.2487	61.0539	60.0015	58.2094	63.1329	67.4113	84.9736	42.8402	74.0861	72.3755	49.6136	61.7157	59.2131	64.6293	22.7163	64.5734	40.904	57.6094	55.7578	30.4982	31.8	20.0236	9.06936	9.01116	7.93967	51.1806	52.2803	60.1995	70.7701	62.7813	64.4835	60.2919	79.712
Pp01G004390.1	33.4999	34.7733	32.2676	63.0004	61.1271	56.1544	8.00933	4.9729	4.38838	10.1286	10.8972	10.114	0.0727225	0.0366207	0.173287	0.0863707	0.314352	0.114984	0.138741	0.162822	0	0.0661743	0.373236	0.0681858	0.0327542	0.29721	0.25588	0.116221	0.294358	0	0.347005	0.0745313	0.20718	0.0368252	0.3115	0.036226	0.0354641	0	0	0	0.191467	0.0729516	0.0386092	0.228842	0.185156
Pp01G004400.1	71.8043	47.0896	72.5157	71.7748	67.352	76.9112	144.443	114.853	167.296	129.92	138.231	159.82	91.5968	61.0738	80.3554	56.4586	73.9622	79.7692	88.4675	43.9863	81.9261	76.3592	60.7616	74.19	70.5104	57.9554	22.2252	76.3106	82.3565	102.875	90.5498	27.5381	52.923	14.4975	97.8588	91.794	117.282	50.5563	126.673	146.578	93.1262	85.2306	71.2283	64.8543	35.0083
Pp01G004410.1	15.7437	15.4164	15.4809	19.5745	17.6952	20.4932	2.99348	4.23252	1.9589	6.40788	5.84633	6.68077	0	0	0	0.0785319	0.162758	0.173375	0	0.188209	0.0998941	0.0900868	0.0527371	0.0616575	0.0593744	0.120488	0.645739	0.0699678	0.0596982	0.290179	0.070215	0.448118	0.135416	0	0.28299	0.0985559	0.227143	0	0	0.118616	0	0.132838	0.139294	0.137992	0.283392
Pp01G004420.1	0.485609	0.462279	0.160954	0.492293	0.745105	1.18898	0.240003	0	0.677269	0.372641	0.750977	0.497883	0.360559	0.361038	0.34995	0	0.371538	0.104735	0.049999	0.164738	0.735369	0.189977	0.122391	0.245665	0.666043	0.330368	0.255106	0.722729	0.462162	0.621981	0.43758	0.939978	0.250954	1.35457	0.0506477	0.326139	0.684016	1.34432	0.491174	0.885437	0.438346	0.465261	0.437239	0.427509	0.309228
Pp01G004430.1	2.20269	1.19774	2.82511	3.03519	3.54967	3.02982	2.23523	1.64736	1.96249	2.49921	1.08762	1.80208	1.48783	1.98109	1.882	3.31828	1.90786	2.1207	0.202452	0.766718	0	0	0.0801809	0.291019	0.0930402	0.476633	0	1.01366	0.717923	0.672169	0.640938	0.300201	0	0	0.497619	0.181605	0.35254	0.0668779	0	0	0	0.315429	0.665278	0.650965	1.28674
Pp01G004440.1	0.111012	0.210892	0.274367	0.394269	0.113813	0.0623838	0.159023	0.125548	0.15021	0.552819	0.421631	0.550616	0.160127	0.0322786	0.0305611	0.303477	0.0394565	0.369681	0	0.0359009	0.260542	0.264642	0.646099	0.0909621	0.0291296	0.0589759	0.13103	0.0688738	0.352945	0.461646	0.275932	1.03354	0.581517	0.49624	0.0676328	0.284038	0.0928738	0.555715	0.0258492	0.204062	0.273019	0.259443	0.10295	0.0676945	0.259396
Pp01G004450.1	121.773	128.08	128.178	132.902	131.811	131.687	74.2111	91.8388	83.1812	79.608	79.3238	77.9919	109.881	107.901	109.591	97.975	98.1108	108.453	79.2915	85.7389	96.7335	90.1557	110.087	108.938	96.0141	87.263	63.9223	91.0839	101.716	123.772	123.209	71.3814	93.2328	53.5478	85.744	74.7219	73.0669	78.3459	97.5236	88.594	98.3132	106.695	100.237	113.11	107.337
Pp01G004460.1	0	0.0962354	0.100732	0	0.104163	0.566305	0.53985	0	0	0.926913	0.604167	0	0	0	0	0	0	0.225342	0	0.457342	0.191175	0	0.0740091	0	0.175995	0.0873852	0	0	0.0835109	0	0	0	0	0	0.951166	0.714992	0.979754	0.0606219	0.0736728	0	0	0	0	0	0.0449203
Pp01G004470.2	2.04661	2.80273	2.20044	1.95546	2.53541	2.776	0.294424	0.144106	0.0696271	0.344901	0.355313	0.170587	0.0780644	0.0625679	0.060575	0.0565847	0.139783	0.0327101	0.0141032	0	0.0605159	0	0.0601327	0	0	0.0816331	0	0.0316735	0.0275793	0.0332707	0	0	0	0	0.0499349	0.0155422	0	0.0325552	0.0243992	0.0274235	0	0.015385	0	0	0.0909552
Pp01G004480.1	7.25458	5.4174	4.24157	11.4331	11.2374	10.9305	1.14052	0.970855	9.52446	1.2915	0.517305	1.42366	1.8771	1.61209	1.19996	0	0	0	0.0903857	0.277536	0	0.16936	0.215218	0	0	0	0.261068	0.0996583	0	0.0996242	0.28834	0.351745	0.144726	0.0866992	0.0882543	0.48219	0.311636	0.0608572	0.145393	0.328439	0.296334	0.371833	0.197218	0.0964002	0
Pp01G004490.1	3.50303	3.14858	2.25134	1.049	1.55324	1.6259	1.61861	0.343417	14.7624	2.36113	3.43878	2.63316	0.166032	0.0415154	0.0395927	0.0479341	0.152215	0	0.119905	0.272764	0.126217	0	0	0	0.417264	0.457842	0.126173	0.0448454	0.227156	0.137504	0.133184	0	0	0	0.0849624	0.315232	0.349443	0.28884	0.0331287	0.226431	0.176298	0.417653	0.442919	0.302413	0.0706581
Pp01G004500.1	717.022	688.883	726.778	943.763	934.412	998.115	989.839	1387.2	1808.1	1105.07	1099.7	1173.8	566.407	538.204	509.91	407	398.85	383.152	387.872	524.234	421.351	401.043	611.434	451.337	431.773	418.963	740.446	396.889	560.638	482.742	471.63	645.494	807.13	706.655	52.9829	41.0814	51.1746	311.049	335.369	265.927	443.828	491.793	472.047	560.718	447.902
Pp01G004510.1	0.0232913	0.0885108	0.0231447	0	0	0.0789742	0	0.0236862	0	0	0	0.0347035	0	0	0	0	0	0	0	0	0	0	0	0	0	0	0	0	0	0	0	0	0	0	0.0853694	0.37231	0.0130944	0	0.0206769	0	0	0	0	0	0
Pp01G004520.1	11.6213	10.9575	10.4912	16.1316	15.5143	15.1061	5.62603	3.99355	3.53817	5.36091	4.53026	4.72165	9.12972	10.3863	10.2183	13.503	11.9222	10.8628	20.8008	7.94244	19.4789	20.6858	8.14815	12.6413	12.1396	17.3952	2.90848	14.4826	5.53553	9.29653	10.5675	4.50708	4.65081	3.1091	227.976	206.357	153.787	14.9574	20.53	21.0552	18.6065	15.6929	13.3048	12.6225	13.5478
Pp01G004530.1	0.261599	0.213382	0.408475	0.152196	0.344987	0.253601	0	0	0	0	0	0.0585333	4.89956	5.54242	5.9307	7.70573	7.90676	6.36378	0.853659	3.01951	1.11215	1.31069	1.73081	1.82283	1.14553	2.6862	2.55304	3.91935	1.82682	4.08211	3.62053	2.83475	3.38437	1.71476	0.253175	0.256705	0.293905	0.482501	0.543486	0.48102	3.40375	2.70548	3.45436	2.88721	4.99112
Pp01G004540.1	64.8154	63.042	61.9883	80.2618	79.9599	80.2176	27.7185	35.5243	28.9687	33.3172	36.6242	30.3357	57.2931	54.393	55.7954	57.0041	53.9824	54.7338	28.2253	41.0272	30.2106	28.3215	28.8353	39.3751	38.0877	44.1611	23.648	48.7477	28.5598	47.1954	38.298	28.3419	29.862	24.8209	11.7188	14.2175	15.4501	17.3193	16.4288	21.6888	47.8272	46.7366	47.4577	42.8286	59.7219
Pp01G004550.1	14.5833	14.255	16.6199	15.4179	15.2971	14.5885	4.28915	3.33376	3.52579	4.5775	5.46177	5.09786	15.4851	14.1345	14.1737	12.0113	12.5456	10.7495	20.7058	16.7787	20.4272	22.3177	12.473	13.9063	13.9377	16.2112	12.6283	15.6808	16.9703	17.5428	16.2836	16.596	18.1141	11.7437	61.5888	66.7984	60.9691	33.5898	35.6642	36.4364	14.3206	15.7463	16.8638	15.5563	23.8452
Pp01G004560.1	5.41625	5.56724	4.73585	6.44535	5.81953	6.20486	3.21193	2.61652	1.92687	3.85854	3.8534	3.4348	1.1111	1.21849	1.10229	2.4002	2.09177	2.02866	6.022	0.516365	4.20626	4.14524	2.15124	3.05189	3.13156	2.71575	0.301548	1.5733	0.622192	0.909261	1.17272	0.361513	0.500054	0.0819175	8.63765	8.03712	9.73471	2.14917	4.3096	3.92146	2.82485	1.67951	0.981193	1.09152	1.30204
Pp01G004570.1	37.3447	58.4577	50.7648	76.5529	69.5904	68.1411	67.2875	90.7907	110.11	82.1588	89.7117	92.5434	24.1902	31.6761	33.4006	15.282	19.4191	21.2895	67.2603	22.923	60.8117	70.1312	43.0699	43.3839	51.3296	31.0655	37.3789	47.3941	36.7729	25.1051	27.8753	20.9617	39.4605	18.1586	13.1416	12.6065	9.02356	40.9207	64.1929	44.8765	44.1488	28.513	33.0695	25.7895	18.4806
Pp01G004580.1	0	0	0.0133958	0	0	0.0152073	0.0371264	0.0631043	0	0.0697395	0.0561686	0	0	0	0	0	0.0107449	0	0	0	0	0	0	0	0	0	0	0	0	0	0.00989048	0	0	0	0	0	0	0	0	0	0	0	0	0	0.0150345
Pp01G004590.1	0.0108216	0	0.00567707	0	0	0	0	0	0	0	0.027742	0.0180495	0.00263977	0	0	0	0.00189315	0	0	0	0	0	0	0	0.0037521	0	0	0	0	0	0	0	0	0	0	0	0	0	0	0.00298805	0	0	0	0	0.00757636
Pp01G004600.1	0	0	0	0	0	0	0	0	0	0	0	0	0	0	0	0	0	0	0.341801	0	0	0	0	0	0	0	0	0	0	0	0	0	0	0	0	0	0	0	0	0	0	0	0	0	0
Pp01G004610.1	0.405248	0.715535	0.70316	1.07178	1.31882	1.10381	0.204934	0.0455891	0.0831235	0.221596	0.186313	0.203967	0.284155	0.149235	0.294211	0.178582	0.15649	0.22626	0.068682	0.125012	0.135308	0.0776735	0.0389847	0.0685398	0.0220092	0.14361	0	0.141312	0.0345215	0.109628	0.0401373	0.0514221	0.0814238	0.089245	0.2978	0.215006	0.261459	0.139068	0.0197143	0.211648	0.0887008	0.0122722	0.232254	0.141563	0.211488
Pp01G004620.1	0.964245	0.816579	0.734235	0.74227	1.33973	1.09959	0.353834	0.171668	0.273713	0.458554	0.247593	0.222593	1.45866	1.16373	1.40922	1.0014	1.53727	1.47279	0.940444	0.76671	1.23333	1.1902	0.650721	0.77275	0.682806	1.36622	0.478243	0.640419	0.420306	0.612693	0.721666	0.496459	0.454267	0.286748	0.586399	0.545752	1.97122	1.09726	0.899165	1.34358	1.18947	0.713086	0.923151	0.948342	1.06312
Pp01G004630.1	7.72752	6.25734	7.17584	8.00086	9.14465	8.8921	13.0415	12.232	8.77079	9.21873	8.21258	10.3355	7.44828	6.66074	6.88307	8.40358	8.42878	7.00288	3.00608	4.80184	2.93236	3.41525	3.66214	3.7927	2.55023	5.89198	5.17438	5.35737	5.0644	6.73031	6.54782	4.05135	6.72323	2.85874	0.732424	0.864868	1.26031	4.08399	2.45642	4.43172	4.25054	5.00793	5.9836	6.60733	8.33103
Pp01G004640.1	1.34422	0.765674	1.13235	1.72642	1.51311	1.27901	0.382254	0.450139	0.406207	0.498186	0.380342	0.496359	0.748941	1.18134	0.709889	1.08093	0.756952	0.759507	0.445352	0.432855	0.501582	0.393625	0.160081	0.518502	0.443161	0.805101	0.0827046	0.728305	0.3453	0.656321	0.53499	0.290964	0.136122	0.184114	0.210151	0.182314	0.191931	0.272276	0.21523	0.553622	0.710691	0.531022	0.522241	0.568208	0.772858
Pp01G004650.1	15.0156	14.3943	15.1699	15.467	16.1919	17.0139	8.25876	5.16393	22.2796	11.3477	11.2828	11.5629	12.8633	13.4622	15.1016	11.8466	13.2277	11.9956	26.095	13.1089	25.7656	23.1529	9.05323	6.83035	5.51686	6.69187	21.4444	7.65886	9.58296	7.56144	11.0884	18.5054	12.2481	20.864	4.3026	4.45027	4.84924	28.4536	23.2283	25.4807	6.75365	6.22406	7.13752	6.53867	16.8396
Pp01G004660.1	42.8421	45.5278	42.8611	24.0457	29.8425	24.9913	23.6722	27.5753	19.8416	28.6306	33.2164	32.948	9.63678	6.6701	8.81599	6.91053	5.76543	6.46923	3.88312	6.00705	5.00746	4.92938	4.02986	4.37595	2.558	3.87933	6.17412	4.62633	5.30629	4.4701	5.06952	6.27371	6.55025	7.26034	5.73729	6.04405	5.95019	7.77643	3.71006	5.3021	4.09049	3.38649	4.441	5.34478	7.53664
Pp01G004670.1	4.19666	3.66054	3.78174	2.90187	3.78449	3.20432	1.83321	1.81599	1.26353	2.42477	2.94825	2.55688	1.83844	1.66765	1.77179	1.94592	2.2618	2.41987	2.20404	1.45192	1.69326	2.12555	1.76453	1.91985	1.68213	2.30111	1.41156	1.97747	1.40907	1.75635	1.73898	2.12938	1.79021	1.25104	1.71521	2.04582	2.1775	1.43968	1.1264	1.16283	2.28253	2.12556	1.70356	1.57454	1.96387
Pp01G004680.1	34.1312	26.3847	35.9777	21.8106	21.4973	26.0248	33.454	34.4858	27.2043	19.7179	24.2961	28.0179	9.43243	9.96442	10.9471	7.48209	7.82593	6.99422	5.48199	3.29956	7.85192	8.22141	11.8199	15.7646	10.7424	7.86615	6.27677	11.0288	7.4368	6.0366	5.24515	3.74895	7.8553	3.39161	1.70293	1.94899	2.63644	6.17098	6.35109	8.72253	10.7997	13.4678	12.3237	8.12236	3.62637
Pp01G004690.1	0.567921	0.481697	0.755739	1.02767	0.646255	1.21244	0.167052	0.133231	0.314972	0.14626	0.625396	0.290376	1.25757	1.52834	1.40003	1.2117	0.988135	0.922145	0.880398	0.40136	1.39622	1.0827	0.209352	0.179318	0.724903	0.695861	0.11104	1.02216	0.272971	0.583745	1.01255	0.449405	0.306306	0	0.0403463	0.15022	0.255004	0.768177	0.120204	0.58572	1.28999	1.35343	0.650986	0.957026	0.737471
Pp01G004700.1	3.87511	4.10484	4.69409	6.08036	5.78457	7.1353	0.642467	0.240995	0.384953	0.619749	0.107651	1.28975	5.11584	3.64614	3.43037	9.3993	8.75776	9.55279	0.535358	5.23512	0.41626	0.722227	2.10066	1.80454	1.91427	2.2187	3.2484	1.88661	8.21058	6.56952	7.10449	7.6295	9.23037	9.65043	0.148052	0.0339944	0.267342	1.59249	2.15681	1.62796	2.33295	1.72324	2.2237	2.60002	5.59891
Pp01G004710.1	34.7645	33.4129	30.9849	44.5059	43.0295	41.2843	10.3875	8.26581	14.0079	12.2996	14.218	12.3144	27.3237	28.7882	28.7517	24.4917	22.8126	24.694	23.0222	25.7806	24.4343	25.7245	17.1865	21.9065	19.8692	21.0443	18.7684	25.4901	21.0527	24.6041	25.7327	20.2502	23.6592	19.5615	11.5346	10.0942	10.0592	20.7924	17.0795	23.2729	22.7597	24.444	25.602	23.7571	40.4059
Pp01G004720.1	28.7152	29.4234	30.11	34.9109	34.187	35.2317	35.3459	33.5042	33.5613	25.8792	23.6498	23.8137	11.8892	11.3886	12.5649	19.4614	16.7554	17.955	15.1046	8.90952	16.3203	16.5325	11.5597	11.6484	10.8719	12.6679	5.12771	10.4371	8.96758	12.035	12.015	6.91327	7.43921	3.6015	9.87757	11.4098	12.8097	19.4416	16.898	23.8654	14.3362	12.0622	11.2798	11.3506	12.345
Pp01G004730.1	0.216969	0.206097	0.384274	0.351242	0.356791	0.193813	0.0717636	0	0	0.0930122	0	0	0	0	0	0.164903	0.10474	0.0301192	0	0.131525	0	0	0	0	0	0.056467	0	0.135309	0.0288534	0.10267	0	0.0957181	0.0521384	0	0	0	0	0.0215153	0	0	0.0663485	0	0	0.0319796	0
Pp01G004740.1	23.7328	22.3038	22.8855	30.2178	29.5471	29.4416	19.4595	27.5939	15.0365	34.534	38.9189	33.803	2.57764	3.83491	5.16285	9.07502	8.32288	9.34867	12.1276	18.7185	13.1537	13.1079	15.379	21.1859	21.3672	27.3882	10.3407	29.0434	17.4404	16.322	15.1055	11.9992	10.9069	9.07477	1.69002	1.74244	1.81965	5.19753	1.99817	5.41235	26.3846	24.3246	25.1221	22.6863	21.4065
Pp01G004750.1	111.321	110.361	107.757	124.05	123.241	127.507	42.5748	38.0229	56.68	36.8835	38.8934	38.5645	91.1209	83.4957	95.091	72.6361	67.6403	69.6833	78.2031	54.4642	79.0281	71.3962	51.1147	58.0727	59.7697	61.2606	29.1837	66.5259	50.6413	62.0278	70.361	36.5155	42.8121	24.823	54.541	52.8127	55.3092	53.217	49.6817	65.0803	69.674	70.465	74.5934	57.591	84.7674
Pp01G004760.1	27.6439	26.2576	25.8516	29.0478	27.8693	27.6123	5.98517	6.17802	5.51668	8.10514	7.34275	6.97692	17.3364	16.8793	18.9521	17.1037	16.9145	18.4263	18.0856	15.5083	20.3697	19.579	8.6557	14.2276	15.3908	17.3985	5.04641	18.799	8.95164	15.7184	14.9404	7.91041	7.48369	4.07359	22.3116	24.4495	20.7908	12.7532	10.0188	17.4842	20.2465	17.3225	17.6218	12.9233	22.4178
Pp01G004770.1	0	0	0	0	0	0	0	0	0	0	0	0	0	0	0	0	0	0	0	0	0	0	0	0	0	0	0	0	0	0	0	0	0	0	0	0.168297	0.161441	0	0	0	0	0	0	0	0
Pp01G004780.1	2.95484	3.27712	3.25253	1.20304	1.8208	1.21292	0.304166	0.0599496	0.500958	0.132447	0.322189	0.704919	0.0309461	0.0622529	0.0591597	0	0.152097	0.225564	0.557882	0.0338898	0.433854	0.392887	0.0980708	0.0577452	0.278786	0.0558687	0.0938283	0.0329036	0	0.0337886	0.0988271	0	0.0254847	0	2.10057	3.98214	3.95356	1.0122	0.76537	1.36699	0.227154	0	0.0972841	0.0961785	0.14185
Pp01G004790.1	3.02225	3.60407	4.88122	6.51112	6.09226	4.39687	7.01965	11.5786	10.5845	4.88859	5.25115	4.94425	0	0	0	0	0	0	0	0	0	0	0	0	0	0	0	0	0	0	0	0	0	0	0	0	0	0	0	0	0	0	0	0	0
Pp01G004800.1	0	0	0	0	0	0	0.146093	0	0	0.392382	0	0	0	0	0	0	0	0	0	0	0.526517	0.158877	0	0	0	0	0	0	0	0	0.35989	0	0.133872	0	0	0.141323	0.146949	0	0	0	0.389204	0.715577	0	0	0.0826094
Pp01G004810.2	1.39399	2.04199	1.56741	3.22212	3.12818	2.724	0.665696	0.543319	0.318878	0.563364	0.659177	0.250956	1.05506	1.3732	1.40853	1.13146	1.24585	1.2814	0.10642	0.349711	0.247835	0.201291	0.120616	0.135462	0.141068	0.285751	0.3272	0.423417	0.300563	0.389981	0.496654	0.269281	0.320053	0.449747	0.238614	0.156189	0.279699	0.202486	0.091746	0.263986	0.23602	0.134102	0.287002	0.334217	0.718034
Pp01G004820.1	0	0.0241499	0.0530674	0	0.0182421	0.0201628	0	0	0	0	0	0	0.0345528	0	0.0218861	0	0	0	0	0	0	0	0	0	0	0	0	0	0	0	0	0	0	0	0.0128008	0	0.0193975	0	0	0	0	1.29268e-05	0	0	0
Pp01G004830.1	0	0	0	0.515117	0.779174	0.142841	0.13344	0	0.571136	0.178417	0	0.23328	0	0	0	0	0	0	0	0	0	0	0	0	0	0	0	0	0.0760613	0	0	0	0	0	0	0	0	0	0	0	0	0	0	0	0
Pp01G004840.1	0.493673	0.581368	0.487457	3.88003	3.14852	2.91157	0.145447	0.172876	2.27547	0.766627	0.462286	0	0	0	0	0	0	0	0	0	0	0	0	0	0	0	0	0	0	0	0	0	0	0	0	0	0	0	0	0	0	0	0	0	0
Pp01G004850.1	4.35002	4.1084	4.89673	6.43258	6.85042	6.47407	0.655951	0.75696	0.540746	0.952013	0.923515	1.13651	1.8542	1.63985	1.77213	2.32742	2.4195	2.31477	0.566937	0.833753	0.654955	0.483805	0.809143	1.17271	0.862909	1.20377	0.628731	1.42841	0.844811	1.12353	1.0455	0.780882	0.53179	0.36061	0.149955	0.269393	0.0549263	0.502596	0.424268	0.492426	1.58089	1.66814	1.45109	0.831511	1.58294
Pp01G004860.1	0	0	0	0	0	0	0	0	0	0	0	0	0	0	0	0	0	0	0	0	0	0	0	0	0	0	0	0	0	0	0	0	0	0	0	0	0	0	0	0	0	0.340485	0	0	0
Pp01G004870.1	0	0	0	0	0	0	0	0	0	0	0	0	0	0	0	0	0	0	0	0	0	0	0	0	0	0	0	0	0	0	0	0	0	0	0	0	0.0634162	0	0	0	0	0	0	0	0
Pp01G004880.1	10.3563	9.94369	10.1875	9.5335	9.88825	9.64211	3.05359	3.58705	3.04142	4.95662	5.38313	5.12849	14.4056	13.7897	14.9149	16.928	15.4694	14.7041	30.0858	16.455	35.3417	34.4998	17.7422	21.0544	23.642	25.7872	11.0352	22.663	14.2919	18.2509	17.164	12.7889	13.9691	12.8775	78.9088	79.9194	58.2656	17.9197	17.5175	22.9608	30.1235	27.0553	20.7652	21.3881	17.5082
Pp01G004890.1	0	0	0	0	0	0	0	0	0.377225	0.330725	0	0	0	0	0	0	0.162585	0	0	0	0	0	0	0	0	0	0	0	0	0	0	0	0	0	0	0.0725657	0	0	0	0	0	0	0	0	0
Pp01G004900.1	44.8299	49.9137	47.0096	64.826	65.5178	61.4282	49.0016	71.4475	55.3305	61.6539	66.7504	54.9043	114.011	114.206	110.97	114.185	117.853	109.07	35.5703	50.5554	39.6391	33.7438	59.0858	61.0972	57.1923	54.6111	48.089	65.8155	66.7811	69.8559	63.0024	48.6768	80.5292	40.9616	29.3415	28.3904	28.4216	26.2421	23.6596	22.446	58.7648	58.9514	62.7828	67.2003	84.6928
Pp01G004910.1	8.74679	8.46099	8.58791	11.8954	11.0237	10.419	2.91581	2.6027	1.80964	4.01904	5.27881	4.4088	5.43668	5.62283	6.20653	6.23905	6.62457	6.71065	3.50724	4.56736	3.72388	4.13205	3.70945	5.3937	5.47949	6.05132	2.22391	5.69257	3.21763	5.0249	4.7569	3.24023	3.12144	2.77597	4.21677	4.17244	4.7441	3.06711	3.07457	4.8417	7.03587	6.77967	5.64129	4.82806	6.61835
Pp01G004920.1	0	0	0	0	0	0	0	0	0	0	0	0	0	0	0	0	0	0	0	0	0	0	0	0	0	0	0	0	0	0	0	0	0	0	0	0	0.134778	0.215306	0	0	0	0	0	0	0
Pp01G004930.1	25.1585	26.7615	24.2807	0.649292	0.292473	0.240332	15.8608	7.05621	4.85018	83.2081	69.4087	152.587	68.1595	74.0683	60.2169	318.557	321.546	295.617	386.069	106.52	470.405	447.875	761.961	772.714	663.899	325.534	150.839	134.781	183.581	215.067	127.931	116.419	153.331	92.5712	86.1063	87.6402	98.0514	347.086	426.791	414.837	321.267	283.634	101.776	195.537	138.947
Pp01G004940.1	39.6362	44.4405	42.5599	53.3484	49.8208	49.2678	19.425	19.5714	22.1894	21.2929	22.4483	20.4279	16.6493	15.8825	17.6457	13.2745	13.3026	13.1447	9.55612	11.4811	10.1975	10.5138	11.1453	9.25935	9.58368	10.1143	9.8691	11.8158	11.5048	13.4139	15.2723	11.3818	14.4612	9.70216	6.36959	5.55069	6.30571	7.29172	8.59154	8.14378	10.5889	13.4984	13.2609	12.7485	16.2281
Pp01G004950.1	10.9274	12.5657	11.8914	1.75798	2.46095	2.36912	13.8916	6.1078	10.6256	40.1073	24.7004	96.1649	0	0	0	0	0	0	0	0	0	0.186369	0	0	0	0	0	0	0	0	0	0	0	0	0	0	0	0	0	0	0	0	0	0	0.0368447
Pp01G004960.1	8.38161	8.094	8.84315	9.46796	8.46451	9.40384	3.83047	2.62454	3.31973	4.9146	5.4512	4.98723	9.90437	9.23547	10.4461	8.17264	8.45217	8.26878	2.50473	4.24884	2.39084	2.19897	1.59599	2.893	3.73399	4.83238	1.39487	5.50027	3.08419	4.36762	5.52435	3.01678	2.22044	1.5799	5.96379	7.34332	7.31253	3.23826	2.34927	3.98791	6.47051	5.94081	5.76952	4.31861	7.38458
Pp01G004970.1	10.3099	11.2471	10.9974	8.20365	4.49451	4.9569	27.8448	18.539	24.9997	27.5388	25.1722	43.429	0	0.0778108	0.0731173	0	0.0959904	0	0	0	0	0.0742075	0	0	0	0.148876	0	0	0	0	0	0	0.0629432	0	0	0	0	0.107323	0.257269	0.146013	0	0	0	0	0
Pp01G004980.1	1.42676	1.84355	1.53278	1.85876	1.92639	1.74958	0.772562	0.617987	0.914301	0.847295	1.15405	1.13019	1.37679	1.14099	1.28624	1.09355	1.16814	1.23137	0.10477	0.527345	0.112089	0.0432964	0.0876612	0.326612	0.288353	0.589603	0.470711	0.888785	0.158172	0.4376	0.493879	0.448891	0.184845	0.198533	0.12095	0.128255	0.126232	0.285503	0.151842	0.144641	0.692425	0.299991	0.583048	0.393114	0.706616
Pp01G004990.1	4.32819	3.42134	4.8421	3.76773	4.20394	3.58125	7.65812	7.2364	6.45402	2.89334	6.19536	4.59629	0.0741042	0.267702	0.14057	0	0.361885	0.448037	0.150263	0	0.0478968	0.0854033	0	0	0.0421103	0.152979	0	0	0	0.111986	0.202147	0	0.118597	0	0.30753	0.0925812	0.263489	0.11294	0.0424641	0.219976	0.0632312	0.122284	0.262986	0	0.392807
Pp01G005000.1	0.515846	0.623849	0.205398	0.911096	0.953716	1.17051	1.61806	0.939025	1.29464	2.02563	1.94362	1.59256	0.378191	0.380023	0.415754	0.289946	0.257384	0.278707	0.0528297	0.400871	0	0.0170647	0.0296432	0.175305	0.0506707	0.119229	0.495995	0.652576	0.324404	0.268778	0.281582	0.330877	0.385578	0.636326	0.0608456	0.0188779	0.0556052	0.0267673	0.0598498	0.017001	0.214488	0.224497	0.296731	0.0973222	0.44394
Pp01G005010.1	0.538937	0.128191	0.531263	0.136215	0.413167	0.304504	0.101547	0	0	0.266805	0	0.349397	0.367743	0.641048	0.0876676	0.392496	1.30185	0.637172	0.392499	0	0.196732	0	1.04844	1.59325	1.37196	2.55661	1.01942	1.75228	1.88474	1.39373	1.33622	1.68955	0.615381	0.840824	0	0	0	0.0659809	0.0750946	0.173918	1.40273	1.8027	1.59903	1.54175	0.35037
Pp01G005020.1	0	0	0	0	0	0	0	0	0	0	0.200607	0	0	0	0	0	0	0	0	0	0	0	0	0	0	0	0	0	0	0	0	0	0	0	0	0	0	0	0	0	0	0	0	0	0
Pp01G005030.1	2.12188	2.03326	1.68273	2.58968	2.84977	3.2192	0.421049	0.412336	0.257125	0.261331	0.435683	0.572628	0.0653545	0.102948	0.109562	0.0600063	0.305322	0.171532	0.146764	0.164899	0.244985	0.206685	0.164941	0.214272	0.0925983	0.170161	0	0.202394	0.0295614	0.175821	0.137919	0.132599	0.0454249	0.109213	0.176233	0.148186	0.0845757	0.0272721	0.0380603	0.0712076	0.136337	0.199276	0.197557	0.145583	0.11259
Pp01G005040.1	16.3552	16.9315	16.7545	22.0711	22.1327	23.0711	7.88957	6.97705	12.5444	10.1329	9.93416	11.4163	8.85402	6.54312	7.48305	8.68748	7.08155	7.68727	1.08033	6.30121	1.64988	1.1597	3.93753	4.19636	3.62234	4.37535	3.84032	4.825	4.38991	6.63843	5.91656	4.36942	5.81593	4.48488	0.492647	0.802719	0.786122	2.06378	0.672142	1.71535	5.50971	3.70915	4.56905	6.01838	8.29882
Pp01G005050.1	60.711	59.9229	58.3031	79.4086	77.4767	78.3841	51.609	64.7762	34.4229	47.5647	50.6492	40.6439	8.34824	11.0623	10.0721	8.03008	10.1399	10.1915	24.8289	12.2954	23.3216	22.9859	27.9558	25.014	21.664	30.9921	11.0756	20.4808	11.4048	14.876	20.877	13.0275	12.082	13.8014	14.8192	14.0562	14.4667	16.8311	10.8589	20.3953	27.7297	25.2616	25.4271	25.3959	20.6824
Pp01G005060.1	23.5933	24.5577	26.1951	28.2145	26.7888	25.5339	8.98768	8.62485	10.6451	10.9726	9.88214	12.7873	20.1324	18.2939	17.8263	25.4517	24.2569	22.4449	6.82079	10.4131	7.5851	7.16692	8.09539	9.47561	8.16937	9.59581	5.94308	10.4112	11.9461	12.9672	12.7764	6.41884	9.14105	6.16693	5.36047	6.50284	6.42672	5.71552	5.39261	5.93984	9.50747	10.6677	10.5124	10.8136	13.2699
Pp01G005070.1	2.28844	3.22537	3.77835	3.33631	3.59287	4.43247	1.24187	1.5188	0.951595	1.98508	0.678818	2.96363	1.42313	1.71479	1.48117	1.1217	0.957286	1.3303	1.53492	0.559908	1.85608	2.40245	0.688695	0.509493	0.553356	0.72001	1.41232	0.916846	1.95709	1.02219	1.52627	1.1422	1.81048	0.476785	0.447793	0.173234	0.781851	3.27144	3.73925	2.56521	0.645587	1.08198	0.914646	0.792573	1.28403
Pp01G005080.1	0	0	0	0	0	0	0	0	0	0	0	0	0	0	0	0	0	0	0	0	0	0	0	0	0	0	0	0	0	0	0	0	0	0	0	0	0	0	0	0	0	0	0	0	0
Pp01G005090.1	464.955	468.075	439.818	509.714	548.494	542.606	565.7	818.008	474.514	731.818	638.039	617.092	531.793	585.706	469.817	522.819	430.461	515.653	322.288	637.982	375.264	457.082	712.565	474.575	451.801	452	1071.22	457.818	854.607	565.819	509.703	1102.52	1141.83	1912.04	528.453	518.359	581.573	388.2	477.349	374.09	351.851	454.751	390.579	580.466	329.748
Pp01G005100.1	0	0	0	0	0	0	3.59158	2.36903	1.4003	4.39526	5.66915	6.22417	0.551341	1.46102	0.520617	1.61888	0.61727	1.05884	0.789015	1.96062	0.781765	1.94393	3.0514	1.29941	1.43436	3.97659	3.79124	0.881715	1.70838	1.26183	1.20215	4.16486	4.46253	5.43548	3.06235	2.96225	3.4474	2.13261	1.368	0.845886	0.651494	1.59252	1.08546	0.61529	0.817206
Pp01G005110.1	0	0	0.151329	0	0	0	0	0	0	0	0	0	0	0	0	0	0	0	0	0	0	0	0	0	0	0.0440071	0	0	0	0	0	0	0.0389482	0	0.0470782	0.0432302	0.0845895	0	0.192406	0.0860595	0	0	0	0	0
Pp01G005120.1	6.97822	7.86244	6.93675	19.6423	21.1322	18.6574	0.831955	0.714315	2.63859	1.76482	1.87054	1.61189	0.0903719	0.0682256	0.0860701	0.160317	0	0.0950508	0.0213027	0.0493962	0	0	0.1435	0	0.0609712	0.183582	0.0685034	0.0476757	0.0818822	0	0.0240486	0.0458848	0.018609	0	0.0242129	0.0224234	0	0.142338	0.108037	0.122397	0.0702711	0.0448104	0.142262	0	0
Pp01G005130.4	0.819632	0.781449	0.482678	2.3125	2.21992	2.31916	3.22142	0.819985	0.928058	0.806957	0.751976	0.696575	0.0876405	0.0656639	0.16703	0	0.0269077	0	0	0	0.0218401	0.0397438	0	0	0	0	0	0	0	0.0478991	0.0232828	0.0225056	0.0362061	0	0	0.0430209	0.0848288	0.354712	0.277559	0.533518	0.0227177	0	0.0229355	0.0678807	0
Pp01G005140.1	36.1431	36.3952	36.0465	37.3569	37.4413	38.7099	8.84156	8.10001	8.63237	10.9467	11.6325	11.0197	21.9695	20.8301	22.6979	21.2026	20.4388	19.7661	22.1561	14.4195	19.3279	19.2984	8.295	15.1206	14.5589	20.9438	4.29047	19.5025	8.09231	13.7759	13.4089	7.27744	6.41577	4.24695	23.3327	23.327	23.0897	9.54732	7.61447	16.8768	21.6739	19.6986	18.2079	12.0889	21.3759
Pp01G005150.1	44.865	47.2083	44.2527	10.5672	9.97497	10.7814	7.54849	4.09444	2.48874	7.23651	6.3425	10.7944	215.938	205.585	193.538	182.976	191.653	229.57	947.131	75.9308	704.612	672.738	851.711	1205.7	1219.43	496.036	23.9446	179.855	81.7374	151.377	136.886	37.0413	47.9078	20.3846	277.843	255.456	234.732	354.466	472.814	573.406	544.778	491.805	199.102	150.679	139.316
Pp01G005160.1	0	0	0	0	0	0	0	0	0	0	0	0	0	0	0.46906	0	0	0	2.79037	0	1.13619	1.95481	0.863309	2.16532	7.49443	0	0	0	0	0	0	0	0	0	2.39446	1.10316	3.07448	4.97643	5.77974	2.91447	4.76399	0	0	0	0
Pp01G005170.1	0	0	0	0	0	0	0	0	0	0	0	0	0	0	0	0	0	0	0	0	0	0	0	0	0	0	0	0	0	0	0	0	0	0	0	0	0	0	0	0	0	0	0	0	0
Pp01G005180.1	0	0	0	0	0	0	0	0	0	0	0	0	0	0	0	0	0	0	0	0	0	0	0	0	0	0	0	0	0	0	0	0	0	0	0	0	0	0	0	0	0	0	0	0	0
Pp01G005190.1	0	0.0517536	0	0	0.067181	0.150168	0	0	0	0	0	0	0	0	0	0	0	0	0	0	0	0	0	0	0	0	0	0	0	0	0	0	0	0	0	0	0	0	0	0	0	0	0	0	0
Pp01G005200.1	0	0	0	0	0.228936	0	0.14828	0	0	0	0	1.02876	0	0	0	0	0	0	0	0	0	0	0	0	0	0	0	0	0	0	0	0	0	0	0	0	0	0	0	0	0	0	0.591191	0	0.082869
Pp01G005210.1	0	0	0	0	0	0	0	0	0	0	0	0	0	0	0	0	0	0	0	0	0	0	0	0	0	0	0	0	0	0	0	0	0	0	0	0	0	0	0	0	0	0	0	0	0
Pp01G005220.1	8.31927	8.556	9.37919	12.5224	13.0981	13.6793	10.1353	3.28982	1.85976	4.14111	4.25809	5.0979	12.4023	13.705	15.6674	16.6677	12.4001	13.9681	11.6819	9.55676	10.0783	9.38914	4.22104	7.96738	9.11729	13.3048	2.3274	13.6263	5.43086	7.05185	8.90255	4.47173	4.14682	2.49044	4.21157	3.69903	5.73521	11.5848	8.05372	16.3411	14.5546	12.7439	12.2704	7.57205	15.1727
Pp01G005230.1	23.3989	26.9887	26.3117	61.9653	60.9229	58.4854	8.48431	2.04801	3.88388	5.34837	4.36694	12.2823	0.0417822	0	0.0779391	0.148665	0.361429	0.130858	0	0	0	0	0	0	0.0393253	0.0394512	0	0.138699	0	0	0	0	0.0709933	0.528576	0	0.0825609	0	0.0592923	0.068161	0.0389544	0.0914833	0	0	0.0452212	0.0733455
Pp01G005240.1	4.61397	4.38861	4.44056	6.16903	5.26695	5.77782	0.313586	0.17298	0.177075	0.679541	0.53333	0.81678	0.0456665	0.0719144	0.0561539	0.161284	0.334206	0.232846	0.108136	0.0511858	0.0450943	0.0698564	0.051167	0.0598894	0.0580101	0.173874	0	0.0943525	0.0059047	0.042532	0.0828696	0.0203935	0.0161019	0	0.174107	0.148894	0.223724	0.17422	0.13892	0.338662	0.0396848	0.0825285	0.0671932	0.0397899	0.0725924
Pp01G005250.1	0.0548917	0.20927	0.218272	0.0557725	0.112615	0	0	0	0.083722	0	0	0.101378	0	0	0	0	0	0	0	0	0	0	0	0	0	0	0	0	0	0	0	0	0	0	0	0	0	0	0	0	0	0	0	0	0
Pp01G005260.1	0.269108	0.572187	0.267167	0.293755	0	0	0	0	0	0	0	0.626623	1.21759	1.11586	0.956942	1.33264	0.690176	1.01171	1.31262	0.195938	0	0	0.336757	0.444214	0.795167	0	0	0	0.188798	0.930581	0.442664	1.14497	0.163986	1.11462	0	0	0	0.129492	0.334684	0	0.960323	0.230811	0	0.902488	0.570737
Pp01G005270.1	0	0	0	0	0	0	0	0	0	0	0	0	0.094187	0	0.119702	0.0714623	0.18746	0.127812	0	0.0668812	0	0	0	0.0879629	0.0570966	0.256044	0	0	0	0.0343657	0	0.0317797	0	0	0	0	0.0285403	0	0	0	0.0656257	0	0.0330128	0	0.0173913
Pp01G005280.1	0.321879	0.536307	0.3199	0.652518	0.220415	1.45559	0	0	0	0	0	0	0.201098	0.20177	0.258429	0.867388	0.247607	1.50074	0	0.0769673	0.273908	0.185817	0	0.127113	0.123039	0	0	0	0	0.298562	0.355961	0.0688423	0	0	0	0	0	0.0466135	0.053424	0.121471	0.146052	0.206211	0.217637	0.0719011	0.296236
Pp01G005290.1	0	0	0	0	0	0	0	0	0	0	0	0	0	0	0	0	0	0	0	0	0	0	0	0	0	0	0	0	0	0	0	0	0	0	0	0	0	0	0	0	0	0	0	0	0
Pp01G005300.1	1.88483	1.8525	1.71952	3.71881	3.79205	3.37899	0.531929	0.487266	0.587644	0.445683	0.163631	0.713247	2.85982	2.96981	2.95607	6.27418	6.71796	7.03351	3.5601	6.68157	5.20134	3.0125	4.8514	4.8614	5.09948	6.1159	2.74383	5.38285	5.90279	7.80681	5.19276	6.4002	5.1049	5.08055	0.276938	0.192966	0.210998	2.46017	1.81454	2.11557	5.35275	4.66266	4.57979	5.37023	7.04226
Pp01G005310.1	17.7611	18.4711	18.9605	19.8924	20.214	20.7994	4.18201	3.29926	3.47203	4.50463	5.24106	4.68086	12.1338	11.1193	12.4571	11.3264	10.8921	11.1198	5.081	5.94429	4.38574	4.98975	2.79286	5.81983	5.97786	7.41551	1.658	6.56367	4.79782	7.73399	6.91728	3.70897	3.3763	1.9122	11.4779	13.0055	9.49763	4.07632	3.25362	5.08371	7.61689	6.98876	6.66978	5.90349	9.57005
Pp01G005320.1	15.9755	15.3815	19.6626	13.2211	10.3314	11.6752	19.175	34.6005	27.5444	16.8804	15.7391	17.5647	3.64182	2.20819	1.9412	0.828324	3.65133	2.40382	2.43898	0	1.34876	1.59057	0.800794	1.68363	2.06183	4.52163	0	3.36765	1.04459	2.61596	2.15281	2.07712	0.741702	1.17211	0	0.156119	0	0.955244	1.9222	0.633684	1.65473	0.619611	2.9245	3.43744	1.02345
Pp01G005330.1	0	0	0.169041	0.0880636	0.0873456	0	0	0	0.166612	0.250424	0	0.169355	0	0	0	0	0	0	0	0	0	0	0	0	0	0	0	0	0	0	0	0	0	0	0.0522453	0.0484559	0	0	0	0	0	0	0	0	0
Pp01G005340.1	18.2731	17.396	17.8099	11.8929	12.7114	12.8182	3.33942	3.14703	2.71995	1.95413	2.95572	2.35567	5.35117	4.87206	5.73109	3.67943	3.7336	4.17459	4.26492	1.56293	4.52772	3.22663	3.93288	4.53235	3.68811	4.07278	0.79328	4.04737	2.90763	3.55916	2.7557	1.23747	2.44224	0.731189	0.538739	0.685873	0.945208	2.13119	1.96392	1.61092	3.94622	4.86116	2.81245	2.65799	3.94087
Pp01G005350.1	424.203	424.964	431.547	265.023	267.276	275.952	691.323	1188.58	430.129	276.313	408.204	313.469	1.54076	1.5365	1.87552	0.0988402	0.304583	0.259952	1.05193	0.925016	3.5868	0.405915	1.05593	0.502261	1.52966	0.973303	0.344812	0.194819	0.078979	0.960104	1.6669	0.702781	0.210504	0	1.27643	1.18409	3.54644	5.52461	1.0539	3.55297	0.867373	0.807771	0.76199	0.374338	1.57844
Pp01G005360.1	0	0	0	0	0.167576	0.192314	0.229866	0	0	0	0	0.236694	0	0	0	0	0	0	0	0	0	0	0	0	0	0	0	0	0	0	0	0	0	0	0	0	0	0	0	0	0	0	0	0	0
Pp01G005370.1	0.269794	0.296793	0.272798	0.183131	0.127753	0	0	0	0	0	0	0	0	0	0	0	0	0	0	0	0	0	0	0	0	0	0	0	0	0	0	0	0	0	0	0	0	0	0	0	0	0	0	0	0
Pp01G005380.1	167.112	181.417	180.4	191.226	196.868	227.073	265.933	522.205	201.919	175.558	176.248	148.728	0	0	0	0	0	0	0	0	0	0	0	0	0	0	0	0	0	0	0	0	0	0	0	0	0	0	0	0	0	0	0	0	0
Pp01G005390.1	10.0474	9.5483	12.7281	9.02075	7.87882	5.93197	9.99476	46.8869	20.9333	20.9807	19.5643	10.9361	0	0	0	0	0	0	0	0	0	0	0	0	0	0	0	0	0	0	0	0	0	0	0	0	0	0	0	0	0	0	0	0	0
Pp01G005400.1	0	0	0	0	0	0	0	0	0	0	0	0	0	0	0	0	0	0	0	0	0	0	0	0	0	0	0	0	0	0	0	0	0	0	0	0	0	0	0	0	0	0	0	0	0
Pp01G005410.1	0	0	0	0	0	0	0	0	0	0	0	0	0	0	0	0	0	0	0	0	0	0	0	0	0	0	0	0	0	0	0	0	0	0	0	0	0	0	0	0	0	0	0	0	0
Pp01G005420.1	2.07792	2.84505	2.47375	2.78164	3.06248	1.88376	1.25993	1.55099	2.35672	1.71051	1.39729	2.27539	0	0	0	0	0	0	0	0	0	0	0	0	0	0	0	0	0	0	0	0	0	0	0	0	0	0	0	0	0	0	0	0	0
Pp01G005430.1	0	0	0	0	0	0	0.0114683	0	0	0	0	0	0	0	0	0	0	0	0	0	0	0	0	0	0	0	0	0	0	0	0	0	0	0	0	0	0.0178703	0	0	0	0	0	0	0	0
Pp01G005440.1	0	0	0	0	0	0	0.307742	0.300701	0.420545	0.647874	0.36841	0.171497	0	0	0	0	0	0	0	0	0	0	0	0	0	0	0	0	0	0	0	0	0	0	0	0.0630849	0	0	0	0	0	0	0	0	0
Pp01G005450.1	0	0.0116129	0	0	0	0	0	0	0	0	0.00146774	0	0	0	0	0	0	0	0	0	0	0	0	0	0	0	0	0.000938543	0	0	0	0	0	0	0	0	0	0	0	0	0	0	0	0	0
Pp01G005460.1	0	0	0.0185411	0	0.052157	0	0	1.21626	0	0.979275	1.14945e-09	0	0.249681	0.334699	0.386255	0.383067	0.289273	0.181194	0.84167	0.0893694	0.994794	0.917781	0.253865	0.356316	0.184176	0.57233	0	0.252975	0.0261273	0.087648	0.359075	0	0	0	0.0406205	0.11488	0.00301324	0.714153	0.164784	1.12541	0.135429	2.16704e-05	0.371243	0.192002	0.328812
Pp01G005470.1	273.471	275.618	283.722	391.404	390.947	386.085	380.109	621.211	256.844	231.968	300.626	220.733	0	0	0	0	0	0	0	0	0	0.251219	0	0	0	0	0	0	0	0.0989217	0	0	0	0	0	0	0	0.0602592	0.0721398	0	0	0	0	0	0
Pp01G005480.1	0	0.335145	0.349903	0.390218	0.361778	0	0.253545	0	0	0	0	0	0	0	0	0	0	0	0	0	0	0	0	0	0	0	0	0	0	0	0	0	0	0	0	0	0	0	0	0	0	0	0	0	0
Pp01G005490.1	1.17063	1.5406	1.5118	1.72863	1.74477	2.28257	0.346972	0.184721	0.269395	0.488356	0.371185	0.321988	0.0812238	0.0777002	0.0743719	0.220528	0.188819	0.0308111	0.124012	0.054707	0.0262346	0.143339	0.185476	0.049357	0.283321	0.378215	0.0530096	0.333681	0.238368	0.0287312	0.125684	0.0531144	0.220302	0	0.026433	0.0732221	0	0.149124	0.0625168	0.261023	0.136271	0.110455	0.163783	0.160774	0.148927
Pp01G005500.1	0.55141	1.01888	0.747653	0.205086	0.29713	0.194601	0.0824042	0.195603	0.059006	0	0.132083	0.142617	0.0412022	0.122989	0.0193338	0.116001	0.0750433	0.0212267	0.0199193	0	0.169132	0.0768838	0.0163693	0.0197643	0.0193601	0.0190996	0	0.06683	0	0	0	0	0	0.0889988	0.42012	0.482434	0.549562	0.0307074	0.0331475	0.0191784	0.0435685	0.0412297	0.0219718	0.0213761	0.0123842
Pp01G005510.1	0	0	0	0	0.119183	0	0.0542844	0	0	0	0	0	0	0	0	0	0	0	0	0	0	0	0	0	0	0	0	0	0	0	0	0	0	0	0.0744462	0	0	0	0	0	0	0	0	0	0
Pp01G005520.1	182.447	168.035	172.056	176.391	187.587	182.482	117.525	149.243	183.897	146.325	133.09	142.204	205.992	189.201	196.456	215.446	226.009	229.061	174.269	239.118	175.289	156.342	283.854	212.158	220.351	194.024	421.814	212.226	320.534	230.239	264.441	324.097	386.853	378.667	61.467	61.0572	57.2809	124.933	132.058	110.064	211.059	220.684	237.398	244.753	241.757
Pp01G005530.1	22.8898	21.5397	23.219	35.5807	32.9442	38.0729	20.8655	10.6186	24.0761	21.5067	25.5087	30.0774	10.8005	10.3971	11.9472	4.83298	5.24475	5.27978	0.952479	4.02836	0.659034	0.870637	1.31674	1.47762	1.46343	1.79603	1.85931	3.04959	2.49756	2.71316	3.1798	3.24762	3.14484	2.50008	0.514397	0.374191	0.41625	1.55792	0.784831	1.27454	2.34548	2.11768	3.126	2.58939	8.47398
Pp01G005540.1	47.474	45.9887	49.815	58.6507	58.4791	61.0606	21.9235	27.2491	21.7677	27.8908	28.0081	28.8007	22.8717	20.8639	23.976	31.0622	29.0971	29.4711	15.6692	20.9776	16.3757	16.8548	18.9815	16.7103	15.9062	18.699	17.0154	19.7621	19.9069	23.4984	19.5081	18.7149	25.0158	19.0848	22.6077	24.3111	26.5661	22.4892	18.0678	21.241	23.4085	19.8466	20.0671	22.1137	24.7604
Pp01G005550.1	45.0054	43.8745	43.7924	47.734	49.4439	48.1048	9.38297	8.35652	10.0578	11.7311	12.0176	12.6178	49.4668	50.0156	54.0755	43.0777	36.1054	36.9486	25.0124	32.0798	24.2519	25.0004	10.8706	17.232	20.3532	29.6639	15.3597	33.9831	16.2186	22.3647	25.8988	19.73	16.7031	18.3353	24.2609	24.1526	24.5641	16.5799	11.8775	24.2238	32.128	27.6666	33.5298	23.4708	57.0933
Pp01G005560.1	0	0	0	0	3.13868	0	2.19336	0	0	0	0	3.47664	0	0	0	0.869371	0	0	0	0	0	0	0	0	0	0	0	0	0	1.92909	0.955292	0	0	0	4.42486	1.45222	4.6111	0	1.3469	0	0	0	0.831053	0	0
Pp01G005570.1	30.1741	31.8213	28.649	41.487	42.6912	42.1714	8.36513	6.12181	5.69072	17.0753	16.5587	19.3144	0	0	0	0	0	0	0	0	0	0	0	0	0	0	0	0	0	0	0	0	0	0	0	0	0	0	0	0	0	0	0	0.157395	0.0148015
Pp01G005580.1	4.89308	1.985	4.72446	1.65629	0.611812	0.837095	3.97507	0.27304	9.73175	23.008	7.21384	10.2738	0	0	0	0	0	0	0	0	0	0	0	0	0	0	0	0	0	0	0	0	0	0	0	0	0	0	0	0	0	0	0	0	0
Pp01G005590.1	0	0	0	0	0	0	0	0	0	0	0	0	0	0	0	0	0	0	0	0	0	0	0	0	0	0	0	0	0	0	0	0	0	0	0	0	0	0	0	0	0	0	0	0	0
Pp01G005600.1	22.1981	19.124	25.1732	13.6768	16.4596	12.8356	46.3582	19.6981	96.1808	172.889	93.7912	109.356	1.81259	1.21187	1.95506	2.28064	2.70364	2.1606	0	0.448154	0	0.365791	0.63178	0	0.244848	0	0	0.298229	0.10994	1.15755	0.66044	0.111707	0.674611	0	0.115934	0.210456	0.514102	0.651785	0.210009	0.822035	0.590674	0.546901	1.47063	0.426985	0.738658
Pp01G005610.1	8.965	7.7847	9.20737	10.5968	11.8563	13.6531	7.42899	9.62896	7.79033	7.18756	7.11905	9.10224	4.96086	4.39572	4.84903	4.58986	5.80259	6.05008	2.84397	3.95234	3.22932	3.1602	3.87259	4.27206	4.01795	4.41015	3.8168	4.1815	3.74044	4.58821	4.29266	4.08649	3.56384	2.74882	1.71967	1.77727	1.73686	2.56893	2.748	3.14536	5.24985	4.65967	4.38233	3.83658	4.1858
Pp01G005620.1	0	0	0	0	0	0	0	0	0	0	0	0	0	0	0	0	0	0	0	0	0	0	0	0	0	0	0	0	0	0	0	0	0	0	0	0	0	0	0	0	0	0	0	0	0
Pp01G005630.1	0	0	0	0	0	0	0	0	0	0	0	0	0	0	0	0	0	0	0	0	0	0	0	0	0	0	0	0	0	0	0	0	0	0	0	0	0	0	0	0	0	0	0	0	0
Pp01G005640.1	13.9315	14.0385	12.7746	17.9156	17.9672	17.2003	5.4005	6.20575	7.6268	7.75564	7.67902	10.0287	10.6797	11.5463	12.3256	9.82157	8.3535	8.03112	5.12624	6.63715	5.31396	5.03091	4.2546	5.48549	5.08111	8.23059	5.22414	8.37574	5.8096	8.00737	8.30727	6.78134	7.9069	7.31291	1.55966	1.56189	1.57975	4.53532	2.58343	5.41757	8.7409	7.16449	9.33532	6.99233	11.6633
Pp01G005650.1	29.5373	28.3824	28.3256	18.9266	16.3615	17.3836	5.99131	6.52263	6.69938	10.0025	9.31308	10.9545	23.7821	21.2376	22.2411	27.639	29.2026	28.8933	17.7937	22.2174	18.5529	22.8611	22.7357	20.8687	24.5965	22.9483	15.8039	24.3401	25.8109	27.4015	27.4469	21.98	23.5812	19.9315	4.24116	3.60164	5.89875	18.0511	13.4731	18.9542	24.6491	19.7534	23.9581	22.2093	29.6452
Pp01G005660.1	0	0	0	0	0	0	0	0	0	0	0	0	0	0	0	0	0	0	0	0	0	0	0	0	0	0.0228262	0	0	0	0	0	0	0	0	0	0	0	0	0	0	0	0.0208699	0	0	0
Pp01G005670.1	23.4806	24.5348	24.2255	15.9095	15.8258	16.4013	1.91184	1.55972	1.80108	2.45229	3.66874	3.20111	2.69815	2.95056	4.26062	1.6512	1.97151	1.87938	4.82227	1.02668	4.3836	4.47813	1.63066	2.3002	2.69811	3.27142	0.423303	2.36895	0.75445	1.43429	2.02613	0.524742	0.225726	0.315854	3.08128	3.04117	2.73653	0.626562	1.01692	0.891003	3.84124	3.28741	3.33392	1.75186	1.87817
Pp01G005680.1	0	0	0	0	0	0	0	0	0	0	0	0	0	0	0	0	0	0	0	0	0	0	0	0	0	0	0	0	0	0	0	0	0	0	0.175397	0	0	0	0	0	0	0	0	0	0
Pp01G005690.1	0.362896	0.453563	0.234193	0.372885	0.216711	0.351342	0	0.0253553	0	0	0	0.0289062	0.0218355	0	0.0188846	0.0257791	0	0.0539019	0.00874537	0	0.0541617	0	0	0.0229279	0	0.0440421	0	0.00981562	0	0.0205005	0	0.0194462	0	0.029983	0.0141794	0.0415718	0.0161651	0	0	0	0	0.0183789	0	0	0.139193
Pp01G005700.1	0	0	0	0	0	0	0	0	0	0	0	0	0	0	0	0	0	0	0	0	0.957164	0	0	0	0	0	0	0	0	0	0	0	0	0	0	0	0	0	0	0	0	0	0	0	0
Pp01G005710.1	37.2125	34.7062	34.784	101.611	94.682	90.1948	79.4832	157.13	75.7302	72.0224	69.3901	52.0757	0.056936	0	0.0538058	0.260271	0.0686805	0.0586987	0.0563101	0	0.294368	0.0533621	0	0	0.106398	0.0533234	0	0	0.0520345	0.0632974	0	0	0.0478147	0	0.120125	0.107398	0.104564	0.35902	0.092265	0.157154	0	0.0579762	0	0.061789	0.252134
Pp01G005720.1	1.05024	0.499346	0.521334	0	0	0	0	0	0	0	1.2589	0	0.0935839	0	1.34076	0.276984	0	0.348178	1.32103	0	0	0.379185	0	0	0	0.300417	0	0	0	0	0	0	0	0	1.60069	1.09658	0.679197	0	0	0	0.203106	0	0	0	0
Pp01G005730.1	0	0	0	0	0	0	0.118097	0	0.338869	0	0	0	0	0	0	0.138315	0.271058	0.118493	0.84448	0	0.136789	1.10779	0	0.652446	0.764941	0.252585	0	0	0	0	0	0	0	0	0.595476	1.51519	0.411945	0	0.635531	0.117767	0	0	0	0	0
Pp01G005740.1	0	0	0	0	0	0	0	0	0	0	0	0	0	0	0	0	0	0	0	0	0	0	0	0	0	0	0	0	0	0	0	0	0	0	0	0	0	0	0	0	0	0	0	0	0
Pp01G005750.1	0	0	0	0	0	0	0	0	0	0	0	0	0	0	0	0	0	0	0	0	0	0	0	0	0	0	0	0	0	0	0	0	0	0	0	0	0	0	0	0	0	0	0	0	0
Pp01G005760.1	0	0	0	0	0	0	0.188181	0	0	0	0	0.162614	0	0	0	0	0	0	0	0	0	0	0	0.0386602	0	0	0	0	0	0	0	0	0	0	0	0	0	0	0	0	0	0	0	0	0.0218795
Pp01G005770.1	0.870579	0.827849	0.864303	1.77098	3.35113	1.47504	0	0.337575	0	0.375026	0.442654	0.970215	0	0	0	0	0	0	0	0	0	0.152117	0	0	0	0	0	0	0	0	0	0	0	0	0	0	0	0	0	0.145904	0	0	0	0	0
Pp01G005780.1	0	0	0	0	0	0.601336	0.631714	0	0.903323	0	0	0	0	0	0	0.589405	0.601079	0.514649	0	0	0	0	0.443582	0	0	0	0	0	0	0.40702	0	0	0	0	0	0	0	0	0.147431	0	0	0	0	0	0
Pp01G005790.1	0	0	0	0	0	0	0	0	0	0	0	0	0	0	0	0	0	0	0	0	0	0	0	0	0	0	0	0	0	0	0	0	0	0	0	0	0	0	0	0	0	0	0	0	0
Pp01G005800.1	0	0	0	0	0	0	0	0	0	0	0	0	0	0	0	0	0	0	0	0	0	0	0	0	0	0	0	0	0	0	0	0	0	0	0	0.207959	0	0	0	0	0	0	0	0	0
Pp01G005810.1	0	0	0	0	0	0	0	0	0	0	0	0	0	0	0	0	0	0	0	0	0	0	0	0	0	0	0	0	0	0	0	0	0	0	0	0	0	0	0	0	0	0	0	0	0
Pp01G005820.1	0.620782	0	0	0	0	0.350602	0	0	0	0	0	0	0	0	0	0	0	0	0	0	0	0	0	0	0	0	0	0	0	0	0	0	0	0	0	0	0	0	0	0.436309	0	0	0	0	0
Pp01G005830.1	0	0	0	0	0	0	0	0	0	0	0	0	0	0	0	0	0	0	0	0	0	0	0	0	0	0	0	0	0	0	0	0	0	0	0	0	0	0	0	0	0	0	0	0	0
Pp01G005840.1	0.265189	1.00869	1.05311	0	0.816636	0.599087	0	0	0	0	0	0	0	0.197868	0	0	0.219881	0	0	0	0	0	0	0	0	0	0	0.240325	0.185595	0	0	0	0	0	0	0	0	0	0	0.183201	0.236049	0	0	0	0
Pp01G005850.1	0	0	0	0	0	0	0	0	0	0	0	0	0	0	0	0	0	0	0	0	0	0	0	0	0	0	0	0	0	0	0	0	0	0	0	0	0	0	0	0	0	0	0	0	0
Pp01G005860.1	0	0	0	0	0	0	0	0	0	0	1.14905	0	2.10014	0.868739	0	0.999653	0	0	0	0	0	0	0.273254	0	1.81379	0	0	0	0.216532	0	0	0	0	0	0	0	0.886758	0.0370552	0	0.584231	1.18731	0.725633	0	0	0
Pp01G005870.1	0	0	0	0	0	0	0	0	0	0	0	0.582859	0	0	0	0	0	0	0	0	0	0	0	0	0	0	0	0	0	0	0	0	0	0	0	0	0	0	0	0	0	0	0	0	0
Pp01G005880.1	0	0	0	0	0	0	0	0	0	0	0	0	0	0	0	0	0	0	0	0	0	0	0	0	0	0	0	0	0	0	0	0	0	0	0	0	0	0	0	0	0	0	0	0	0
Pp01G005890.1	0	0	0	0	0	0	0	0	0	0	0	0	0	0	0	0	0	0	0	0.237575	0	0.236956	0	0	0	0	0	0	0	0	0	0	0	0	0.914204	1.87163	0.396322	0	0	0	0	0	0	0	0
Pp01G005900.1	1.6341	0.941761	0	0	0	0.974487	0	0	0	0	0	0.649896	0	0.963105	3.46989	1.13218	1.20503	1.3084	0	3.17771	0.222741	0	2.02935	1.9103	1.35795	0	2.93641	1.27127	1.30278	1.68867	1.83489	0.394697	0.72775	0.767156	1.16027	0.883562	0	0.702802	1.15341	0.44125	0.573003	0	3.24941	1.6337	1.07822
Pp01G005910.1	0	0	0	0	0	0	0	0	0	0	0	0	0	0	0	0	0	0	0	0	0	0	0	0	0	0	0	0	0	0	0	0	0	0	0	0	0	0	0	0	0	0	0	0	0
Pp01G005920.1	1.13499	3.01364	1.37652	1.41027	1.56556	0	0.751817	0	0	0	0	0	0.486642	0	0.289158	0.566091	0.401675	0.872269	0	0.264809	0	0	0	0	0.950854	0	0	0	0.337727	0	0	1.57879	1.81938	1.15073	0	0	0	0.47649	0	0	0	0.510469	0	0	0
Pp01G005930.1	0	0	0	0	0	0	0	0	0	0	0	0	0	0	0	0	0	0	0	0	0	0	0	0	0	0	0	0	0	0	0	0	0	0	0	0	0	0	0	0	0	0	0	0	0
Pp01G005940.3	1.63024	1.1709	1.55427	2.26265	2.17513	1.90002	0.243151	0.115085	0.412609	0.379524	0.43349	0.406428	0.905579	1.21171	0.976619	1.87517	1.57372	1.52928	0.551334	2.80125	0.788296	0.577617	1.87865	2.78542	2.6335	3.223	1.63247	2.88171	1.50809	2.06647	1.87539	2.29199	1.6307	2.1978	0.0807437	0.0755223	0.198173	0.112685	0.197855	0.100214	3.20018	4.14325	4.1554	3.08964	3.04502
Pp01G005950.1	0	0	0	0	0	0	0	0	0	0	0	0	0	0	0	0	0	0	0	0	0	0	0	0	0	0	0	0	0	0	0	0	0	0	0	0	0	0	0	0	0	0	0	0	0
Pp01G005960.1	0	0	0	0	0	0	9.25707	6.17878	12.4703	15.1023	18.5072	4.27522	10.0876	11.9788	2.53824	18.1517	8.61661	12.3573	3.08929	68.0093	3.69921	4.35783	1.81746	3.14082	6.76407	6.85209	38.5804	10.1948	0	2.45542	8.37373	36.502	5.07098	34.3583	1885.76	2097.34	2079.56	19.1829	1.92593	7.7823	2.25052	4.63553	1.57718	4.92851	0
Pp01G005970.1	0	0	0	0	0	0	0	0	0	0	0	0	0	0	0.296574	0	0	0	0	0	0	0	0	0	0	0	0	0	0	0	0	0	0	0	0	0	0	0	0	0	0	0	0	0	0
Pp01G005980.1	0	0	0	0	0	0	0	0	0	0	0	0.458979	0	0	0	0	0	0	0	0	0	0	0	0	0	0	0	0	0	0	0	0	0	0	0	0	0	0	0	0	0	0	0	0	0
Pp01G005990.1	1.25296	1.19146	0.995138	3.31348	3.85842	3.67971	0	0	0.47476	0	0	0	0	0	0	0	0	0	0	0	0	0	0	0	0	0	0	0	0	0	0	0	0	0	0	0	0	0	0	0	0	0	0	0	0
Pp01G006000.1	14.1573	10.6501	15.3519	10.2313	9.5055	9.91157	6.62818	1.76747	13.5978	14.6403	9.50825	11.1222	0	0	0	0	0	0	0	0	0	0	0	0	0	0	0	0	0	0	0	0	0	0	0	0	0	0	0	0	0	0	0	0	0
Pp01G006010.2	23.2938	19.0791	24.1576	22.2149	22.2743	20.1695	22.6387	33.8764	32.7098	25.1407	26.3338	26.963	173.405	153.441	160.072	149.315	129.46	122.513	73.7674	151.013	86.3624	81.9904	153.885	127.727	133.051	141.479	193.28	166.411	166.651	140.066	158.546	149.755	156.222	163.442	16.633	16.18	17.8274	29.8241	31.4537	33.8791	144.038	145.384	138.839	179.837	114.438
Pp01G006020.1	172.133	166.823	167.775	215.847	212.534	209.498	14.8151	13.5261	13.6307	27.9871	31.9449	34.0285	1434.02	1396.78	1435.9	977.807	1112.56	1058.05	470.216	1265.23	576.323	553.722	325.802	716.376	758.928	1068.28	620.067	1402.27	661.435	1073.4	1056.8	558.483	574.026	503.732	10.781	9.53156	13.6696	168.748	96.8432	275.182	1297.25	1025.35	1240.13	1043.66	1506.84
Pp01G006030.1	8.88601	9.55322	9.08952	13.751	15.2035	14.6748	6.45427	3.5442	4.04901	14.433	16.4258	18.5753	102.979	103.274	104.664	122.535	103.127	92.7902	43.3432	101.728	45.5703	36.7355	50.8287	68.8066	67.9662	78.2949	62.8141	90.8925	61.6843	78.9867	72.569	62.1849	68.9209	70.9782	1.4552	1.21248	2.13347	14.9066	8.53781	17.0447	86.6333	71.5968	75.1784	80.6234	134.425
Pp01G006040.1	77.7174	76.2478	75.6916	78.899	78.7859	81.7239	42.1069	39.8782	41.1065	55.9852	67.6502	58.1771	257.713	249.248	244.957	238.203	230.388	218.132	188.125	205.769	202.218	184.097	168.042	179.05	207.912	217.008	126.173	237.356	198.27	223.234	225.251	125.276	151.409	110.61	54.4814	53.9776	56.0428	142.736	114.37	160.821	224.541	237.327	249.401	219.182	367.219
Pp01G006050.1	1.6765	1.23108	1.19473	1.04974	1.19999	1.51301	0.0343741	0.0488516	0.0779249	0.107582	0.0439267	0.119485	2.76678	3.25018	3.28535	4.37851	3.12486	2.61126	2.95211	3.80349	3.37131	3.16719	2.28169	3.47883	3.27133	2.89172	0.982265	4.07763	2.2383	3.01338	2.22011	1.76303	1.83143	1.19194	0.976168	1.09859	1.25643	2.28909	1.42851	2.76251	5.54121	3.16521	2.81089	2.57332	5.41927
Pp01G006060.1	0.285498	0.21744	0.113634	0.145208	0.1467	0.194083	0	0	0	0	0	0.0664434	0	0	0	0	0	0	0	0.0198113	0	0	0	0	0	0	0	0	0	0	0	0.0386482	0.0160143	0	0	0	0	0	0	0	0	0	0	0	0
Pp01G006070.1	0	0	0	0.128246	0.064573	0	0	0	0	0	0	0	0	0	0	0	0.0524724	0	0	0	0	0	0	0	0	0	0	0	0	0	0	0	0	0	0	0	0	0	0	0	0	0	0	0	0
Pp01G006080.1	0	0	0	0	0	0	0	0	0	0	0	0	0	0	0	0	0	0	0	0	0	0	0	0	0	0	0	0	0	0	0	0	0	0	0	0	0	0	0	0	0	0	0	0	0
Pp01G006090.1	7.29397	8.39494	7.53727	5.20442	5.8845	7.11437	5.27416	10.4784	6.60582	7.5413	14.6955	9.72086	6.03248	9.62576	9.5657	5.19661	2.29161	6.45274	4.81748	21.6847	6.45473	6.58044	15.3603	10.6858	10.2057	8.44867	18.6613	13.9012	15.6437	12.496	12.953	26.9969	19.6032	26.512	4.2281	2.8709	5.69605	7.31648	3.04205	7.02522	8.6816	14.4352	15.2234	11.2854	20.4285
Pp01G006100.1	0	0	0.0609122	0	0.120156	0	0.11376	0	0.225492	0	1.02724e-09	0	0.300319	0.455863	0.49477	0.633681	0.466818	0.305051	1.00564	0.116774	1.42695	1.21001	0.318311	0.420346	0.217906	0.716443	0	0.31448	0.0312371	0.117457	0.482061	0	0	0	0.0570787	0.178274	0.00463352	0.00160999	0.223314	0.0220506	0.196122	2.73835e-05	0.549345	0.238246	0.481146
Pp01G006110.2	0	0	0.239525	0	0	0	0	0	0	0	0.014361	0	0	0	0	0	0	0	0	0	0	0	0	0	0	0	0	0	0	0	0	0	0	0	0	0.0730949	0	0	0	0	0	0	0	0	0
Pp01G006120.1	85.2789	81.599	83.3575	36.911	38.1035	34.5957	18.8817	18.0646	11.743	19.8887	28.1162	28.1074	83.0976	87.9433	90.7076	81.3674	78.1882	87.9107	58.013	91.6502	62.2453	65.4349	100.023	101.953	102.329	102.75	77.2204	116.162	111.01	119.739	112.801	83.5894	94.8523	92.103	14.0925	16.7708	17.2641	37.7275	28.6148	44.3078	113.001	105.252	118.375	120.746	136.864
Pp01G006130.1	281.476	283.534	280.454	39.0738	40.6399	39.8608	52.0698	26.5065	27.8167	20.9492	34.966	46.776	23.767	24.8863	24.0415	8.45972	9.70005	9.81903	32.5989	12.8272	48.3633	36.6274	42.4737	41.886	46.7427	28.5253	6.63484	23.7758	26.1092	23.4184	29.881	11.8277	12.2186	8.55923	17.6403	19.5313	15.8873	28.7997	14.1665	31.9952	50.5712	39.0136	34.6506	33.426	35.4351
Pp01G006140.1	0	0	0	0	0	0	0.0447493	0.12463	0.252865	0	0	0	0	0	0.529643	0	0	0.142087	0.193663	0	0	0.0614102	0	0	0	0	0	0.144618	0.121743	0.147405	0.142433	0.0656149	0	0	0.143574	0.133089	0.0652398	0.128064	0	0.0611315	0	0	0	0	0.0713241
Pp01G006150.1	0.0825707	0.0979452	0.0613949	0.0209399	0.0211341	0.092783	0.0576242	0.0816766	0.0327171	0.0905123	0.295379	0.0400359	0.0130008	0.0129956	0.0245485	0	0	0	0.0122147	0	0	0	0	0	0	0	0	0	0	0	0	0	0	0	0	0	0	0	0	0	0	0	0	0	0.00779626
Pp01G006160.1	0	0	0.0429527	0.0439788	0	0.0974704	0	0	0	0	0.0799656	0	0	0	0.026714	0	0	0	0	0	0	0	0	0	0	0	0	0	0	0	0	0	0	0	0	0	0	0	0	0	0.0299181	0	0	0	0
Pp01G006170.1	0	0	0	0	0	0	0	0	0	0	0	0	0.210325	0	0.404466	0	0.389465	0.673604	0.405342	1.14863	0.122089	0	0.323685	0.311643	0.300383	0.581096	0	0.724615	0.322808	0	0	0.474923	0.62473	0	0.816889	0.12907	0.759645	0.87748	0.268494	0.589057	0.251282	1.03218	0.250149	0	0.233836
Pp01G006180.1	0	0	0	0	0	0	0	0	0	0	0	0	0	0	0	0	0	0	0	0	0	0	0	0	0	0	0	0	0	0	0	0	0	0	0	0	0	0	0	0	0	0	0	0	0
Pp01G006190.1	0	0	0	0	0	0	0	0	0	0	0	0	0	0	0	0	0	0	0	0	0	0	0	0	0	0	0	0	0	0	0	0	0	0	0	0	0	0	0	0	0	0	0	0	0
Pp01G006200.1	0	0	0.0547061	0	0	0	0	0	0	0	0	0	0	0	0	0	0	0.0426067	0	0	0	0	0	0	0	0	0	0	0	0	0	0	0	0	0	0	0	0	0	0	0	0	0	0	0
Pp01G006210.1	0	0	0	0	0	0	0	0	0	0	0	0	0	0	0	0	0	0	0	0	0	0	0	0	0	0	0	0	0	0	0	0	0	0	0	0	0	0	0	0	0	0	0	0	0
Pp01G006220.1	101.608	99.2317	91.9597	114.731	117.339	115.007	62.6506	56.0601	104.701	82.3336	75.9961	75.7096	53.2993	49.847	46.3386	50.7296	48.8044	46.1534	30.5454	56.1441	35.9941	37.7381	58.7297	49.9164	39.3239	37.7951	83.7001	40.3034	59.1311	58.8978	46.4592	71.4418	79.2111	81.6273	22.5098	23.0292	33.6201	44.0396	41.7353	33.0187	35.0246	41.4522	35.0512	57.2348	53.553
Pp01G006230.1	24.101	22.3788	22.6921	30.6212	30.3192	33.9548	12.2058	8.97863	12.6128	9.95987	11.2029	11.0072	11.333	9.84814	10.4086	13.7755	13.0435	11.7787	5.3745	6.03931	5.46458	5.07734	5.13159	7.75248	7.49445	7.28569	3.96168	7.6595	6.23981	6.03437	6.83777	6.16725	6.72289	7.04593	5.46314	5.66568	5.83318	5.31658	4.38028	4.15008	7.43881	6.06314	6.69593	6.66047	9.44384
Pp01G006240.1	1.86112	0.894226	0.695458	2.1364	2.13895	1.05299	1.44781	1.45235	3.10308	2.57712	1.91565	2.09875	0.410377	0.955848	0.519609	0.15278	1.27112	1.48582	0	0.751909	0.29013	0.131138	0.680646	0.959489	0.131946	0.80144	1.24852	0	0.508016	1.24594	0.892214	0.130941	0.222682	0.406379	0.750569	0.409564	1.98694	0.975898	0.564734	1.26233	0	0.883675	0.15878	0.612379	0.601125
Pp01G006250.1	7.05378	7.04522	6.84688	10.6807	10.4731	9.04361	1.55217	0.846707	1.48712	2.12897	2.11543	2.5525	0.272334	0.114227	0.140027	0.499299	0.281562	0.168326	1.36317	1.03997	1.38863	0.955459	1.21503	1.82597	0.836254	1.00163	0.187136	1.33788	0.276785	0.547686	0.628889	0.415881	0.264216	0.357852	0.359158	0.392312	0.589586	0.331793	0.503869	0.452584	1.1503	1.51336	1.68849	0.956477	1.05094
Pp01G006260.1	61.9612	58.083	59.934	49.3668	50.7926	49.7551	10.0431	4.35139	17.8902	10.9671	10.9338	10.0611	16.6099	16.0974	20.4771	52.1398	39.6176	40.0707	10.378	13.198	11.3861	12.7197	9.86789	15.3166	14.6403	16.8863	7.28945	19.1882	7.80455	13.0275	14.3776	8.7827	8.80111	6.0061	27.0192	26.9713	26.7316	12.318	10.6941	15.5453	17.0838	14.9506	13.9258	14.2081	22.9972
Pp01G006270.1	4.78274	4.83644	4.56522	4.46034	3.27326	4.14004	6.77288	3.97918	5.05564	14.4077	15.6272	9.7436	0	0	0	0	0	0	0	0	0	0	0	0	0	0	0	0	0	0.0550491	0	0	0	0	0	0	0.0159503	0	0	0	0	0	0	0	0.00991637
Pp01G006280.1	8.00207	7.26005	8.66194	10.6574	10.4987	9.54635	1.59682	1.73822	2.67836	2.12091	3.07837	2.46798	2.67709	2.52761	2.87576	3.02186	2.18465	1.90762	4.08019	2.71132	3.65679	3.63484	0.838046	1.84007	1.45231	2.37353	1.61857	2.85086	1.29055	1.43031	2.06444	1.42405	1.17698	1.10271	1.64882	1.17007	1.54418	2.68831	1.98418	2.9393	2.48031	2.52854	2.65183	1.95773	3.90767
Pp01G006290.1	0.106812	0.0520039	0	0	0	0	0	0	0	0	0	0	0	0	0	0	0.0120722	0	0	0.0222256	0	0.0172909	0	0	0	0	0	0	0	0	0	0	0	0	0	0	0	0	0	0	0	9.29751e-06	0.00997695	0	0.0130986
Pp01G006300.1	0	0	0	0	0	0	0	0	0	0	0	0	0	0	0	0	0	0	0	0	0	0	0	0	0	0	0	0	0	0	0	0	0	0	0	0	0	0	0	0	0	0	0	0	0
Pp01G006310.1	0.261382	0	0.518995	0.531717	0.268305	0.590487	0	0	0	0	0	0	0	0	0	0	0	0	0	0	0	0	0	0	0	0	0	0	0	0	0	0	0	0	0	0	0	0	0	0	0	0	0	0	0.0923921
Pp01G006320.1	0.0813469	0	0	0	0	0.0208986	0	0	0	0	0	0	0	0	0	0.0127711	0	0	0	0	0	0	0	0	0	0	0	0.0114541	0	0	0	0	0	0	0.102644	0.0740214	0.0417143	0	0	0	0	0.0107318	0	0	0
Pp01G006330.1	0.150953	1.35516e-08	0.197939	0.131497	0	0.170872	0	0	0	0	0.256599	0	0	0	0	0	0	0	0	0.401296	0	0.272527	0	0	0.0887971	0.090549	0	0	0	0.106205	0	0	0	0	0.748917	1.72683	1.69267	0.257147	0	0.262623	0	0.100799	0.106579	0	0.148985
Pp01G006340.3	26.8147	31.3886	30.4952	35.68	36.4415	36.436	25.9956	27.2177	35.0955	34.5447	29.4329	31.8592	32.9245	29.8464	32.8797	31.0472	29.3336	29.9833	35.6266	32.7149	37.8887	30.9169	35.217	34.6401	34.7639	32.7883	26.4595	31.1507	34.3702	38.3764	37.197	26.7991	33.0234	21.4757	45.6928	47.5266	62.0258	50.9086	58.7515	55.0499	39.5627	36.5994	39.3793	42.0412	34.9261
Pp01G006350.1	13.569	13.5041	12.8069	20.7581	18.1114	17.9958	5.17299	5.03049	6.27758	7.09272	7.23442	6.93671	5.15537	3.46765	5.24125	4.96374	4.78225	4.89709	3.32316	4.71239	3.99465	2.72007	4.33579	3.83431	4.56302	5.23371	4.5435	5.36188	5.20048	4.78194	4.56314	5.7837	5.25292	3.79936	3.60317	3.61831	5.05969	2.1511	1.45236	2.45095	5.56775	5.42674	5.03268	5.33349	6.68713
Pp01G006360.1	0	0	0	0	0	0	0	0	0	0	0	0	0	0	0	0	0	0	0	0	0	0	0	0	0.01674	0	0	0	0	0	0	0	0	0	0	0	0.0516779	0	0	0	0	0.018134	0	0.037682	0
Pp01G006370.1	0.0898342	0.0342427	0.124964	0.621664	0.368643	0.486399	0.0264883	0.062662	0	0.183922	0.028162	0.0612188	0	0	0	0	0.0129386	0	0	0	0	0	0.0164565	0.00971744	0.00946239	0	0	0	0	0	0	0	0	0	0	0	0	0	0	0	0.0107784	0	0	0	0.0249091
Pp01G006380.2	10.2781	10.9313	11.3388	10.9716	11.2062	10.8905	6.57023	6.37921	4.70204	9.01121	7.93544	8.37575	3.73877	3.17194	4.03397	4.53872	3.96122	4.71273	0.484562	1.50329	0.462029	0.294392	0.687629	1.46198	1.43694	2.61455	0.617473	2.228	1.2241	1.48068	1.94878	0.863473	1.35775	0.849432	0.0861319	0.080298	0.183981	0.394243	0.0644775	0.219326	2.14125	1.80715	0.941793	1.6555	1.74353
Pp01G006390.1	158.022	153.05	149.674	223.916	225.233	219.789	129.704	111.083	133.264	111.341	141.006	133.947	89.0127	81.8209	94.4037	255.844	293.475	272.379	66.3948	124.846	71.1089	76.9527	117.794	138.174	108.922	129.579	103.532	157.729	140.171	183.183	146.181	116.943	159.674	94.5778	52.5458	51.3797	34.822	36.9803	35.9204	39.1897	127.381	120.625	120.811	152.269	178.651
Pp01G006400.1	67.1935	71.9473	61.0144	66.1217	83.5527	82.3774	46.6795	41.1801	81.3096	71.897	66.7546	57.4519	230.651	215.518	212.188	138.985	135.121	128.076	135.388	246.699	163.652	157.484	268.083	217.399	194.572	197.751	415.898	219.863	301.228	238.474	214.695	413.687	449.026	439.387	157.429	163.204	140.266	145.046	130.854	103.576	176.532	204.866	207.854	251.645	164.231
Pp01G006410.1	7.71103	7.90531	6.60447	12.6081	12.9892	13.8877	1.34918	1.35434	2.17187	2.41935	2.1941	2.44567	5.41882	5.29702	4.92787	6.12737	5.66766	5.42397	5.65184	3.67759	6.37008	5.68081	2.87923	4.65985	5.60273	5.46695	2.13056	5.10927	3.0443	4.22742	4.29287	2.32903	2.38449	1.47192	4.70061	4.70635	5.97632	5.07313	3.85161	6.67494	6.75273	5.36308	5.39643	4.74709	6.60887
Pp01G006420.1	22.6926	24.2042	22.5797	53.2292	50.965	49.6648	28.0361	20.1034	7.5559	0.871322	1.37327	1.15592	0.0218897	0.109675	0.0208821	0.150362	0.345931	0.0453287	0.083339	0.0467847	0.243554	0.16025	0.0516651	0.0206689	0.0602609	0.0199831	0.0220632	0.0233936	0.0595797	0.0242137	0.141427	0.0222769	0	0.068063	0.0229371	0.084755	0.0415219	0.10963	0.0173311	0.0796503	0	0.0874085	0.0463495	0	0.0383674
Pp01G006430.1	20.5037	18.575	20.4151	24.9466	22.2362	24.8519	3.17232	2.75996	2.80096	4.06408	4.32207	3.8661	12.38	11.4229	12.8565	12.8109	11.6293	11.7232	5.8741	8.95196	6.47744	5.89402	5.30753	7.01961	6.11757	9.52132	3.35604	9.74912	5.21763	8.02935	8.28284	4.52529	4.50471	4.47678	7.36097	7.76719	6.98009	4.62908	3.68143	6.64063	11.6128	9.26555	9.5969	7.75967	13.4484
Pp01G006440.1	0	0	0	0	0	0	0	0	0	0	0	0	0	0	0	0	0	0	0	0	0	0	0	0	0	0	0	0	0	0	0	0	0	0	0	0	0	0.0616741	0	0	0	0	0	0	0
Pp01G006450.1	0	0.165443	0	0.352232	0	0	0	0	0	0	0	0	0.0936574	0	0	0	0	0	0	0	0	0	0	0	0.320402	0	0	0	0	0	0	0	0	0	0	0	0	0	0	0	0	0	0	0	0
Pp01G006460.1	0	0	0	0	0	0	0	0.474625	0	0	0	0	0	0	0	0	0	0	0	0	0	0	0	0	0	0	0	0	0	0	0	0	0	0	0	0	0	0	0	0	0	0	0	0	0
Pp01G006470.1	0	0	0	0	0	0	0	0	0	0	0	0	0	0	0	0	0	0	0	0	0	0	0	0	0	0	0	0	0	0	0	0	0	0.0314331	0	0	0	0	0	0	0	0	0	0	0
Pp01G006480.1	0	0	0	0	0	0	0	0.0308949	0.131525	0	0	0	0	0.081668	0	0.0937513	0	0.188646	0.0866522	0.0916568	0.278384	0.244091	0	0.0576395	0.195727	0	0	0.0983358	0.0854026	0	0	0	0	0	0.417865	0.872536	0.0938441	0	0.0615392	0.0798912	0.160186	0	0	0.192132	0.250233
Pp01G006490.1	103.372	97.9574	103.441	106.247	108.43	106.688	80.894	72.6736	111.647	91.2623	78.1656	80.5491	60.3329	62.2826	58.6724	47.3638	44.1047	49.4176	74.8972	83.7843	73.1091	69.0686	81.5692	77.2606	77.758	76.0566	90.9038	76.8565	77.9336	85.1059	83.6891	95.0599	91.4785	87.6763	15.8196	13.4047	18.3061	49.7779	45.0158	47.3793	79.1084	81.7849	86.7697	85.707	94.4243
Pp01G006500.1	38.0907	38.1004	37.7779	35.8336	37.6583	36.4291	6.46864	8.12778	4.34685	13.4649	12.5246	9.17722	39.6425	44.4058	54.4878	96.305	70.9837	70.7072	22.5476	90.1868	24.0586	27.2735	23.1617	35.7664	38.9648	64.4223	39.721	80.2891	43.2324	49.3965	54.3092	58.7282	36.5914	59.7683	51.1378	61.1623	74.2388	32.3958	23.5476	51.5045	69.3657	69.0076	75.0178	47.9638	119.224
Pp01G006510.1	4.18154	3.56545	4.5167	4.80506	5.04779	5.60386	2.67629	2.80295	3.35728	3.94932	3.989	4.32227	7.75181	7.50314	8.45287	6.66107	6.39777	5.7162	4.09805	4.67763	4.87673	4.82757	2.62491	4.29698	3.97143	5.27672	2.5012	7.07066	3.40477	5.21312	5.36626	2.80499	3.08793	2.1818	3.27798	4.76388	5.30188	3.00694	2.89611	4.78688	6.78245	6.47774	6.40844	4.47922	9.0159
Pp01G006520.1	15.603	17.9343	18.4424	21.4826	19.8692	20.4749	7.6008	8.4658	8.71182	9.16063	10.3806	10.1089	12.9963	14.7288	15.2338	13.8371	13.4491	13.3253	11.8173	14.4107	13.5881	13.6523	12.2566	14.2123	15.0624	17.927	9.49982	17.5196	14.091	14.6708	16.0957	12.8923	14.127	13.452	10.8866	11.5228	10.9633	13.2957	10.7344	14.4404	18.0178	18.2176	17.9444	17.5198	23.4833
Pp01G006530.1	179.504	237.487	134.303	283.129	256.359	282.099	1264.79	1635.48	1775.18	1769.79	1598.61	1765.24	742.081	783.158	715.156	428.24	417.499	482.675	174.152	714.057	282.549	260.311	414.678	429.39	417.483	423.977	986.107	399.268	874.34	767.942	752.17	900.956	1015.41	841.659	589.939	604.427	566.509	237.496	253.058	226.079	373.186	461.006	567.678	676.817	445.071
Pp01G006540.1	232.133	196.213	240.062	248.133	232.765	268.275	557.066	602.867	954.282	735.142	649.049	624.603	756.893	806.875	772.802	523.904	434.562	585.25	536.846	761.386	613.373	557.345	940.557	769.422	789.065	635.566	874.248	734.186	1091.26	863.121	814.548	1004.7	1230.67	935.529	104.93	81.7136	68.1021	325.982	359.677	403.119	665.014	717.652	724.885	820.835	432.68
Pp01G006550.1	0	0	0	0	0	0	0	0	0	0	0	0	0.324951	0.0653072	0	0.304029	0.160212	0.339888	0.767562	0.0686	0.40241	0.302621	0.570492	0	0.299623	0.0602456	0	0.284777	0.175365	0.289358	0.279638	0	0	0	0.135798	0.249388	0.243877	0.0450241	0.262895	0.119378	1.05873	1.67477	0.0706799	0.414743	0.181951
Pp01G006560.1	16.4294	13.8126	15.2655	16.1979	16.7205	14.3282	20.3799	17.6165	18.3684	16.9721	16.8822	14.3267	7.51666	10.8612	8.67922	8.14778	9.88512	9.81293	10.4809	8.91049	9.36276	10.9363	8.64344	7.66285	7.45642	10.444	11.1395	10.2947	11.0172	12.6802	11.3144	10.4994	11.4613	9.26925	11.504	11.4466	11.763	13.083	13.1431	13.6463	12.1855	8.9391	10.4957	13.6987	7.60604
Pp01G006570.1	0.102334	0	0	0	0	0	0.537597	0	0.192535	0.177766	0.214386	0.470675	0.072281	0.143724	0.136983	0.0800722	0	0	0.286044	0	0.366719	0.200911	0.172504	0.276155	0.201082	0.066789	0	0	0	0.160241	0	0	0	0	0.414296	0.19022	1.28905	0.0485364	0.406054	0.262386	0.0797616	0	0	0	0
Pp01G006580.1	22.4283	22.45	19.9228	24.0131	14.4982	22.611	21.8999	37.4289	26.8035	42.985	36.4796	56.0607	11.7908	13.5783	15.5202	13.8641	11.4741	15.1762	34.0302	18.0071	30.0601	46.3788	40.3645	26.5762	26.8868	21.0842	55.2241	33.5923	36.0904	14.932	31.5941	25.7592	41.1127	39.3078	36.0164	38.4455	29.6505	39.5855	43.6612	36.9284	14.3122	15.1485	26.4662	30.9868	15.4385
Pp01G006590.1	13.6204	20.8817	18.6312	20.9389	22.3535	19.9808	64.9087	63.7897	80.6643	78.2506	62.6233	68.5557	0	0	0	0	0	0	0	0	0	0	0.304773	0	0	0	0	0	0	0	0	0	0	0	0	0	0	0	0	0	0	0	0	0	0
Pp01G006600.1	0	0	0	0	0	0	0	0	0	0	0.0954003	0	0	0	0	0	0	0	0	0	0	0	0	0	0	0	0	0	0	0	0	0	0	0	0	0	0	0	0	0	0	0	0	0	0.020434
Pp01G006610.1	15.9118	15.473	18.9232	15.7862	15.9145	16.01	14.6432	3.73089	39.6655	11.8376	10.5699	11.1128	0	0	0	0	0	0	0	0	0.130143	0.470338	0	0	0	0	0	0	0	0	0	0	0.100388	0.119401	0.238533	0	0	0.494262	0	0.567306	0	0	0	0.411702	0
Pp01G006620.1	10.4181	9.02108	9.56983	1.51552	1.18431	1.61544	0.125233	0	0.213597	0.130219	0.158546	0.173921	0	0	0	0	0	0	0	0	0	0	0.0247358	0	0	0	0	0.0328581	0	0	0	0	0	0	0.100225	0	0	0	0	0	0	0	0	0	0
Pp01G006630.1	4.93945	6.71828	6.86725	32.7527	33.3694	30.4299	14.5524	57.0173	37.8791	49.6571	48.9901	24.9	0.153519	0.180513	0.121739	0.122222	0.608414	0.406848	0	0.0583236	0	0	0	0	0	0.0925016	0	0.107414	0.0457445	0.0278638	0.18967	0.0265713	0.0627912	0	0	0	0	0	0	0	0	0.0508141	0.107239	0	0.0593539
Pp01G006640.1	0	0	0	0	0	0	0	0	0	0	0	0	0	0	0	0	0	0	0	0	0	0	0	0	0	0	0	0	0	0	0	0	0	0	0	0	0	0	0	0	0	0	0	0	0
Pp01G006650.2	38.0875	37.682	40.8331	64.7371	63.4591	60.6909	9.63307	7.04506	11.2437	16.0425	12.7552	16.456	14.4927	13.0562	13.0143	11.876	10.113	12.04	5.00355	6.43152	4.60043	5.27335	6.46327	8.58179	7.66136	9.03643	2.33722	8.18171	6.91658	11.9157	9.38238	4.41659	5.56063	2.13207	0.323568	0.119674	0.497707	3.04396	2.48772	5.02199	10.0749	9.47882	8.82583	8.63382	10.0623
Pp01G006660.1	3.27111	4.92979	2.73631	5.24873	4.33954	6.74563	3.13023	3.45953	4.47454	10.1188	5.37531	11.328	1.23711	1.45038	1.08516	0.512558	1.18475	0.679701	0.156669	0.464669	0.784139	0.141756	0.613391	0	0	0.144816	0.934702	0	0.137309	0	0	0.699461	0.807792	0.584956	1.46793	1.23059	1.4937	0.557088	0.122115	0.558873	0	0.319381	0.172194	1.15886	0.282617
Pp01G006670.1	3.38557	2.75976	4.06553	4.58818	4.0736	4.42132	2.42381	2.31128	4.75626	2.9804	3.08452	3.84179	0.16788	0.197263	0.481273	0.197864	0.216153	0.470645	0.0264423	0.429048	0.19766	0.12724	0.198039	0.104672	0.0760649	0.178093	0.112784	0	0.353484	0.33736	0.149685	0.0858993	0.160889	0	0	0.0815587	0.0267479	0.196197	0.0444012	0.0254293	0.0875679	0.222384	0.059195	0.291114	0.394898
Pp01G006680.1	0	0	0	0.414658	0	0.46049	8.8265	11.3115	18.564	10.8187	3.77066	17.7149	2.53652	3.76567	3.55889	3.00674	6.10536	2.30352	1.75174	3.93607	0	0.302571	0.261564	0.971249	6.37548	4.37352	0	2.74303	0	0.371308	3.16842	0	0.256123	0	2.41133	1.08754	2.30801	0.381008	0	0.581717	1.50628	1.044	1.15074	2.7621	2.02022
Pp01G006690.1	12.1421	12.5707	12.2956	18.4141	18.9013	18.0809	1.9901	1.54737	1.89981	3.03836	2.75031	2.79528	5.21625	5.68623	6.04934	10.6783	8.11519	8.76165	1.94771	4.16963	2.26108	1.75388	2.40475	4.98364	4.4509	5.68925	1.04998	5.78427	1.97735	4.38536	3.79324	1.66574	1.55299	0.94824	0.0962659	0.0511753	0.264348	0.511597	0.239249	0.537235	5.97582	5.4298	4.6912	4.22252	6.64721
Pp01G006700.1	15.0092	13.4232	14.3794	12.6633	12.2087	12.5936	85.9726	31.51	18.7546	35.9062	41.1086	32.7625	11.966	11.6655	14.2107	11.3612	12.7452	13.4686	8.87442	13.286	10.3894	12.3454	10.5923	9.90728	9.1048	9.82989	10.9739	14.9968	14.1969	14.5068	15.3583	11.1643	10.7075	9.74985	25.2746	25.9771	23.1337	20.5794	12.8378	19.0359	13.664	11.4899	13.1054	14.3664	18.6832
Pp01G006710.1	42.6605	42.4244	44.5943	42.6059	42.7718	40.7074	20.2849	19.5387	17.5968	20.6249	22.87	23.3153	14.6533	11.2486	14.2111	14.218	12.8621	13.084	32.9819	9.91356	31.5242	32.4514	13.4406	16.1521	17.0428	14.849	4.24632	12.484	8.02393	10.898	14.0197	5.67515	6.39979	4.05948	81.0515	70.3637	65.2783	29.0369	20.325	37.1111	16.2931	15.9509	15.7991	12.2396	19.7334
Pp01G006720.1	119.323	117.983	116.125	163.769	156.345	159.302	158.047	214.071	222.177	156.926	160.279	143.161	123.959	119.691	117.638	125.16	141.106	141.162	72.2861	163.863	66.5961	70.3398	124.656	105.627	100.724	97.6848	248.247	103.877	171.728	148.995	129.58	205.108	253.798	299.138	21.1635	19.797	23.7066	58.2169	52.9117	46.8743	111.773	94.6943	100.962	130.785	140.995
Pp01G006730.1	1.46761	1.98356	1.69817	2.18617	2.66501	2.65852	0.230154	0.376433	0.402073	0.46065	0.39513	0.675373	0.040522	0.02034	0.174118	0.189262	0.124434	0.126902	0.0964271	0.0656621	0.0411446	0.0744746	0	0.0765878	0.055621	0.222359	0	0.0215966	0	0.0898891	0.152757	0.0208779	0	0	0.149113	0.3769	0.175425	0.0577242	0.0491072	0.129768	0.211887	0.0609373	0.0430283	0.0847365	0.059462
Pp01G006740.1	8.89307	8.21496	8.32444	10.3376	11.7368	12.9152	20.4278	19.613	33.7987	42.3355	38.3418	29.2328	0.379341	0.188427	0.89593	0.834305	0.63331	0.363273	0.204195	0.735176	1.00902	0	0.78794	0.574392	0.370993	1.49417	0	2.73499	0.882264	0.217315	0.827759	0.358083	1.22868	0.524505	0.175397	0.321279	0.154296	0.853745	0	0.872595	0	1.23463	1.34718	0.846361	0.359255
Pp01G006750.1	0	0	0	0	0	0	0	0	0	0	0.113622	0	0	0	0	0	0	0	0	0	0	0	0	0	0.0462101	0	0	0	0	0	0	0	0	0	0	0	0	0	0	0	0	0	0	0	0
Pp01G006760.1	0	0.075871	0	0	0	0	0	0	0	0	0	0	0	0	0.0438474	0	0	0	0.129937	0	0.0449932	0	0.0362149	0	0	0	0	0.0484928	0	0	0.0945263	0	0.111597	0.140377	0	0	0.0414017	0	0	0	0	0	0	0.0931117	0.0241702
Pp01G006770.1	4.24797	4.09512	3.97435	6.20934	6.64923	5.14116	1.3712	0.856017	1.55208	2.03059	1.84034	2.15987	3.88584	3.47492	3.66258	3.2796	2.16131	2.45466	0.477506	2.7682	0.324131	0.24698	0.468142	0.840631	1.13752	1.18147	1.33305	2.03062	1.35208	2.21216	2.25991	1.30757	1.75296	0.825515	0.0176945	0.0657983	0.0324227	0.26663	0.21548	0.153567	1.75699	1.75876	2.74782	1.66052	3.49915
Pp01G006780.1	0	0	0	0	0	0	0	0	0	0	0	0	0	0	0	0	0	0	0	0	0	0	0	0	0	0	0	0	0	0	0	0	0	0	0	0	0	0	0	0	0	0	0	0	0
Pp01G006790.1	0	0	0.0773151	0	0	0	0	0	0	0	0	0	0	0	0	0	0	0	0	0	0	0	0.0741952	0.0439628	0	0	0	0	0	0	0	0	0	0	0	0	0	0	0	0	0	0	0	0	0
Pp01G006800.1	3.47505	3.16826	4.13821	9.46675	9.52288	9.37792	1.467	1.08629	1.57383	2.19457	1.81631	2.67501	0.865267	1.02456	0.739512	1.88844	1.75968	1.8043	0.310702	0.681231	0.17751	0.119983	0.156758	0.308859	0.616822	0.720413	0.250928	0.34873	1.20122	1.11513	1.0847	0.928359	1.06639	0.277029	0.0236677	0.110124	0.129511	0.141809	0.14039	0.279566	0.84497	0.396138	0.323985	1.3001	1.23796
Pp01G006810.1	0.654078	0.850906	0.724576	0.205836	0.143532	0.183936	0	0	0	0	0.0217306	0	0	0	0	0	0	0	0	0	0	0	0	0	0	0	0	0	0	0	0	0	0	0	0	0	0	0	0	0	0	0	0	0	0
Pp01G006820.1	0.542571	0.543471	0.596806	0.612893	0.455992	0.639296	0.0614714	0	0.0871621	0.157752	0.0970502	0.318856	0.785305	1.27404	1.27198	5.60197	5.30097	5.23659	7.94036	2.90896	8.64528	6.62015	3.92272	5.03405	7.05883	10.8101	0.31745	10.9558	4.86863	6.79253	4.64991	2.95824	2.858	0.812395	0.787994	0.86817	0.151843	0.803834	2.52581	1.8591	9.95966	8.20008	6.71103	7.35033	5.33234
Pp01G006830.1	33.8587	32.688	36.4709	36.4274	38.2006	35.6501	19.5808	20.542	14.2014	21.0017	23.9655	20.5243	28.848	27.9081	27.0902	34.8631	32.8307	33.9077	22.1991	14.7469	22.4344	22.7742	12.9536	17.9999	19.1262	22.5033	6.51889	22.5407	14.5185	21.8905	20.8486	9.46898	12.9852	6.2382	8.33116	8.78649	10.78	17.5931	16.9249	20.4823	24.0818	20.6596	21.1132	20.7932	27.018
Pp01G006840.1	34.4688	35.096	32.7847	49.2252	49.4626	46.8721	26.4057	42.6809	34.3056	29.2418	30.268	30.1613	9.36167	7.75514	7.94083	8.66329	7.90729	8.1732	15.6211	7.82982	17.0818	10.7535	7.39762	6.49887	7.54553	6.73868	5.82109	7.65588	7.02269	8.65422	9.05384	5.37737	9.37186	7.7306	27.191	30.1491	31.7884	24.2209	37.009	33.6842	6.77051	7.62844	8.35936	8.30402	11.0488
Pp01G006850.1	2.72875	5.21989	0.24671	2.03105	1.78348	0.562729	0.331835	0.282077	0.315798	0.938372	0.357309	0	1.19626	0.398085	0.883887	0.594516	0.619414	0.920652	1.5401	0	1.09981	1.0198	3.41548	2.79516	1.28124	1.03804	0.135774	0.312292	0.73992	1.51277	0.433331	0.416893	0.108257	0.270029	1.77633	2.34882	2.39223	0.774613	1.31698	0.981204	2.01249	1.00113	0	0.148809	0.869776
Pp01G006860.1	0	0	0	0	0	0	0	0	0	0	0	0	0	0	0	0	0	0	0	0	0	0	0	0	0	0	0	0	0	0	0	0	0	0	0	0	0	0	0	0	0	0	0	0	0
Pp01G006870.1	28.4813	29.1555	28.7221	35.6266	38.0825	35.6178	13.9262	15.4012	18.8778	15.9371	20.0063	21.5102	19.0735	19.2378	20.3451	13.2026	13.0894	12.4886	30.094	15.4935	29.5359	27.6526	16.0131	18.5133	20.0363	22.6021	9.31653	21.341	12.9686	15.9818	16.1764	8.81841	10.445	6.74719	11.5138	13.3817	9.35916	20.7229	24.7929	24.3672	26.3708	22.1265	21.8431	19.9742	22.5111
Pp01G006880.1	307.231	291.866	299.404	218.048	237.119	213.997	90.0329	67.9563	33.8843	83.5881	94.7133	130.337	208.066	163.5	121.675	343.714	359.296	365.829	302.273	18.0713	170.343	267.012	113.891	93.2224	73.2601	84.5491	11.5057	57.4025	61.6799	70.2208	80.7315	43.2498	74.9618	25.0665	3470.47	2557.6	3720.89	443.958	913.038	543.532	61.2266	44.9391	57.9845	46.5104	85.9606
Pp01G006890.1	16.6816	17.2069	16.701	9.35674	10.0691	10.2526	4.10241	5.11059	4.5421	5.75157	6.39202	7.15428	10.1581	6.65522	9.08276	9.75718	10.8134	11.5861	9.25962	4.78185	7.0498	7.72635	11.2121	12.2331	10.4544	10.2975	2.74324	7.08544	5.82642	8.30271	6.6374	4.19139	5.0649	2.6661	24.7542	23.6692	19.365	12.1498	9.46037	11.1631	8.87922	8.7156	7.18598	7.50246	10.0711
Pp01G006900.1	6.95764	6.52534	7.35447	5.92022	6.93608	5.82769	1.00489	0.619852	1.00133	2.03905	1.9332	1.40712	1.80281	1.68434	2.52385	3.51596	2.49952	3.21381	1.06189	2.58714	0.790649	1.08376	1.46944	2.61502	2.08755	2.82532	1.3591	2.03489	1.21068	2.38319	2.35058	1.22832	1.36578	1.10422	0.263133	0.0490485	0.112639	0.374511	0.286641	0.371086	2.2272	3.55004	1.6688	1.49463	2.8141
Pp01G006910.1	3.80695	4.13745	3.75014	5.13818	4.42374	4.91447	2.30678	2.12526	2.13873	3.7203	3.69861	2.88904	3.33905	3.43178	3.72627	7.11274	6.17131	6.24985	2.3398	2.83794	1.76778	2.14777	2.67822	3.24341	2.89394	4.89507	2.01832	4.3765	2.41724	3.35821	3.11901	2.45931	2.85735	3.271	0.225792	0.220358	0.124259	0.631414	0.791092	1.3602	4.79575	4.34972	3.75181	3.62348	4.66836
Pp01G006920.1	0	0	0	0	0	0	0	0	0	0	0.0140549	0	0	0	0	0	0	0	0	0	0	0	0	0	0	0	0	0	0	0	0	0	0	0	0	0	0	0	0	0	0	0	0	0	0
Pp01G006930.1	1.9976	1.49661	2.09276	2.62619	1.57699	2.58598	0.929631	0.948379	0.37709	1.05793	0.867014	0.601304	0.393859	0.413015	0.37806	1.18003	0.997935	1.33619	0.170111	0.130404	0.149142	0.11942	0.0781505	0.352988	0.134303	0.432618	0.0511268	0.432598	0.0899189	0.163318	0.123357	0.120649	0.0688635	0	0.1745	0.161934	0.174992	0.319438	0.143959	0.373957	0.238681	0.27757	0.241149	0.255576	0.779191
Pp01G006940.1	1.2056	0.763033	0.899618	1.22121	0.516767	1.13346	0.0481342	0	0.137829	0.506418	0	0	0.183861	0.123417	0.0581996	0.143203	0	0.191039	0	0	0.310968	0	0.0485285	0	0.0562087	0.279911	0	0	0	0	0	0	0	0	0.0629345	0	0	0	0	0	0.0665019	0	0.0660367	0	0.165416
Pp01G006950.1	18.4495	17.3927	16.7014	20.9449	18.99	17.8009	2.98729	3.93639	2.63803	7.35691	7.55863	6.21711	81.8608	76.2795	80.41	164.983	193.102	183.084	13.7759	68.6353	15.2493	18.5178	58.0725	78.6817	69.2389	89.4476	37.0157	103.798	72.9598	105.071	92.0608	56.192	61.7329	36.7533	2.9927	2.07917	3.52745	12.1303	6.1962	14.8011	73.5743	86.804	69.0987	94.9194	146.941
Pp01G006960.1	10.6799	12.297	11.526	9.63097	12.5277	13.4776	19.5242	14.9239	25.7159	32.9683	28.1548	29.7519	30.1624	26.9382	35.2818	36.229	33.735	31.2545	7.49837	30.166	6.74433	6.22899	6.06277	7.35727	6.35033	11.1704	38.8821	13.9689	29.5816	19.5834	21.5549	44.9237	42.4482	52.5374	9.4294	9.32883	12.2037	8.15783	5.17734	7.46431	12.2207	10.0821	18.7066	13.5747	38.2205
Pp01G006970.1	3.56061	2.45791	2.74905	2.50833	2.52184	2.90996	2.895	4.89954	2.47209	5.4553	3.64398	6.78239	16.6387	16.8548	17.1123	22.082	17.7072	18.139	11.9821	19.7315	16.8345	14.2095	16.6208	17.3342	16.9242	22.9955	13.8636	24.3649	47.6282	38.8349	43.4564	31.1719	43.791	23.9267	11.5309	12.127	8.35586	9.43032	10.475	9.11255	18.2961	19.6873	19.8416	25.6328	31.4394
Pp01G006980.1	0.0455552	0.216428	0.0903609	0	0	0	0	0	0	0.0637545	0.078	0.0844359	0	0	0	0	0	0	0	0	0	0	0	0	0	0	0	0	0.101491	0	0.0298482	0	0	0	0.0878936	0.0272459	0.0801061	0.0593874	0	0.0254486	0.058953	0.0278988	0	0.0582804	0
Pp01G006990.1	0	0.039605	0	0	0	0.0470116	0	0	0	0	0	0	0	0	0	0	0	0	0	0	0	0	0	0	0	0	0	0	0	0	0	0	0	0	0.0274286	0	0	0	0	0	0	0	0	0	0
Pp01G007000.1	20.1025	22.9698	23.8874	26.3715	26.2028	29.9531	18.4712	15.9631	19.303	20.8216	20.8202	18.3758	19.9914	17.8849	19.9287	15.3277	14.9908	13.3385	20.3759	16.6692	16.3405	17.5844	14.3876	12.9969	14.963	15.6925	16.0183	16.0723	16.231	15.2198	17.9493	16.5223	16.8825	19.5272	7.92795	8.55931	9.90343	26.1456	25.3445	25.3019	16.7589	16.6202	18.6954	17.888	19.9167
Pp01G007010.1	18.0474	18.981	16.9959	23.069	23.1898	23.3081	2.86056	3.34283	3.06817	4.23276	4.48363	3.06224	11.8135	10.4717	12.0467	13.6799	12.4849	12.3166	4.59336	7.30131	4.89029	4.68211	4.96349	8.61705	9.2192	11.2816	2.82878	11.0943	5.0397	9.39616	8.15654	3.97464	3.76357	2.54379	2.02985	1.97726	2.2674	2.36865	2.51097	3.40284	12.8562	9.04746	8.29337	7.38717	11.9872
Pp01G007020.1	14.5846	17.0108	16.3787	18.7883	16.3583	18.1163	24.0979	25.8744	24.441	26.9389	29.2498	30.625	21.521	18.5037	23.1057	20.5159	22.5251	19.148	8.38162	19.5614	8.18373	8.81074	15.9991	15.6774	15.675	14.4985	26.6523	18.9693	23.0202	21.1605	18.5672	21.3612	28.9582	25.2422	10.3569	10.2963	13.5683	17.1277	14.3995	12.9793	17.2182	13.6383	19.0334	19.4177	23.5549
Pp01G007030.1	107.385	106.874	107.296	81.5583	84.1891	81.3571	37.2105	45.8812	37.4284	47.6045	47.6069	45.062	19.1917	21.216	24.1444	20.6698	20.3374	24.0177	59.9504	5.75875	35.0882	47.0848	38.5347	51.3537	44.1255	38.786	1.92927	25.0759	13.3546	13.6714	14.3809	6.88849	5.73755	1.72767	30.7425	23.8857	24.6662	100.86	11.7186	86.9773	42.0248	33.9628	19.9298	23.8889	32.7432
Pp01G007040.1	0.202627	0.122502	0.0883873	0.0491456	0.0329711	0	0	0	0	0	0	0	0	0	0	0	0	0	0	0	0.00896018	0.00808467	0	0	0	0	0	0	0	0	0	0	0	0	0.02948	0.0274691	0.00900535	0	0	0	0	0	0	0	0.16533
Pp01G007050.1	0.177926	0	0	0	0	0	0	0	0	0	0	0	0.319245	0	0	0	0	0	0	0	0	0	0	0	0	0	0	0	0	0	0	0	0	0	0	0	0.21285	0	0	0	0	0	0	0.465238	0
Pp01G007060.1	0.340267	0.0657533	0.48141	0.0694613	0.140376	0	0	0	0	0	0	0	0	0	0	0	0	0	0	0	0	0	0	0	0	0	0	0	0	0	0	0	0	0	0	0	0	0	0	0	0	0	0	0	0
Pp01G007070.1	3.05451	3.34651	3.59651	1.96107	2.01115	1.87459	0.409896	0.251737	1.16636	1.15693	1.023	1.42295	0	0	0	0	0	0	0	0	0	0	0	0	0	0	0	0	0	0	0	0	0	0	0	0	0	0	0	0	0	0	0	0	0
Pp01G007080.1	23.5428	24.8639	24.2855	21.8569	23.8096	22.9778	9.40468	8.97199	8.51453	13.6253	11.6943	11.8098	21.0008	19.1143	23.2413	31.1372	29.8539	30.2627	30.2127	23.6719	31.0487	29.9598	32.0781	37.8001	35.1171	40.8881	13.3433	51.6825	27.6974	32.2261	31.4978	14.1666	15.0204	8.64789	2.23078	2.36926	3.79286	19.0075	11.2956	18.6656	48.4149	47.2487	43.3795	35.3387	29.7073
Pp01G007090.1	67.7652	63.9213	61.6363	77.2173	82.1181	71.931	55.5283	85.4333	64.4452	64.2026	76.8496	83.4068	182.978	187.247	181.103	144.509	179.632	177.502	177.469	160.867	176.113	163.885	222.09	223.503	219.181	230.372	184.093	246.816	219.398	219.404	227.213	191.471	235.724	181.528	6.47554	8.15457	7.71357	126.228	110.061	126.183	235.877	257.464	253.967	264.11	172.449
Pp01G007100.1	27.1012	28.6445	27.1319	36.5921	35.9981	35.5122	131.85	88.4465	56.6132	130.691	166.631	165.971	0	0	0	0	0	0	0.0490267	0.0279636	0	0	0	0	0	0	0	0	0	0	0	0	0	0	0.0534087	0	0	0.0364528	0	0	0	0	0	0	0
Pp01G007110.1	0	0	0	0	0	0	0	0	0	0	0	0	0	0	0	0	0	0	0	0	0	0	0	0	0	0	0	0	0	0	0	0	0	0	0	0	0	0	0	0	0	0	0	0	0
Pp01G007120.1	0	0	0	0.216004	0.431616	0.238939	2.3158	1.37074	0.620471	3.34326	4.20429	3.57054	0	0.387163	0.122862	0.434297	0.905558	0.768887	0.407618	0.575682	0.137089	0.123879	0	0.12929	0.124414	0.377728	0.401433	0.90977	0	0.735116	0.280979	0.272791	0	0	0.979325	2.70732	1.75192	0.189852	0	0.238602	0.600605	0.694374	0.149437	0	0.291121
Pp01G007130.1	0	0	0	0	0	0	0	0	0	0.228396	0	0	0	0	0	0	0	0	0	0	0	0	0	0	0	0	0	0	0	0	0	0	0	0	0	0	0	0	0	0	0	0	0	0	0
Pp01G007140.1	0	0	0	0	0	0	0	0	0	0.335014	0	0	0	0	0	0	0	0	0	0	0	0	0	0	0	0	0	0	0	0	0	0	0	0	0	0	0	0	0	0	0	0	0	0	0
Pp01G007150.2	11.7145	12.3651	11.1254	13.8406	14.7739	15.4131	7.80573	7.57607	7.43866	7.78855	7.21641	6.53323	6.23247	4.91931	4.94256	7.59329	6.70127	5.78412	2.09748	3.24599	2.41581	2.38064	4.24357	5.05618	4.63226	4.85484	1.65588	4.33737	4.11034	4.64503	4.56997	2.33084	3.87308	1.08715	1.17522	1.18637	1.22987	1.02714	0.635897	1.7549	5.00619	4.23824	4.59745	4.14374	5.18252
Pp01G007160.1	73.9021	74.6924	73.5134	70.1525	70.4132	71.032	18.2436	12.2775	10.4971	21.7942	22.6943	25.7138	109.502	112.997	123.192	119.033	127.545	120.201	129.664	84.2224	116.804	120.008	39.5189	60.8243	75.5725	99.6309	37.8336	115.032	53.6721	67.7245	96.3815	45.1956	44.7882	35.7365	201.096	218.437	241.69	125.265	116.121	179.798	123.255	100.679	121.354	66.1014	154.689
Pp01G007170.1	37.3248	39.9112	38.8974	56.1233	53.907	56.9517	29.2713	35.192	34.5874	34.4737	41.8281	40.0064	23.6273	23.8673	25.4612	24.6298	26.0004	23.948	23.1595	15.3264	28.1179	23.9031	12.5523	15.0787	17.0255	16.5452	7.27375	18.6563	13.042	12.364	13.6628	8.01783	10.1833	7.0538	4.0624	3.91179	5.22683	11.6355	12.58	15.5002	19.6502	18.1866	17.6381	16.7029	22.6004
Pp01G007180.1	194.905	201.816	194.126	280.016	282.448	280.638	96.0513	125.058	200.051	127.716	134.439	150.081	73.3971	70.1861	75.7364	38.6673	38.5825	38.8459	75.3153	91.7565	84.2672	74.4027	73.7557	58.8396	57.7921	51.4701	146.858	51.7512	72.7287	59.6193	64.8692	116.39	100.813	124.998	17.865	16.4399	28.2832	87.8389	94.1162	73.9888	58.7906	63.7489	70.5862	74.2003	71.3814
Pp01G007190.1	32.2552	27.9637	30.1128	33.3416	32.276	33.5093	20.4288	24.5518	16.1618	24.7374	24.1793	24.5175	20.5519	18.0921	20.8706	23.9791	23.1538	22.9204	9.59845	15.6272	12.6928	13.3352	12.1694	10.0561	9.97379	13.7467	10.4516	15.8077	18.1164	15.4265	18.1044	14.0461	15.9698	13.031	8.43943	7.96356	11.2334	9.28903	8.02699	8.08722	13.1759	16.284	15.5864	16.2025	23.3439
Pp01G007200.1	3.8964	0	0	0	0	0	0.797391	0	0	0	0	2.54569	478.25	375.723	498.249	877.059	681.079	813.391	303.706	386.483	277.421	293.307	1477.06	1326.66	1014.28	604.93	685.107	404.483	520.302	554.253	305.822	450.795	591.071	425.873	778.012	983.73	747.822	286.403	401.612	365.004	460.384	525.051	285.751	306.96	339.729
Pp01G007210.1	26.6178	10.8477	18.8756	27.0737	35.1292	42.9515	215.859	36.8086	92.9636	50.5595	19.4652	37.4438	1268.9	982.691	1119.26	1626.2	1743.37	1631.49	1733.07	2150.81	2199.13	1933.15	1418.45	1051.62	1165.35	1144.26	2748.52	1225.86	2007.11	1357.43	1364.25	2602.76	3368.12	2489.14	1073.25	1185.88	1558.21	3549.24	3353.59	2456.12	954.328	1047.2	1232.54	1426.35	1110.23
Pp01G007220.1	13.3104	11.9007	12.5235	13.2506	11.8192	13.6623	2.76807	2.85443	2.88532	3.75643	4.88836	4.39847	13.8818	13.3411	13.7255	14.4887	13.3508	13.9512	18.6753	11.5013	19.2568	19.9007	7.76541	10.6584	11.6108	12.9435	4.47422	12.9315	6.68941	10.609	12.6505	6.0063	5.61175	3.01931	32.2042	32.1889	43.6438	17.1227	15.7627	23.5817	14.2211	12.6826	13.0062	8.91708	16.8386
Pp01G007230.1	12.2906	13.1818	13.0131	16.0799	14.7373	14.3017	4.59561	4.13643	2.3434	7.99935	7.37272	5.46907	0.904281	1.2221	2.08342	3.9769	4.56144	4.91085	0.322854	1.22947	0.260295	0.402104	1.14957	1.05888	0.4403	2.53788	1.16102	1.56832	1.34406	2.09136	1.58586	2.15136	1.76079	0.74973	0.312112	0.324581	0.266883	0.773261	0.291722	0.736449	1.56188	1.40392	1.09787	2.43739	1.27187
Pp01G007240.1	18.7848	17.7643	20.6333	19.7666	19.4733	19.8821	2.73768	2.44054	3.38299	4.723	4.75642	4.58189	11.9233	11.2705	11.8213	10.3969	9.12824	8.54685	7.01908	7.7883	7.54156	7.00139	5.1778	9.00195	8.30714	10.9644	2.91001	9.77607	6.03195	9.62373	10.8058	4.19049	5.35632	2.32638	3.92469	4.93917	5.34344	6.6475	5.03997	8.30655	12.9803	10.7221	10.139	7.68067	13.9145
Pp01G007250.1	3.86165	3.6199	3.53744	1.08319	1.1845	1.24245	0.393892	0.437855	0.589294	0.57691	0.313157	0.77126	0.213492	0.198167	0.204873	0.566387	0.465928	0.364297	0.21209	0.742423	0.583475	0.395972	0.678618	1.15817	0.883439	0.70165	1.17153	0.747308	0.528997	0.905902	0.380134	1.40551	0.674137	1.01321	0.0176034	0.0490216	0.0643166	0.239461	0.298537	0.190582	0.801697	0.884787	0.813073	0.837093	0.859539
Pp01G007260.1	1.47646	0.842393	1.46581	3.60418	5.1529	3.669	8.73052	11.3736	8.15252	15.4547	10.8407	9.83029	0.225415	0.223152	0.637266	0	0.730764	0.632666	0	0.649971	1.43575	1.7264	0.37389	0.912724	5.55309	0.887042	0	0	0	0	1.23472	0	0.546719	0.205004	1.45293	2.65102	5.4299	2.56329	1.1136	3.3043	1.60721	0.24491	0.538229	0.750566	1.14816
Pp01G007270.1	9.53213	8.35992	8.21668	9.654	9.26196	10.5261	6.98841	7.57896	5.40663	9.3022	9.75358	8.20385	12.5716	11.948	13.0846	12.4259	12.1704	13.578	5.28948	9.77501	5.65765	5.842	9.87769	11.8453	10.1886	11.8342	5.78206	13.4018	11.5647	13.1688	11.3038	7.94697	10.2817	7.28879	1.98789	2.24681	1.96481	4.14839	3.23335	3.6972	12.436	12.9385	13.3655	13.5718	15.2889
Pp01G007280.1	68.5585	69.3215	70.9041	21.5579	22.1209	22.2382	32.1993	25.3741	31.5496	41.3343	46.7923	48.3209	6.83582	2.71967	6.31064	1.9574	0.860207	2.65969	0.0397825	0.286466	0.212628	0	0.945828	1.062	0.755416	0.458302	0	0.089204	0.190998	0.322739	0.624672	0.131334	0.171539	0.12812	0	0	0	0.144137	0	0.0379948	0.837532	0.631072	0.397919	0.13305	3.19498
Pp01G007290.1	19.1372	20.6297	21.4294	17.8397	19.0489	17.9875	4.73272	5.27793	6.40491	6.87548	7.66707	6.94982	13.1182	13.6402	12.6781	8.99632	8.34305	8.57698	18.4366	9.33164	17.2873	16.142	7.5482	10.1025	12.5398	10.4122	5.15406	11.9803	9.57941	11.1396	10.6322	5.9823	8.00884	6.60577	14.6878	15.3517	15.0019	18.5928	15.8916	20.0569	12.1357	12.8955	12.3057	9.17951	15.2131
Pp01G007300.1	4.16447	4.34189	4.99674	6.66186	6.74515	6.60838	1.73863	1.92247	1.26335	2.21612	2.55775	2.32646	6.5072	6.79006	7.19309	8.17	7.37033	7.42088	4.24107	4.04774	4.13306	3.51503	2.29105	3.7933	4.61805	5.81687	1.76099	5.39408	2.64852	3.81227	3.49962	2.87475	2.84794	2.69372	1.57456	1.82542	2.02352	1.87383	1.67892	2.47958	6.20807	5.43497	5.83551	3.79278	5.95642
Pp01G007310.1	11.9201	12.8792	13.5833	16.6247	19.8466	14.7372	10.3195	7.28726	14.7938	10.3001	9.30349	14.4279	8.58633	10.0891	8.49079	8.72722	8.64191	9.37792	2.25039	3.01452	2.85065	1.84836	5.58243	6.75775	6.11391	4.63586	1.19169	7.1884	5.76895	6.98964	5.90039	1.97095	4.83924	3.97743	0.599602	0.6302	0.23134	1.4647	1.8494	2.19299	5.22669	6.24235	4.73173	5.74186	3.4628
Pp01G007320.1	26.3353	24.4182	24.3489	27.5115	27.9972	27.1009	10.2358	7.94537	7.79079	9.66809	11.5186	10.2765	15.5063	14.7707	15.4158	14.4756	13.8943	13.6585	15.8834	13.4225	16.1863	16.2218	9.34239	13.0565	14.6085	17.2833	6.80365	18.0654	10.1563	15.0269	15.5566	9.15228	9.51106	8.03224	14.697	15.0282	16.1115	10.1254	9.88063	14.3554	18.184	16.9896	18.6408	14.4873	21.5095
Pp01G007330.1	0.884836	0.922591	1.35704	1.88332	2.40416	1.88903	2.67864	1.53186	2.30893	1.55856	1.98597	2.08968	1.30096	1.33151	1.46938	3.23089	2.45024	2.43408	0.396009	1.47331	0.791144	0.672047	1.88346	1.99445	1.41146	1.74642	1.75312	2.43225	2.97113	2.18027	1.59809	2.80912	2.74976	2.51965	0.407932	0.233117	0.399801	0.236262	0.267435	0.312099	1.54656	1.37058	1.1383	2.37031	2.37039
Pp01G007340.1	21.1943	20.1944	19.465	23.0569	21.56	24.1665	8.87392	10.7898	14.7386	14.31	12.2786	12.0061	14.3817	15.3563	15.109	15.47	12.5293	14.7828	10.5194	14.6196	13.5776	11.6898	13.1487	15.1661	14.7726	14.946	5.72623	15.9157	14.332	18.4844	17.927	10.3827	13.3868	5.00204	15.5179	14.9552	14.2966	8.31152	7.18404	9.99873	15.7832	14.6886	15.2859	16.3749	19.3054
Pp01G007350.1	12.8717	12.5283	11.2564	14.0491	14.3146	15.9683	3.92844	3.75079	4.55501	5.24164	4.75683	5.49194	11.5779	9.47481	10.1396	10.9118	8.95042	8.5477	10.088	7.1463	9.55505	9.84903	4.16697	4.26316	5.0857	6.24423	4.86159	5.97441	4.80893	5.81182	5.77327	4.30096	5.24592	4.68301	9.64938	10.048	11.1229	9.34096	6.61411	9.92426	6.98237	5.68744	6.78144	5.98224	8.90533
Pp01G007360.1	25.7571	25.1159	25.8561	27.9133	30.447	29.2918	8.38201	8.1294	9.17229	11.7408	12.6916	12.1531	17.3773	16.0837	17.3332	16.3991	17.5911	14.4213	9.38768	10.6158	9.27988	7.7867	9.66994	11.6595	12.617	12.2624	6.37255	12.1908	8.32375	11.7872	11.4484	8.24401	7.98883	5.51166	22.4267	23.2993	22.5542	9.07512	8.69668	10.0066	13.6308	12.3613	12.4831	10.5076	16.4661
Pp01G007370.1	215.324	205.515	212.689	220.503	236.412	223.518	122.679	133.047	217.034	162.381	157.06	159.695	171.343	172.188	163.979	132.84	125.252	133.161	146.456	226.897	145.98	151.508	235.261	185.557	175.313	140.407	352.266	160.784	267.996	202.348	205.993	311.087	346.235	399.752	112.07	109.991	101.012	109.93	128.578	103.243	152.147	167.047	182.242	218.979	176.058
Pp01G007380.1	3.4718	3.74916	3.49211	5.52344	5.80584	5.27398	0.49689	0.21434	1.23147	1.96513	1.53178	1.71553	0	0	0	0	0	0	0	0	0	0	0	0	0.0164259	0	0	0	0	0	0	0	0	0	0	0	0.0346387	0	0	0	0	0	0	0	0
Pp01G007390.1	0	0	0	0	0	0	0	0	0	0	0	0	0	0	0	0	0	0	0	0	0	0.236956	0	0	0	0	0	0	0	0	0	0	0	0	0	0	0	0	0	0	0	0	0	0	0
Pp01G007400.1	0	0	0	0	0	0	0	0	0	0	0	0	0	0	0	0	0	0.0518171	0	0.164233	0	0	0	0	0	0.0468955	0	0	0.137466	0.0564879	0	0	0	0	0	0	0	0	0	0	0	0	0.0546709	0	0
Pp01G007410.1	0	0	0	0	0	0	0	0	0	0	0	0	0	0	0	0	0	0	0	0	0	0	0	0	0	0	0	0	0	0	0	0	0	0	0	0	0	0	0	0	0	0	0	0	0
Pp01G007420.1	0	0	0	0	0	0	0	0	0	0	0	0	0	0	0	0	0	0	0	0	0	0	0	0	0	0	0	0	0	0	0	0	0	0	0	0	0	0	0	0	0	0	0	0	0
Pp01G007430.1	3.8636	3.67362	6.38059	1.63714	2.33113	5.101	0.904908	0	1.33446	2.53181	2.93524	0.783819	2.98356	2.71414	3.752	3.50014	2.92182	4.14757	0	3.08848	0.792067	0.947826	0.204998	0.753492	1.95973	1.22241	2.98272	5.14751	2.31429	6.85696	2.71975	1.1611	3.60522	1.78835	1.64408	2.33822	2.40514	1.08217	0.407376	1.81304	0.58881	1.08236	3.85931	3.29427	1.36647
Pp01G007440.1	0	0	0	0	0	0	0	0	0	0.00306782	0	0	0	0	0	0	0	0	0	0	0	0	0	0	0	0	0	0	0	0	0	0	0	0	0	0	0	0	0	0	0	0	0	0	0
Pp01G007450.1	0	0	3.49685	0	0	0	0	0	0	0	0	0	0	0	0	0	0	0	0	0	0	0	0	0	0	0	0	0	0	0	0	0	0	0	0	0	0	0	0	0	0	0	0	0	0
Pp01G007460.1	0	0	0	0.0724404	0	0	0	0	0	0	0	0	0	0	0	0	0	0	0	0	0	0	0	0	0	0	0	0	0	0	0	0	0	0	0	0	0	0	0	0	0	0	0	0	0
Pp01G007470.1	0	0	0	0	0	0	0.125346	0	0	0	0	0	0	0	0	0	0	0	0	0	0	0	0	0	0	0	0	0	0	0	0	0	0	0	0	0	0	0	0	0	0	0	0	0	0
Pp01G007480.1	0.248914	0	0	0	0	0.843648	0.287853	0	0	0	0.455457	0	0	0	0	0	0	0	0	0	0	0	0	0	0	0	0	0	0	0	0	0	0	0	0	0	0	0	0	0	0	0	0	0	0
Pp01G007490.1	0	0	0	0	0	0	0.0613979	0	0	0	0	0	0	0	0	0	0	0	0	0	0	0	0.249694	0.0744533	0	0.143884	0	0	0	0	0	0	0.0620997	0	0	0.0706146	0.0694025	0	0.125151	0	0.0841697	0.079556	0	0	0
Pp01G007500.1	0.788846	0.894085	0.5855	2.28585	1.44215	2.1433	0	0	0.207557	0.620292	0.522073	0.568719	0	0	0	0	0	0	0	0	0	0	0	0	0	0	0	0	0	0	0	0	0	0	0	0	0	0	0	0	0	0	0	0	0
Pp01G007510.1	0	0	0	0	0	0	0	0	0	0	0	0	0	0	0	0.0197365	0	0	0	0	0	0.021581	0	0	0	0	0	0	0	0	0	0	0	0	0.0482273	0	0.0922986	0	0.022619	0.0138226	0	0	0	0	0
Pp01G007520.1	0.170797	0.471851	0.127543	0.516378	0	0	0	0	0	0	0	0	0	0	0	0	0	0	0	0	0	0	0	0	0	0	0	0	0	0	0	0	0	0	0	0	0	0	0	0	0	0	0	0	0
Pp01G007530.1	0	0	0.423706	0	0	0	0.321928	0	0	0	0	0	0	0	0	0	0	0	0	0	0	0	0	0	0	0	0	0	0	0	0	0	0	0	0	0.286573	0	0	0	0	0	0	0	0	0
Pp01G007540.1	0	0	0	0	0	0	0.815539	0.849949	2.75504	0.848591	0.930934	0.791891	0	0	0	0	0	0	0	0	0	0	0	0	0	0	0	0	0	0	0	0	0	0	0	0	0	0	0	0	0	0	0	0	0
Pp01G007550.1	35.9542	36.0955	36.2982	34.1517	33.5152	33.0922	13.1258	13.6521	10.2059	17.1547	16.4265	18.1652	45.4293	50.3957	47.4668	49.6146	49.4236	51.3201	118.234	68.429	113.47	113.525	130.68	109.305	116.614	94.7923	74.0778	100.164	94.417	82.5751	85.1335	74.923	82.4652	64.2992	31.1071	33.3732	23.7389	75.5588	97.8877	78.0776	99.4	106.785	94.2629	98.8909	84.7098
Pp01G007560.1	45.5139	44.7839	44.0843	52.5804	56.7425	53.0459	33.3759	30.6741	32.6624	37.3479	32.2436	29.7864	32.6601	33.5495	32.6422	25.9749	25.2794	28.6152	17.859	20.4195	20.9101	16.8513	21.6531	22.0102	25.5186	22.6566	14.0622	23.9792	23.6937	26.2306	29.7118	18.654	22.6251	16.5105	12.7547	14.1198	14.0722	18.3498	14.3414	19.3232	23.1682	26.2743	25.1064	23.0914	35.4906
Pp01G007570.1	66.7174	64.4995	66.4592	60.9919	66.364	64.6821	17.0704	11.248	12.2276	17.5466	17.7503	18.4594	9.77599	10.2326	9.80255	7.86471	7.20333	7.90749	34.5256	9.07836	40.1723	34.1551	10.3028	16.4316	15.0576	17.9241	3.0818	15.1166	8.31595	12.0436	12.2744	6.58216	5.37817	3.58376	67.5513	84.8116	73.681	26.1029	28.3921	36.1006	21.7105	19.3924	17.0802	11.8619	13.8111
Pp01G007580.1	12.0643	12.6024	13.2077	19.2662	17.4339	15.9662	9.9385	10.1421	9.05176	10.186	12.0833	10.8488	11.8397	10.6996	11.3514	11.2862	12.3737	11.9023	8.01757	9.15768	7.74737	8.69708	7.4361	8.82718	8.39313	9.9065	5.52237	10.7485	7.5137	8.70743	10.9244	6.23648	8.61533	7.55776	7.69457	8.94406	10.4236	12.6718	10.9818	12.7131	9.5092	9.62939	9.81182	10.7388	13.7832
Pp01G007590.1	0	0	0	0	0	8.49475e-07	0.0197855	0	0	0	0.0433252	0	0.252527	0.208625	0.334747	0.0331119	0.0509736	0.0207514	0.214936	0.073111	0.167438	0.0973179	0.0414931	0.139194	0.134118	0.0859823	0.000139487	0.357934	0.0662302	0.0935369	0.149358	0.000169482	0.00126993	0	0.187879	0.210218	0.0005395	0.0759084	0.159154	0.234396	0.260331	0.269916	0.324366	0.294966	0.276642
Pp01G007600.1	129.9	126.879	130.542	129.792	131.003	131.913	16.1116	11.0497	12.8509	18.9418	19.3436	16.7037	31.1423	31.3463	34.7524	60.9397	63.2004	64.7531	22.5129	30.5442	24.0719	23.9148	28.704	41.95	32.7556	42.9346	17.9558	44.1817	24.5663	40.4024	34.4099	22.0362	21.9499	17.6973	3.55843	3.07901	4.15677	10.1107	11.5443	13.6827	40.6598	40.5258	37.1683	39.9789	49.0133
Pp01G007610.1	27.4758	21.0963	22.8017	27.7062	27.2491	30.5438	20.4232	24.8134	28.4623	20.214	21.249	27.6427	26.0933	27.4212	29.5369	27.3329	27.0649	26.585	19.5867	22.1974	20.8163	19.8303	32.7457	20.4142	22.834	23.6834	29.7856	21.9501	30.9627	25.5279	26.0607	30.8219	34.7519	26.5277	9.08971	10.4987	12.3347	20.3675	22.9861	18.6648	27.1908	28.2898	25.8311	30.9975	25.6476
Pp01G007620.1	18.0551	19.3102	21.0428	17.0307	17.1081	17.1008	27.3249	19.0548	11.8633	25.1976	28.1001	28.0305	11.6991	10.5724	11.3838	2.99145	2.59475	2.61053	6.16553	3.5029	6.13144	6.60575	1.17763	1.0688	1.80012	1.68523	1.51767	2.00269	2.12162	2.64443	4.73659	1.40772	2.72841	1.11346	22.0453	25.7211	21.2175	19.6898	19.4813	22.6604	2.1182	2.36607	3.70697	2.11345	5.13314
Pp01G007630.1	29.3798	27.5918	23.8776	26.1036	26.6372	20.2348	18.0754	21.5961	11.1354	25.4445	33.3891	24.8533	89.6238	82.7413	97.6548	100.706	106.861	103.677	14.7368	83.0806	14.791	14.3354	21.5843	26.6064	20.3582	26.9359	48.3784	35.1136	50.7616	50.7522	67.3281	60.6573	92.1378	51.3136	1.31462	2.25258	3.0738	18.8562	6.39575	19.4703	32.3443	24.474	39.7525	39.2614	87.2809
Pp01G007640.1	2.97532	2.44926	3.61689	3.70189	3.91343	2.90872	2.40995	3.99382	3.35187	4.64408	4.29675	5.56994	16.8082	16.5224	16.6886	19.6197	17.8948	17.6068	10.4184	20.2456	16.9307	12.0819	14.2996	19.8537	17.9593	16.7955	13.3037	22.254	18.6451	18.0705	19.1421	9.9235	18.0598	13.3691	8.91808	8.26104	9.33774	8.0936	8.2862	9.80625	21.1223	21.1262	22.1271	20.3228	24.051
Pp01G007650.1	2.4966	2.25955	2.54886	3.38426	3.13768	3.32193	0.578543	0.447276	0.615666	0.879709	1.27573	1.23366	1.51923	1.27094	1.2835	1.34167	1.32487	1.5332	1.1234	0.730384	0.95584	0.974885	0.780074	1.38025	1.26533	1.95691	0.364448	1.37706	0.623428	1.06138	0.90523	0.775949	0.616036	0.59287	0.797699	0.950658	0.858427	0.716062	0.759701	0.863386	2.08859	1.79968	1.20432	0.911789	1.71674
Pp01G007660.1	0	0	0	0	0	0	0	0	0	0	0	0	0	0	0	0	0	0	0	0	0	0	0	0	0	0	0	0	0	0	0	0	0	0	0	0.265106	0	0	0	0	0	0	0	0	0
Pp01G007670.1	23.8791	23.122	24.3658	30.049	29.5163	28.7965	6.48785	5.78083	5.97874	7.96769	8.96187	9.65564	24.6055	24.5828	25.7632	21.8859	21.4273	20.6274	13.0203	21.7981	13.2472	14.5001	14.3594	20.7465	22.6521	31.091	6.65445	32.8269	19.4603	26.2234	25.3969	12.6926	11.6208	6.4254	8.14497	7.59972	8.61604	16.194	11.6431	20.2864	30.2628	31.3534	32.4711	25.8946	37.3078
Pp01G007680.1	0.0779166	0.148436	0.154725	0.237853	0.797587	0.352141	0	0	0	0	0	0	0	0.0886619	0.0836379	0.207412	0.163166	0.506869	0.255415	0	0.270601	0.327226	0.352641	0.292589	0.201237	0.283773	0	0.237531	0.720962	0.440234	0.902871	0.406673	0.47003	0.178736	0.754074	1.5731	0.892912	1.42423	0.959039	0.60665	0.140917	0.0895309	0.140964	0.186399	0.324146
Pp01G007690.1	38.4969	35.707	37.7712	45.0573	46.7606	47.5407	9.425	8.29034	8.81604	12.8807	14.1029	12.5559	21.4234	20.9748	21.8692	20.9438	18.8975	20.6073	36.5136	19.46	35.2577	37.8701	14.5025	20.7264	23.206	26.9294	8.25586	26.2401	11.6362	15.9131	19.5172	11.3618	9.85669	7.87961	19.0555	19.3018	19.7309	18.7845	18.1619	26.5008	31.991	27.8101	27.1235	18.6508	27.7002
Pp01G007700.1	0	0.300516	0.156021	0	0	0	0	0	0	0	0	0	0	0.104141	0	0	0	0	0	0.111132	0	0	0	0	0	0	0	0	0	0	0	0	0	0	0	0.28811	0	0.212499	0	0	0	0.199218	0	0	0.277211
Pp01G007710.1	1.23384	0.822822	0.980132	0.878369	1.39201	0.982705	0.879117	0.815924	0.275153	1.16083	1.24942	0.514413	0.341484	0.54605	0.194548	0.400563	1.00584	0.639409	0.884113	0.804396	0.354216	0.961577	0.441152	0.725409	0.687607	1.28945	0.39675	0.677279	0.498128	0.83723	0.58785	0.200218	0.219577	0	0.65249	0.20313	0.0657399	0.235158	0.111302	0.252036	0.89954	1.28747	0.37653	0.520242	1.05772
Pp01G007720.1	0	0	0	0	0	0	0	0	0	0	0	0	0	0	0	0	0	0	0	0	0	0	0	0	0	0	0	0	0	0	0	0	0	0	0	0	0	0	0	0	0	0	0	0	0
Pp01G007730.1	64.6179	65.2027	66.1628	71.8374	74.7461	73.7819	24.2235	21.2736	35.7988	30.9629	29.7553	29.9569	31.5733	30.5064	31.9082	27.7256	27.1902	29.7311	20.1879	19.9791	20.0996	21.0649	18.0803	25.5233	23.2599	24.5503	16.3551	24.3651	17.2272	22.2185	20.9728	14.3399	14.996	13.7327	8.31154	10.1127	9.5646	13.6172	10.8533	15.8382	27.7632	22.9519	21.5334	22.9781	31.9831
Pp01G007740.1	0.592568	0.336462	0.234732	0.359005	0.122091	0.394179	0	0	0	0	0	0	0	0	0	0	0	0	0	0	0	0	0	0	0.105459	0.319899	0	0	0	0	0	0	0.187156	0	0	0.0963008	0	0.0804313	0.0952498	0	0	0	0	0	0
Pp01G007750.1	135.058	131.083	138.398	181.099	179.848	177.081	47.4432	41.32	61.0096	46.7696	57.8801	54.3917	77.1675	72.9316	76.5228	52.8487	52.6844	53.3328	56.742	77.5141	63.1904	63.1303	45.8033	55.6565	59.487	65.2951	63.0333	76.5333	73.52	72.5713	87.6899	59.2823	70.7113	65.3477	12.7068	10.3344	11.7773	28.5655	26.9444	35.2454	70.8524	77.4316	105.472	83.9412	106.424
Pp01G007760.1	79.8873	80.3866	76.9282	93.4032	92.4625	95.0185	44.6645	29.8608	35.6071	40.4429	41.339	42.6236	137.601	142.524	137.019	175.316	152.535	160.667	121.908	131.985	136.869	118.864	106.625	133.494	146.717	159.338	84.9138	185.129	135.926	141.018	167.948	105.168	102.2	106.146	20.3367	22.2107	20.1948	73.4104	73.39	98.9603	181.491	166.727	183.125	156.411	203.956
Pp01G007770.1	7.72318	7.88226	9.96342	9.03184	8.36165	7.94008	0.828312	0.535407	2.6032	1.0265	1.54865	1.37215	0.650644	0.387565	0.673361	0.256663	0.0888279	0.252823	0.111772	0.394273	0.453569	0.194569	0.472517	0.267001	0.171083	0.259051	0.14502	0.251572	0.43671	0.208945	0.20278	0.440537	0.39011	0.0981013	0.0256431	0	0.0465114	0.0499975	0	0.021502	0.422355	0.546389	0.476845	0.395605	0.381131
Pp01G007780.1	0	0.259738	0	0	0	0	0	0	0	0	0.0525789	0	0	0	0.388979	0	0	0	0	0	0	0	0	0	0	0	0	0	0	0	0	0	0	0	0	0	0	0	0	0	0	0	0	0	0
Pp01G007790.1	1.35724	0.322656	0.673727	0.690242	0	0.383267	0.241737	0.590005	0	1.31857	0.753869	0	0	0	0.246775	1.12635	0	0	0	0.251391	0	0.75393	1.08311	0.266212	0	0	0	0.644156	0	0.304211	0	0	0	0.944961	0.243309	0.441964	1.48558	0.162556	0	0.480476	0.311751	0.572944	1.25923	0.289016	0.119938
Pp01G007800.1	0	0.473063	0.822469	0	0	0.18439	0	0	0	0.864326	0.507083	0	0.180857	0	0	0	0.156132	0	0.194125	0	0	0	0.450267	0.182626	0.705568	0	0.141627	0	0	0.206845	0	0	0	0.291219	0.122645	0.668473	0.429943	0	0	0	0.427434	0	0	1.01084	0
Pp01G007810.1	0	0	0	0.0330592	0.0333735	0	0.0330322	0	0	0	0.103527	0	0	0	0	0	0	0	0	0	0	0	0	0	0	0	0	0	0	0	0	0	0	0	0	0	0	0	0	0	0	0	0	0	0
Pp01G007820.1	0.0858779	0.0460537	0.0351046	0.0100885	0.0518578	0	0	0	0	0	0	0	0	0	0	0	0	0	0	0	0	0	0	0	0	0	0	0	0	0	0	0	0	0	0.00520597	0	0	0	0	0	0	0	0	0	0
Pp01G007830.1	0	0.504046	0.287363	0	0	0	0	0	1.26763	0.601622	0	0	0	0	0	0	0	0	0	0	0	0	0	0	0.239923	0	0	0	0	0	0	0	0	0	0	0	0	0	0	0	0	0	0	0	0
Pp01G007840.1	0.487005	0	0	0.367471	0.246936	0.684258	0	0	0	0	0	0	0	0	0	0	0	0	0	0	0.0955448	0	0	0.0916097	0	0	0	0	0.08396	0.203454	0	0	0	0	0	0	0.0688017	0.679603	0.0746287	0.249614	0	0	0	0.5122	0.0899134
Pp01G007850.1	12.9302	14.7037	12.5958	20.237	20.04	20.0854	19.0692	26.2016	21.7332	46.7267	37.1958	27.4612	17.615	19.3367	20.6124	13.3745	12.943	14.5502	5.62702	6.30558	4.30592	5.12793	2.7029	3.47367	2.71908	7.52554	2.33947	6.83785	4.57656	7.92754	7.65002	3.7821	4.34668	2.07192	22.4565	19.1277	20.0632	5.49782	5.37701	7.8691	7.36129	4.51935	7.5242	6.08131	15.7389
Pp01G007860.1	0	0	0	0	0	0	0	0	0	0	0	0	0	0	0	0	0	0	0	0	0	0	0	0	0	0	0	0	0	0	0	0	0	0	0	0	0	0	0	0	0	0	0	0	0
Pp01G007870.1	0.338077	0.28021	0.438086	0.261979	0.172613	0	0.0159114	0.128559	0.0330722	0.0977251	0.18752	0.123464	0.112997	0.215723	0.101162	0.349598	0.0900488	0.230019	0.0162201	0.193009	0.158001	0.0630985	0	0.0806194	0.138777	0.0472641	0	0.236862	0.205009	0.11458	0.0972505	0.107177	0.114125	0.141253	1.78184	1.58372	1.48474	0.0735713	0.196809	0.0837595	0.07187	0.192712	0.128129	0	0.149357
Pp01G007880.1	0	0	0	0	0	0	0	0	0	0	0	0	0	0	0	0	0	0	0	0	0	0	0	0	0	0	0	0	0	0	0	0	0	0	0	0	0	0	0	0	0	0	0	0	0
Pp01G007890.1	0.0369346	0	0	0	0	0	0.0381736	0	0	0	0	0	0	0	0	0	0	0	0	0	0	0	0	0	0	0	0	0	0	0	0	0	0	0	0	0	0.0414179	0	0	0	0	0	0	0	0
Pp01G007900.1	1.89783	1.49612	1.6339	1.99602	2.08513	2.96695	1.05897	0.732334	0.389061	0.626097	0.436495	1.06475	1.32652	1.13103	1.72359	0.922369	1.13227	1.29426	1.08879	0.624224	1.22977	1.52562	0.72805	1.06553	0.961278	1.14908	0	1.55712	0.145743	0.978288	1.08061	0.163473	0.262283	0.162663	0.506281	0.312145	0.114899	0.372751	0.833803	0.807988	2.55196	2.14491	2.09457	0.502584	0.795541
Pp01G007910.1	6.05049	5.89027	6.10403	8.52081	7.89711	7.50038	1.84619	1.6125	1.16	3.66392	4.52	3.32624	0.874702	0.67829	1.28247	1.47041	1.90096	1.76065	0.906315	0.700307	0.699798	0.92342	0.811268	0.831158	0.608577	1.20933	0.58396	1.09375	0.612957	1.2076	0.957635	0.978579	0.706894	0.469637	0.693224	0.737006	0.816905	0.533948	0.650959	0.703795	0.921159	0.860528	0.589258	0.686264	1.24933
Pp01G007920.1	14.8372	17.022	16.2925	22.8783	20.1632	21.5607	8.31751	10.68	11.5945	10.3984	12.9912	11.1554	11.0075	9.11865	10.0569	4.77805	5.81583	4.82249	8.66553	10.0614	9.0549	8.71852	4.65272	5.67484	4.75337	5.59742	9.62835	5.6856	6.93537	5.73902	6.75001	9.0807	8.60562	10.6544	8.86212	8.25875	8.56296	8.48857	5.75957	6.31824	6.42716	7.58033	8.72903	6.76192	10.6774
Pp01G007930.2	28.359	29.505	28.5422	42.541	40.9634	40.5341	8.12361	7.88148	6.299	12.961	12.9354	10.5273	19.8022	19.2249	20.4913	16.6217	16.3579	15.1899	9.62022	13.1194	10.7082	9.8579	6.49827	8.75266	10.0663	13.2829	5.22649	14.2312	6.75261	9.58395	11.6648	9.05485	6.10271	5.88648	35.163	39.5863	35.9135	9.17376	6.50786	11.1982	15.2011	15.2838	16.9123	10.1306	20.5949
Pp01G007940.1	26.7076	25.7059	25.895	29.1764	28.5802	29.802	17.1971	17.5436	21.3442	20.1277	18.6032	22.7965	9.3103	10.0907	8.97861	6.40228	6.04892	6.11284	8.94083	9.51784	9.45366	7.72112	8.36225	6.30737	6.00045	5.53882	10.4609	7.87662	8.92843	6.13343	6.24046	6.84858	8.34102	7.97393	4.41272	3.78535	4.4057	8.17712	9.0043	7.93906	6.18435	8.49577	7.37656	8.21381	9.62304
Pp01G007950.1	156.459	151.345	160.434	234.482	227.562	226.838	459.54	583.255	707.151	599.02	688.621	692.475	190.116	175.622	178.607	113.053	111.331	113.312	139.394	236.77	147.655	179.722	254.771	178.161	178.148	169.882	329.746	158.025	248.169	190.316	181.499	322.725	326.914	434.937	40.4225	39.1506	50.3863	135.85	137.2	119.917	155.016	183.324	159.157	231.277	199.138
Pp01G007960.1	3.89386	4.10244	4.01699	5.36785	6.62942	6.66198	0.862948	0.985729	1.45503	1.42972	2.17183	2.12491	1.50047	2.1135	1.96687	1.70965	0.941069	1.23614	3.86809	1.62555	3.02917	3.05753	1.31995	1.51265	1.67825	2.44913	1.30608	2.14786	0.856088	1.62472	1.04607	0.865363	1.03202	0.730285	1.28157	1.28663	1.49236	2.50992	1.83452	2.68969	2.38314	2.20803	2.43895	1.59144	2.35442
Pp01G007970.1	11.4286	11.8558	10.6546	11.0591	10.616	11.1934	5.9957	6.81741	10.1279	8.79955	8.3954	9.17122	8.00716	7.20103	7.91257	5.63588	4.83205	4.79411	4.22961	6.64312	5.38	5.05195	4.64372	4.87376	6.7218	5.29109	5.53031	5.72212	6.79066	7.12965	9.14896	4.91888	5.93533	5.30561	8.42618	8.52513	8.82546	6.11267	5.55747	6.544	6.94289	5.95359	7.95752	8.15103	10.3314
Pp01G007980.1	0	0	0	0	0	0	0	0	0	0	0	0	0	0	0	0	0	0	0	0	0	0	0	0	0	0	0	0	0	0	0	0	0	0	0	0	0	0	0	0	0	0	0	0	0
Pp01G007990.1	0	0	0	0.264755	0	0	0	0	0.538082	0	0	0	0	0	0	0	0	0	0	0	0	0	0	0	0	0	0	0	0	0	0	0	0	0	0	0	0	0	0	0	0	0	0	0	0
Pp01G008000.1	0	0	0	0	0	0	0	0	0	0	0	0	0	0	0	0	0	0	0	0	0	0	0	0	0	0	0	0	0	0	0	0	0	0	0	0	0	0	0	0	0	0	0	0	0
Pp01G008010.1	0	0	0	0	0	0	0	0	0	0	0	0	0	0	0	0	0	0	0	0	0	0	0	0	0	0	0	0	0	0	0	0	0	0	0	0	0	0	0	0	0	0	0	0	0
Pp01G008020.1	0	0	0	0	0	0	0	0	0	0	0	0	0	0	0	0	0	0	0	0	0	0	0	0	0	0	0	0	0	0	0	0	0	0	0	0	0	0	0	0	0	0	0	0	0
Pp01G008030.1	0	0	0	0	0	0	0	0	0	0	0	0.409573	0	0	0	0	0	0	0	0	0	0	0	0	0	0	0	0	0	0	0	0	0	0	0	0	0	0	0	0	0	0	0	0	0
Pp01G008040.1	0.447765	0	0.444537	0	0	0	0	0	0	0	0	0	0	0	0	0	0	0	0	0	0	0	0	0	0	0	0	0	0	0	0	0	0	0	0	0	0	0	0	0	0	0	0	0	0
Pp01G008050.1	0	0	0	0	0	0	0	0	0	0	0	0	0	0	0	0	0	0	0	0	0	0	0	0	0	0	0	0	0	0	0	0	0	0	0	0	0	0	0	0	0	0	0	0	0
Pp01G008060.1	14.853	13.4513	13.2705	16.6292	14.8567	16.2515	5.18534	5.94132	3.58469	4.72039	5.88754	4.91987	6.31184	5.34952	6.13306	6.15674	6.94841	6.22821	2.65507	6.35718	2.98549	2.59144	3.2942	5.09136	4.06009	5.35615	3.69459	5.58421	3.92264	5.44551	4.8314	4.72485	4.36261	4.88619	1.24372	1.0101	1.91035	2.94023	2.50576	2.93691	5.98058	5.27812	4.75166	4.868	8.56242
Pp01G008070.1	0	0.29021	0	0	0	0	0.635012	0	0.606769	0	0.663637	0	0	0	0	0	0	0	0	0	0	0	0.387157	0.473116	0.23078	0	0	0.285332	0.218307	0.269666	0	0	0	0	0	0	0	0	0	0	0.834984	0.76248	0	0	0
Pp01G008080.1	0	0	0	0	0	0	0	0	0	0	0	0	0	0	0	0	0	0	0	0	0	0	0	0	0	0	0	0	0	0	0	0	0	0	0	0	0	0	0	0	0	0	0	0	0
Pp01G008090.1	0	0	0	0	0	0	0	0	0	0	0	0	0	0	0	0	0	0	0	0	0	0	0	0	0	0	0	0	0	0	0	0	0	0	0	0	0	0	0	0	0	0	0	0	0
Pp01G008100.1	0	0	0.197197	0	0	0	0	0	0	0	0	0	0	0	0	0	0	0	0	0	0	0	0	0	0	0	0	0	0	0	0.145032	0	0	0	0	0	0	0	0	0	0	0	0	0	0
Pp01G008110.1	7.32129	6.82885	6.91699	12.4311	14.0853	11.3778	10.4656	8.25178	18.1485	1.64565	7.89947	6.25775	1.31188	1.18863	1.84544	2.97255	3.4148	3.5474	9.27853	4.80949	5.5706	2.30249	3.07272	2.97602	5.94663	2.09362	0.339773	2.93898	2.88962	2.84151	2.75425	1.48164	2.55904	1.0383	1.12233	1.67623	1.82182	7.92533	3.72513	7.98787	2.31429	3.45376	4.42829	2.46348	9.46923
Pp01G008120.1	11.9043	11.4651	11.1825	7.61547	8.39791	7.89653	7.80965	5.25654	13.3058	1.24917	2.6615	4.9699	0.867562	0.57395	0.675247	0.893447	1.71216	2.30329	2.45731	2.00633	1.67649	0.992072	0.848547	1.50942	1.45225	0.922846	0.333562	1.50769	1.56711	1.57558	2.42606	0.950591	1.92155	0.227089	0.236206	0.20165	0.255749	2.78598	0.70508	2.21597	0.889703	0.869289	1.58914	1.58086	3.62267
Pp01G008130.1	356.891	358.478	357.988	255.761	265.127	264.096	10.9879	6.67481	58.0428	3.73742	4.21091	3.91351	0	0	0	0.0436296	0.0915663	0	0.0738173	0	0.154418	0	0	0	0	0	0	0.0818564	0.103624	0.250792	0.161641	0	0.0313939	0	0.0744982	0.0689778	0.135443	0.345714	0.241678	0.34523	0.08091	0	0.0809112	0.0398338	0.0422833
Pp01G008140.1	11.0964	23.5385	15.6771	10.4352	11.8283	18.8008	0	0	0.923405	0	0.995596	0	0	0	0	0	0	0	0	0	0	0	0	0	0	0	0	0	0	0	0	0	0	0	0	0	0	0	0	0	0	0	0	0	0
Pp01G008150.1	6.07384	5.79274	6.13211	6.85026	6.66203	6.28308	11.5533	11.4417	12.7173	12.109	13.7301	18.3242	2.09098	2.59406	3.07576	2.00873	1.76246	1.41435	5.99699	1.65876	6.01156	5.23553	1.67151	1.74646	1.6485	2.50131	1.42603	2.71417	1.53543	1.36539	1.37606	1.6004	1.54161	2.31029	2.4884	2.04889	2.20782	4.23496	1.57142	3.40055	2.86042	3.21106	2.59504	2.56294	2.64073
Pp01G008160.1	0.596821	0.618628	0.658874	0.457494	1.03287	0.736062	0.15459	0	0	0	0.161546	0	0	0	0	0	0	0	0	0	0	0	0	0	0	0	0	0	0	0	0	0	0	0	0	0	0	0	0	0	0	0	0	0	0
Pp01G008170.1	0	0	0	0	0	0	0	0	0	0	0	0	0	0	0	0	0	0	0	0	0	0	0	0	0	0	0	0	0	0	0	0	0	0	0	0	0	0	0	0	0	0	0	0	0
Pp01G008180.1	0	0	0	0	0	0	0	0	0	0	0	0	0	0	0	0	0	0	0	0	0	0	0	0	0	0	0	0	0	0	0	0	0	0	0	0	0	0	0	0	0	0	0	0	0
Pp01G008190.1	0	0	0	0	0	0	0	0	0	0	0	0	0	0	0	0	0	0	0	0	0	0	0	0	0	0	0	0	0	0	0	0	0	0	0	0	0	0	0	0	0	0	0	0	0
Pp01G008200.1	0	0	0.0577921	0	0	0	0	0	0	0	0	0	0	0	0	0	0	0	0	0	0	0	0	0	0	0	0	0	0	0	0	0	0	0	0	0	0	0	0	0	0	0	0	0	0
Pp01G008210.1	59.0981	57.5581	57.9475	67.957	69.0222	68.4728	5.62932	4.99917	6.6604	10.3578	9.70925	9.05806	26.9162	27.2701	31.8409	24.8927	22.308	22.4638	22.2404	33.8743	24.1626	25.9153	13.6084	19.7401	19.0199	28.1017	14.344	29.3456	14.7256	21.2245	18.7413	14.8383	12.9805	12.6244	7.95725	8.8156	10.5465	16.4538	13.5098	22.87	30.6086	28.5965	29.2255	20.019	39.4103
Pp01G008220.1	61.1887	60.9016	57.0753	62.1648	64.2898	66.189	34.4316	31.5706	30.2891	34.2123	30.3755	34.668	54.9975	50.5278	52.0771	59.4355	55.1943	59.7516	45.3748	49.9009	47.618	49.5829	44.065	49.7921	45.8654	46.5327	37.6841	45.1225	45.7077	58.3497	54.5284	37.572	43.8817	33.0255	20.648	23.1686	22.1476	39.8765	40.5845	46.0811	52.6648	49.0915	50.8334	47.1446	61.1405
Pp01G008230.1	0	0	0	0.11746	0	0	0.0525736	0	0	0	0	0	0	0	0	0	0	0	0	0	0	0	0	0	0	0	0	0	0	0	0	0	0	0	0	0	0	0	0	0	0	0	0	0	0
Pp01G008240.1	355.56	338.343	346.928	347.064	338.739	339.905	290.05	162.091	425.655	172.05	180.26	185.968	0.174089	0.0868	0.0550429	0.267971	0.247009	0.0908387	0	0.0311943	0.0290475	0	0	0.0541251	0	0.0262167	0	0.061183	0	0	0.0923478	0.0878185	0.166222	0.0588682	0	0	0	0.0615022	0	0.026021	0.0301014	0.028653	0.0912333	0.029854	0.0334566
Pp01G008250.1	22.3124	20.1046	21.6253	18.7956	19.1325	20.8402	9.03666	12.9685	10.0192	16.2234	14.2347	9.88863	0.180482	0.151123	0.257612	0.321348	0.260289	0.190016	0.228268	0.134271	0.183199	0.43934	0.261567	0.113161	0.408585	0.738809	0.123202	0.191457	0.218264	0.530848	0.548156	0.312624	0.274058	0.124284	1.14952	1.42263	0.728773	0.0421235	0.143705	0.0823635	0.250629	0.450533	0.0638159	0.499508	0.609412
Pp01G008260.1	0.254153	0.182144	0	0	0.19624	0	0.0998188	0	0	0.131423	0.159481	0.0874143	0.314408	0.352984	0.691506	0.532151	0.440396	0.495383	0.438479	0.31837	0.318011	0.0633529	0	0.0979591	0.125946	0.0634943	0.106035	0.184351	0.0313162	0.0765642	0.186249	0	0.113417	0	0.515308	0.94842	0.686457	0.432854	0.110942	0.400131	0.363324	0.0348675	0.256672	0	0.248433
Pp01G008270.1	1.4861	1.24883	1.02201	1.50807	1.17203	1.54644	0.314715	0.248701	0.222766	0.275605	0.168343	0.275465	1.80627	1.37673	1.4591	1.42381	1.84415	2.31176	1.08555	1.32753	1.5132	1.27449	1.24601	1.3136	1.84343	1.11817	1.12023	1.67235	2.89717	3.2944	2.67487	1.53231	2.2237	0.76217	1.75034	1.33598	2.19075	2.80811	3.18324	2.99559	1.08969	1.37839	1.94768	1.73156	2.71512
Pp01G008280.1	7.35767	8.46217	6.84748	5.56235	5.53549	5.61891	7.89318	11.8635	5.78493	12.6258	10.5796	10.436	23.4631	25.0437	22.3667	36.0684	37.6298	38.9014	13.2093	19.566	15.026	14.4054	24.7052	27.1007	29.9216	26.1512	15.9702	28.5116	32.1261	40.2221	38.2911	26.3374	29.3418	20.1566	6.07431	6.20389	8.33731	15.9482	17.1896	21.206	28.093	26.575	20.9784	22.9969	35.4502
Pp01G008290.1	4.46135	5.68956	3.52651	10.5778	9.59946	10.9907	0.140495	0	0.198866	0.185468	0.669052	0.488488	0.0866189	0.0873268	0.165472	0.511106	0.428777	0.451713	0	0.0980917	0	0	0	0	0	0.246996	0	0.4845	0.0786433	0.38787	0.464892	0	0.282632	0.427934	0	0	0	0	0	0	0	0.273586	0	0.189949	0.233679
Pp01G008300.1	414.883	409.58	414.419	539.553	532.895	540.638	64.3456	86.6278	94.4632	74.0609	83.8567	59.5708	0.124774	0.135506	0.118823	0.146263	0.063691	0.0436152	0.464366	0.241125	0.423605	0.159001	0.0977375	0.038451	0.00934132	0.0931199	0.439521	0	0.0188233	0.0905279	0.0331088	0.33453	0.175618	0.359041	13.4332	13.4333	8.18178	1.06264	0.819973	1.2372	0.0531157	0.0813719	0.0107777	0.0423883	0.190812
Pp01G008310.1	18.6328	18.5429	18.6873	6.49463	6.39849	5.61996	3.7949	3.16376	2.79931	2.65062	3.02207	2.41075	0.427327	0.428367	0.407164	0.314563	0.253115	0.498121	0.37364	0.162553	0.375541	0.350535	0.238787	0.169078	0.41492	0.326866	0.125374	0.202932	0.0772549	0.252408	0.155273	0.0632017	0.0404575	0.0768855	0.644349	0.744291	1.04858	0.803058	0.279115	1.18416	0.535382	0.453789	0.328167	0.298102	0.744651
Pp01G008320.1	95.3094	97.8309	92.7613	103.626	103.708	105.455	28.0377	26.6347	39.2653	31.585	33.0702	32.7699	45.2026	40.2698	44.7093	40.0003	38.1896	36.494	36.8357	28.3784	40.6351	35.9076	23.9203	28.234	28.1798	35.143	12.609	35.616	21.3507	28.722	28.4563	16.3955	16.5792	13.2371	10.8853	10.037	11.9805	22.0269	19.93	26.4174	37.3963	36.6404	35.0309	30.6114	41.7415
Pp01G008330.1	0	0	0	0	0.177163	0	0	0	0	0	0	0	0	0	0	0	0	0	0	0	0	0	0	0	0	0	0	0	0	0	0	0	0	0	0	0	0	0	0	0	0	0	0	0	0
Pp01G008340.1	0	0	0	0	0	0	0	0	0	0	0	0	0	0	0	0	0	0.0236078	0	0	0	0	0	0	0	0	0	0	0	0	0	0	0	0	0.0356638	0.0492325	0.0109014	0	0	0	0	0	0	0	0
Pp01G008350.1	13.2131	14.2808	16.2721	23.3652	26.2894	25.0271	18.124	15.9128	26.7287	19.8075	21.5193	20.3673	34.717	35.5795	37.4227	40.9327	35.5142	38.5065	8.22475	21.2718	9.71698	8.66427	14.9815	16.8143	18.3127	19.526	12.3768	22.7236	21.0547	18.912	23.5836	9.94628	17.4013	10.8784	9.48747	9.98813	10.6354	4.93394	3.66063	6.56501	20.3923	20.6345	21.3455	19.3369	34.1409
Pp01G008360.1	27.4654	28.059	28.7254	29.0643	30.9597	30.8893	18.1583	19.0703	13.0488	21.1733	23.8444	24.0393	27.4353	26.3722	27.103	29.2058	28.7405	28.1046	16.9675	18.3228	14.5884	16.0386	10.5959	11.2464	12.1906	16.9387	11.6448	19.7168	13.2604	18.1496	17.1357	12.7873	13.3522	14.8628	10.6464	11.5374	12.412	11.0986	9.3093	14.7845	19.7485	17.7013	19.3985	16.8804	28.7913
Pp01G008370.1	79.7578	79.1548	76.9035	101.186	101.731	100.326	56.4363	48.62	44.7104	71.9749	67.3876	73.1244	38.6691	44.2298	46.6792	60.1671	61.9643	62.632	22.2741	23.727	20.3113	21.4687	26.1125	51.3857	41.8391	52.3077	4.23351	54.1727	21.1143	47.2439	38.9638	8.57059	11.7638	1.55793	0.591671	0.850908	2.62304	4.09993	5.07717	7.4357	44.5602	52.4693	49.4983	44.9095	34.3068
Pp01G008380.1	0	0.0506131	0	0.161516	0	0.0598484	0	0.105064	0	0	0	0	0	0.0755334	0	0	0	0.0374407	0.037294	0.0394526	0	0	0	0	0.0358003	0	0	0	0	0	0	0	0	0	0	0	0	0	0	0	0.0406487	0.0758336	0.0405907	0.0393771	0.0627787
Pp01G008390.1	0.301589	0.511051	0.538518	0.669215	0.111248	0.816002	26.1995	6.05419	1.92491	8.9447	11.5916	12.2755	0	0	0	0	0	0	0	0	0	0	0	0	0	0	0	0	0	0	0	0	0	0	0.98397	1.32444	0.522053	0	0.0731929	0.111175	0	0	0	0	0
Pp01G008400.1	0	0	0	0	0	0	0	0	0	0	0	0	0	0	0	0	0	0	0	0	0	0	0	0	0	0	0	0	0	0	0	0	0	0	0	0	0	0	0	0	0	0	0	0	0
Pp01G008410.1	1.36386	0.780713	0.595564	1.64579	2.54062	1.75295	0	0	0	0	0	0	0	0	0	0	0	0	0	0	0	0	0	0	0	0	0	0	0.0592099	0	0	0	0	0	0	0	0	0.0903445	0	0	0	0	0.142847	0	0.0715052
Pp01G008420.1	0.593055	0	0.588779	0.603211	3.65257	4.68919	12.4991	24.4846	14.499	7.57054	2.84839	6.24903	10.4358	16.8829	7.63604	6.23996	6.0458	9.93109	9.18063	6.29588	6.65868	6.25569	8.681	13.6111	13.037	8.74275	8.86968	6.54806	17.5458	13.1341	10.5248	2.89268	12.3043	3.09956	4.21638	12.6635	2.33877	10.2543	13.3475	10.1987	8.21842	7.77352	6.88946	11.1006	0.62889
Pp01G008430.1	0.132488	0.0892205	0.0257562	0.402588	0.439732	0.440375	0.00992344	0	0	0.0259916	0	0.0346831	0	0	0	0	0	0	0	0	0	0	0	0	0	0	0	0	0	0	0	0	0	0	0	0	0	0	0	0	0	0	0	0	0.0160525
Pp01G008440.1	2.97069	2.33673	4.67503	4.38571	4.10722	3.59236	0.160876	0.128158	0	0.0710243	0.0866811	0.373989	0.133101	0.0996285	0.0944502	0	0.0408323	0.104	0	0	0	0	0.0265864	0.0315077	0.0914454	0	0	0	0.0303724	0	0.0358537	0.0341964	0	0	0	0	0	0.14113	0	0	0.211202	0.0335988	0.0354889	0.0349631	0.0955977
Pp01G008450.1	38.5755	38.0371	37.7944	38.1317	38.5971	38.4517	6.32372	6.06634	4.20633	8.18324	7.99896	7.12677	13.1412	13.5682	14.8959	13.4227	11.4948	12.5657	7.68511	11.0178	8.67313	7.61309	5.04282	8.72561	8.97641	13.6983	2.17131	12.5591	4.80753	8.30798	8.35336	5.54509	3.3759	2.82719	16.8345	18.7147	17.1011	4.86497	4.05367	8.29526	13.6525	13.0479	11.785	8.59284	16.6137
Pp01G008460.1	0	0	0	0	0	0	0.192581	0.229264	0.137541	0.126475	0.613835	0.503143	0	0	0.0613902	0.0751519	0	0	0.0630731	0.0684399	0.066663	0.0598108	0	0.0616648	0.236574	0.121103	0	0.282277	0	0.142909	0	0	0.2576	0.125683	0	0	0.185964	0.0895624	0.104378	0	0.280342	0	0	0	0.143008
Pp01G008470.1	33.1284	33.2902	34.6454	5.20214	5.001	6.605	2.63395	2.88588	0.7133	0.504805	0.854374	0.67309	0.0545696	0.054692	0	0	0.0669924	0	0.0170282	0	0	0	0	0	0	0.0327234	0	0	0	0	0	0	0.0303419	0	0	0	0	0	0.0144608	0	0	0.0179841	0	0	0.0105292
Pp01G008480.1	2.28448	1.65479	2.02373	2.47548	1.88798	2.33465	0.160794	0.279175	0.0597881	0.490957	0.641837	0.276873	0.176848	0.148871	0.111921	0.133307	0.257194	0.254117	0.106481	0.195452	0.304453	0.341389	0.0882713	0.211829	0.173208	0.206746	0	0.0795328	0.0340946	0.101838	0.0999251	0.0653485	0	0	0.470877	0.431811	0.642556	0.237924	0.118432	0.408823	0.179994	0.387882	0.278913	0.178009	0.352148
Pp01G008490.1	7.30254	8.74257	8.01724	9.91981	8.69939	9.55227	2.75499	2.64159	2.54902	3.50174	3.64984	3.96366	5.33677	5.15779	6.25218	6.48005	5.34787	5.34782	2.50348	4.06222	3.46496	2.93343	2.33202	3.20872	3.29764	4.29955	2.7162	5.22449	3.31159	5.28305	4.59998	3.86226	3.12135	2.48537	5.00178	5.0724	5.50616	4.34879	2.65494	5.41499	4.20399	5.20188	5.00947	4.59916	5.57358
Pp01G008500.1	10.0062	9.47016	9.87639	14.8887	13.6637	14.3626	1.59737	1.84315	2.00537	1.7825	2.95196	3.05647	2.75181	3.12532	3.62702	2.21664	1.67236	1.75192	6.37048	2.58776	7.02342	5.64914	1.10976	1.87896	2.30974	2.29208	0.948887	2.88901	1.37309	1.72009	1.77559	1.363	0.93049	1.05744	2.3545	1.63766	1.81377	2.61886	1.85823	3.8746	3.22567	3.13678	3.36217	2.07142	3.82722
Pp01G008510.1	13.2417	10.9826	13.7211	30.5026	28.4508	32.5052	17.9728	17.8717	19.5749	9.33449	10.1625	9.23899	0.0238248	0.0240262	0.0225914	0.0283708	0	0.0755099	0.0681046	0.0279073	0	0.110016	0.0573252	0.0225289	0.174604	0.0876337	0	0	0	0.0266168	0.232971	0	0.0200807	0	0	0.0244036	0	0	0	0.0219065	0	0.0240575	0.102003	0.0754725	0.0141504
Pp01G008520.1	30.9138	29.3311	31.6984	42.3096	41.4882	40.3292	9.12386	12.0649	8.47452	11.9312	13.2665	9.60276	40.0732	37.1685	32.794	48.1153	49.2972	52.7288	42.3905	51.7663	49.2689	50.9285	72.2558	65.2424	64.1121	54.2566	45.3967	57.713	73.6554	69.4899	63.944	69.9196	82.5296	82.6733	23.0109	21.3773	20.3873	41.5073	50.1023	51.8321	54.9295	63.4907	57.7244	74.7284	71.9375
Pp01G008530.1	166.924	162.606	163.065	342.395	343.539	341.686	1005	1161.92	595.748	225.179	178.218	190.512	615.806	693.823	684.258	604.997	453.568	551.269	198.382	55.0591	148.964	148.781	187.807	211.791	166.134	293.493	78.0564	260.361	82.3688	193.257	251.156	84.3696	194.609	55.2191	11.3416	6.90938	9.95975	57.2377	57.4381	53.4928	238.047	249.703	140.215	291.086	96.5526
Pp01G008540.1	0.59151	0.47826	0.634739	0.926767	0.653296	0.668508	0.0215137	0.203078	0	0.111882	0.0682702	0.0746743	0	0.0266225	0.0759508	0.0309686	0	0.0835987	0.150131	0	0.16007	0.168692	0.125008	0.0740683	0.071902	0.0479778	0	0.0280029	0.0477366	0	0.0848824	0	0	0	0.056778	0.157825	0.257993	0	0.0419528	0.0239259	0.0549907	0.0263364	0.0279133	0	0.0463017
Pp01G008550.1	38.5623	38.9518	36.9038	42.8929	44.9436	46.5251	10.4857	7.99022	12.6118	16.2921	17.0065	15.0121	23.9648	22.6188	22.79	39.002	40.0608	37.3608	9.75793	6.26579	9.69192	8.64292	2.7898	9.87994	9.97481	13.0465	0.574128	9.81752	2.37544	9.23073	7.83141	2.34293	1.21861	0.260651	6.7361	6.48405	6.14496	2.31244	2.58426	6.53144	13.8002	9.58033	7.23925	6.1047	9.87089
Pp01G008560.1	0	0	0	0	0	0	0.556287	0.711492	2.57142	1.00583	2.04468	0.886816	0	0	0	0	0	0	0	0	0	0	0	0	0	0	0	0	0	0	0	0	0	0	0	0	0	0	0	0	0	0	0	0	0
Pp01G008570.1	11.7742	12.4701	11.3991	10.66	10.1238	9.47622	5.17014	4.01239	4.60456	11.0608	8.41991	8.59639	0.241959	0.226253	0.316045	0.904306	1.79132	1.48341	0.725331	0.392157	0.967574	1.4307	1.07532	1.06476	0.897508	2.22435	0.346721	1.31226	0.471476	1.1819	0.697471	0.303511	0.79758	0.0490411	0.651237	1.09414	0.525568	0.909182	0.431789	0.879544	1.89271	1.11757	0.759855	1.49066	0.461812
Pp01G008580.1	12.2634	11.9615	12.8079	21.2835	15.503	18.9047	5.11279	5.56504	9.01693	7.87427	7.99668	7.83951	10.818	11.1598	10.2369	13.0593	12.7094	10.9738	6.86089	15.9575	8.91425	7.59659	11.8115	14.0032	11.1358	12.8426	10.5933	14.2142	11.7604	12.3524	10.1824	9.94892	12.7901	9.77885	2.50306	2.5127	3.52625	5.16157	6.30246	7.1492	13.8476	14.6182	15.6646	14.8457	17.8727
Pp01G008590.1	0	0.514109	0	0	1.66489	0.610685	0.421987	0	0	0	0	0	0	0	0	0	0	0	0	0	0	0	0	0	0	0	0	0	0	0	0	0	0	0	0	0	0	0	0	0	0	0	0	0	0
Pp01G008600.1	0.399853	0	0	0	0	0	0.0717679	0	0	0.190429	0.230061	0	0	0	0	0	0	0	0	0	0	0	0	0	0	0	0	0	0	0	0	0	0	0	0	0	0	0	0	0	0	0	0	0	0
Pp01G008610.1	0.61459	2.41139	0.86898	0.445945	0.629995	0.295855	0.109735	0.130534	0.933131	1.30139	0.176622	1.15944	0.707335	0.0590173	0	0	0	0	0.235396	0	0.0622968	0	0.242923	0	0	0.0556403	0	0.131335	0	0.13555	1.95562	0	0.0493407	0.180193	0	0	0	0	0	0	0.129852	1.29633	0.648792	0	0.033199
Pp01G008620.1	29.4273	30.0817	30.6226	43.8706	41.9564	43.185	15.6765	13.6082	17.9029	21.3114	22.0093	21.2754	15.438	12.8888	15.0629	13.988	13.7712	14.71	3.73431	11.682	5.86671	4.91912	8.29469	9.705	9.83512	11.4361	6.63057	11.2453	9.96606	14.3901	13.4918	8.04771	9.85326	6.28633	3.06537	3.45962	4.10611	5.37557	5.1985	7.23983	11.5624	13.5436	11.1074	14.2472	15.8141
Pp01G008630.1	281.344	278.322	277.577	139.586	144.187	138.963	21.2583	20.7199	21.2814	24.4298	29.5313	26.8616	56.7388	60.6328	63.2953	31.1449	28.1696	30.0187	55.3904	50.7605	68.8145	67.8555	38.2071	64.0958	67.7282	75.1739	14.212	79.1831	39.2188	57.2724	60.5122	27.6882	24.3739	13.5044	69.04	74.8528	86.3606	68.5606	41.697	88.9344	90.7151	78.2	67.2177	56.6539	90.3062
Pp01G008640.1	75.7383	77.164	80.646	94.7819	97.5461	108.011	59.342	59.8321	96.4948	72.6866	76.7373	77.5086	33.6177	35.8227	36.5491	18.1882	19.2827	20.7212	27.9095	34.5925	27.7015	27.255	40.6534	28.2046	29.509	23.4623	41.6981	26.7805	30.5434	31.9334	29.5441	44.4106	48.7756	49.8025	12.6844	12.3669	17.8345	32.3505	36.2358	25.1927	19.4346	29.0181	31.0925	29.5712	28.8573
Pp01G008650.1	0	0	0	0	0	0	0.2354	0.849782	0.672751	0.628235	0.373865	0	0.381207	0.382754	0.120256	0	0	0.125587	0	0.272275	0	0	0	0	0	0.521116	0	0.156823	0	0.151898	0	0.12438	0	0	0.24688	0.11309	0.65748	0.441926	0	0	0	0.430823	0	0.149412	0.202621
Pp01G008660.1	2.20458	2.97937	2.41375	3.84753	2.72717	3.77126	1.09303	0	2.71972	1.82199	1.26404	1.21642	0	0	0	0	0	0	0.0932248	0	0	0	0	0	0	0	0	0	0	0	0	0	0	0	0	0	0	0	0	0.0435009	0	0	0.0512448	0	0.0273141
Pp01G008670.1	29.5137	25.9429	25.1171	33.0067	32.6343	34.1968	9.87486	10.5246	21.5079	17.7182	17.0565	20.1194	23.9768	24.8562	22.421	16.8665	17.8829	17.4604	8.5438	22.5737	9.17218	8.05384	18.0766	14.6404	13.0821	13.1868	36.3661	16.1944	21.7648	17.2285	15.5702	30.9923	28.8139	32.1893	8.63998	8.20296	18.0842	6.96242	6.63215	7.51689	14.7231	12.8698	17.1322	18.8769	19.2141
Pp01G008680.1	12.2975	13.4784	13.7511	20.338	21.7784	21.1351	11.7072	12.8245	9.12739	11.4938	14.7445	15.896	0.0553443	0.137552	0.0796852	0.440568	0.328815	0.281472	1.08342	0	1.14428	1.04117	0.129953	0.204754	0.4967	0.196322	0.0557535	0.116145	0.199767	0.300222	0.116099	0.112782	0.0682725	0.171966	21.6686	23.996	18.9538	4.87078	6.61073	3.89526	0.22826	0.187512	0.312789	0.0840525	0.184473
Pp01G008690.1	126.96	126.962	126.63	139.355	137.657	138.882	79.2289	74.2505	53.4391	77.6291	68.974	65.5861	90.558	84.3878	85.2617	151.641	136.333	130.142	155.681	80.5774	150.229	140.107	92.2359	78.0825	73.3895	62.7767	79.0904	70.1327	69.8368	76.1132	74.3376	86.3315	85.6854	87.4523	180.591	180.998	187.866	158.657	205.414	177.602	75.8444	63.3881	69.3546	71.7246	87.1619
Pp01G008700.2	4.62725	4.68551	5.33476	4.8042	5.11936	3.91475	0.531437	0.535007	1.39788	1.42226	1.31439	1.01684	5.22398	5.7365	5.67146	3.96499	3.30175	3.24426	1.85772	6.01321	2.2282	2.52846	2.11626	2.86089	3.14348	3.92398	5.10853	4.98255	4.11524	3.73092	3.72298	4.36959	3.54777	4.26241	0.541929	0.685993	0.733685	1.92743	1.78964	2.12319	4.75566	4.79428	5.1234	3.32066	6.69273
Pp01G008710.1	3.64856	4.28691	3.32107	7.70502	7.00239	6.28217	0.525416	0.206809	1.49537	0.686211	0.627682	0.911437	1.19022	0.736937	0.855478	0.785618	1.17915	0.828074	3.72939	0.137802	6.75875	4.72187	0.356999	0.292216	0.261539	0.412526	0.198017	0.357727	0.108775	0.237831	0.924353	0.355863	0.603592	0.17775	7.78494	5.15438	5.81315	0.803408	1.26724	1.06537	0.374935	0.50011	0.706312	0.39637	0.373727
Pp01G008720.1	33.6477	35.7397	36.1018	44.4422	44.2899	44.3212	14.8082	21.1136	19.6648	23.2164	24.0651	27.14	80.9628	80.3269	80.1343	68.7562	74.6581	72.3123	49.3069	71.7957	56.3492	48.044	70.1652	75.2449	82.4726	89.4613	75.7068	102.368	82.2178	84.4593	92.3378	69.099	80.286	76.6675	7.14708	8.69771	7.89019	47.0679	42.7939	52.8309	92.029	93.3943	107.237	98.7777	100.864
Pp01G008730.1	87.96	84.7847	85.0242	102.469	98.1967	103.63	31.6329	35.984	76.0435	38.8262	47.994	40.3306	75.742	69.7416	75.5853	43.3061	41.2306	41.4738	52.474	57.8808	51.3914	52.901	53.0519	58.1189	56.5186	52.9324	53.6848	65.5423	63.0999	67.0708	64.6011	59.563	67.813	57.3276	11.4353	10.7385	12.6726	33.075	36.3769	33.9828	65.1793	59.6063	73.8327	67.0019	81.5988
Pp01G008740.2	218.292	209.354	215.647	300.224	304.725	300.837	399.366	337.283	561.668	392.453	376.822	467.085	92.9834	90.9215	88.1992	50.4848	47.3922	50.8428	46.8326	76.8618	55.5476	51.6523	71.1965	64.2611	56.4668	53.993	84.2611	59.9595	73.769	72.6934	65.6142	80.5097	90.0494	74.1163	18.3056	16.3551	17.0298	43.8122	43.1576	37.2481	64.9269	66.6082	73.6613	77.0547	77.279
Pp01G008750.1	2.36212	3.00467	2.73917	0.703519	0.710347	0.783177	1.07348	0.489703	5.70926	2.0225	2.27748	3.02648	72.1766	63.0503	55.2748	1.22041	2.6497	2.3202	2.04125	4.777	2.60571	1.0387	1.76663	1.29859	3.39131	3.5536	2.98482	6.13515	5.32083	3.89317	13.024	2.73264	2.31769	3.64597	0.06251	0.289781	0.0563357	1.37152	0.34654	0.845633	7.38587	6.54285	13.2472	4.12596	12.0428
Pp01G008760.1	7.2986	11.635	9.1413	15.4419	13.4041	9.90328	11.0984	13.529	9.40186	13.5136	13.8062	13.9196	4.17063	5.05738	3.96452	5.29266	4.67857	5.00556	1.47591	1.29464	1.30513	1.41645	3.15802	2.93047	3.95247	4.23311	2.86222	3.40863	3.74217	4.61656	3.63691	2.55589	2.67802	0.515789	1.86838	1.65289	2.46984	1.87632	0.490894	1.37676	4.56439	4.05069	3.08463	6.4534	3.91838
Pp01G008770.1	6.60072	6.00677	6.10467	5.53507	5.20921	5.94424	8.03616	7.44009	8.31381	12.9304	24.8756	11.6984	0	0	0	0	0	0	0	0	0	0	0	0	0	0	0	0	0	0	0	0	0	0	0	0.0193872	0	0	0	0	0	0	0	0	0
Pp01G008780.1	0	0	0	0	0	0	0	0	0	0	0	0	0	0	0	0	0	0	0	0	0	0	0	0	0	0	0	0	0	0	0	0	0	0	0	0	0	0	0	0	0	0	0	0	0
Pp01G008790.1	0.0345228	0.0164385	0	0.017561	0.0176585	0	0	0	0	0.0344925	0	0	0	0	0	0.0107378	0	0	0	0	0	0	0	0	0	0	0	0	0	0	0	0	0	0	0.0485417	0.0452908	0.0533774	0	0	0	0	0	0	0	0
Pp01G008800.1	0.221763	0.199873	0.182871	0.612922	0.480361	0.231407	0.00808446	0	0	0	0.0257557	0.0280719	0	0.0110219	0	0	0.0137157	0	0.0341952	0	0	0.00982975	0.0426508	0	0	0	0	0	0.0293388	0	0	0.0457235	0.00896304	0	0	0	0	0.00775291	0.0172606	0	0.0258286	0.0432221	0	0.0112262	0
Pp01G008810.1	0	0	0	0	0	0	0	0	0	0	0	0	0	0	0	0	0	0	0	0	0	0	0	0	0	0	0	0	0	0	0	0	0	0	0	0	0	0	0	0	0	0	0	0	0
Pp01G008820.1	0	0	0	0	0	0	0.107693	0	0	0	0	0	0	0	0	0	0	0.124175	0	0	0	0	0	0	0	0	0	0	0	0	0	0	0	0	0	0	0	0	0	0	0	0	0	0	0
Pp01G008830.1	0.147256	0	0	0	0	0	0	0	0	0	0	0	0	0	0	0	0	0	0	0	0	0	0	0	0	0	0	0	0	0	0	0	0	0	0	0.0899888	0	0	0	0	0	0	0	0	0
Pp01G008840.1	41.8778	45.2267	37.879	5.57587	3.85314	4.7861	204.253	137.473	215.46	45.2601	93.1024	82.1531	11.7216	6.0251	13.3826	7.10909	9.25634	17.9255	9.03898	1.08328	7.17873	7.9846	19.0684	13.6909	12.2168	10.201	1.67757	5.76701	8.62042	8.30308	7.65523	9.52522	6.01391	3.07506	28.8511	22.3443	41.9912	43.0063	5.01121	42.1298	13.6613	16.1641	13.1866	10.7581	9.19208
Pp01G008850.1	77.597	74.7019	75.9348	97.0909	97.9798	97.3977	27.3877	30.1923	22.7738	40.1095	43.4008	41.2506	0.539022	0.365205	0.476539	0.367567	0.693982	0.819198	2.47367	0.749331	2.50098	2.84461	1.3526	1.16625	0.753695	0.855309	0.481546	0.799462	0.367874	1.19907	1.16594	0.882738	0.730756	0.471316	4.34963	3.9959	3.37893	0.788815	1.03013	1.16116	0.836344	1.06678	0.934344	0.86905	0.969842
Pp01G008860.1	2.53381	2.41248	2.28208	2.35296	2.60338	2.09805	1.03796	0	2.54472	0.398551	0.469307	1.54314	207.865	216.289	210.044	216.277	201.993	175.341	27.7554	120.1	54.17	60.33	67.2293	114.083	90.8952	157.157	93.2103	248.943	201.62	241.178	205.455	138.378	165.585	96.5727	2.73409	3.71464	10.4623	32.4364	46.243	30.1195	175.969	158.59	198.246	192.693	164.616
Pp01G008870.1	0	0	0	0.163017	0	0.180183	0.390895	0.950744	0.439668	1.88326	2.23851	3.5448	1.93836	1.22365	1.26734	4.66361	5.1211	4.94478	3.38683	1.4174	2.82552	2.17095	5.73386	5.69958	1.65491	1.78049	2.06003	0.973698	2.05049	2.07802	1.66377	1.21301	4.19281	1.64059	0.300575	0.738286	0.719095	0.538067	0.254857	0.769726	1.7166	2.39585	1.27563	1.70152	1.23218
Pp01G008880.1	0	0	0	0	0	0	0	0	0	0	0	0	0	0	0	0	0	0	0	0	0	0	0	0	0	0	0	0	0	0	0	0	0	0	0	0	0	0	0	0	0	0	0	0	0
Pp01G008890.1	26.7093	27.2762	27.3776	11.777	8.40266	10.0281	4.78192	18.1619	33.8596	40.267	50.6057	25.0532	0	0	0	0	0	0	0	0	0	0	0	0	0	0	0	0	0	0	0	0	0	0	0	0.0633278	0	0	0	0	0	0	0	0	0
Pp01G008900.1	0	0.210794	0	0	0.457583	0	0	0	0	0	0	0	0	0	0.283871	0	0	0	0	0	0	0	0	0	0	0	0	0	0	0	0	0	0.243323	0	0	0	0	0	0	0.138072	0	0	0	0	0
Pp01G008910.1	0.340134	0.16053	0.335558	0	0	0	0.819484	1.81501	0	4.51224e-07	1.2143	0	0	0.0398139	0	0	0.0457613	0.15698	0.0395266	0.0345233	0	0	0	0	0	0	0.0392509	0	0	0	0	0.0164919	0	0.0423176	0	0	0	0	0	0	0	0	0	0	0
Pp01G008920.1	4.40945	4.01571	5.68446	1.14297	2.2085	1.37654	0	0	0.64575	3.5912	2.60872	2.83937	0	0	0	0	0	0	0	0	0	0	0	0	0	0	0	0	0	0	0.0624098	0	0	0	0	0	0	0	0	0	0	0	0	0	0
Pp01G008930.1	130.328	124.577	122.693	58.1738	64.2385	64.385	17.0604	8.62146	17.37	5.64622	8.46584	24.5193	0.771936	0.227398	0.555068	0.316739	0.331425	0.562985	0.0440549	0	0.0926572	0.125723	0.108778	0	0.125289	0	0.142042	0.294831	0.124482	0.15044	0.241354	0.146184	0.228517	0.048036	0.0906371	0.126038	0.164533	0.315393	0	0.0413632	0.0967548	0.045684	0.243462	0.334208	0.531664
Pp01G008940.1	2.27293	2.57329	2.17681	2.48073	1.47083	2.66634	0	0	0	0	0	0	0	0	0	0	0	0	0	0	0	0	0	0	0	0	0	0	0	0	0	0.104707	0	0	0	0	0	0	0	0	0	0	0	0	0
Pp01G008950.1	0	0.0768352	0	0	0	0.0911175	0	0	0	0	0	0	0	0	0	0	0	0	0	0.0600707	0	0	0	0	0	0	0.161919	0	0	0	0	0.0550004	0	0	0	0	0	0	0	0.0483914	0	0	0	0	0
Pp01G008960.1	76.2303	74.5442	75.851	23.6187	23.418	24.1277	85.2521	40.7558	46.8188	60.5213	64.5036	95.8615	1.2664	0.145717	1.02888	0.385525	0.582439	0.951801	0.668432	0.0834889	0.783006	0.436827	0.436884	0.551337	0.332943	0.269353	0.0750472	0.078876	0.432042	0.0808017	0.117477	0	0.030293	0.0754304	1.15632	1.64037	1.43984	1.73657	0.174675	1.22891	0.193427	0.368858	0.509075	0.0385085	1.63058
Pp01G008970.1	2.46758	1.89655	1.58208	1.13062	0.653628	1.07709	0.042427	0	0	0.446856	0	0.588002	0	0	0	0	0	0.053399	0	0	0	0.0476742	0	0	0	0	0	0	0	0	0	0	0	0	0	0	0	0	0	0	0	0	0.0557653	0	0
Pp01G008980.1	58.1824	57.9141	58.0326	61.3587	60.9509	60.9857	18.1451	15.6393	14.9838	21.8899	23.8319	21.4226	25.8631	26.0901	26.0808	29.6206	29.2939	28.6376	23.7926	18.9795	23.0229	21.7723	18.357	24.0883	23.3132	27.4314	7.16532	25.6862	14.2556	23.3773	22.4043	11.8395	10.573	10.8312	23.0928	23.1226	23.0788	10.6814	10.7186	14.593	30.088	27.7257	25.4057	21.2538	31.6907
Pp01G008990.1	2.89224	2.66057	2.3809	3.51488	4.33777	3.59287	0.446294	0.603272	0.514025	1.05001	1.35425	0.955629	0.685288	0.787497	0.989891	0.415539	0.368895	0.41314	0.679655	0.542675	0.938456	0.713398	0.167748	0.46682	0.551601	0.620251	0.0972551	0.399532	0.172721	0.208975	0.558638	0.296736	0.129663	0.0125791	0.651407	0.378826	0.308086	0.271651	0.122075	0.482731	0.757402	0.790283	0.65654	0.48365	0.652237
Pp01G009000.1	0	0	0	0	0	0	0	0	0	0	0	0	0	0	0	0	0	0	0	0	0	0	0	0	0	0	0	0	0	0	0	0.101983	0	0	0.425679	0.194321	0.0955211	0	0	0.0921784	0	0	0	0	0
Pp01G009010.1	0	0	0	0	0	0	0	0	0	0	0	0	0	0	0	0	0	0	0	0	0	0	0	0	0	0	0	0	0	0	0	0	0	0	0	0	0	0	0	0	0	0	0	0	0
Pp01G009020.1	0	0	0	0	0	0	0	0	0	0	0	0	0	0	0	0	0	0	0	0	0	0	0	0	0	0	0	0	0	0	0	0	0	0	0.335148	0.204098	0.198948	0	0	0	0	0	0	0	0
Pp01G009030.1	18.2005	16.6812	17.09	24.3011	23.5381	24.6615	5.67494	5.97311	5.39492	5.07116	5.7739	5.11475	66.4374	72.2912	71.5886	57.6152	79.909	72.3745	15.9432	23.9473	20.6081	22.3131	22.4645	23.8187	20.7855	24.7026	16.084	23.9493	20.3487	38.3929	24.8951	13.5283	22.368	20.7047	10.0653	11.1312	9.10483	7.45344	6.64983	8.56388	25.695	22.4993	20.0454	29.0335	30.0819
Pp01G009040.1	0	0	0	0	0	0	0	0	0	0	0	0	0	0	0	0	0	0	0.114704	0	0	0	0	0	0	0	0	0	0	0	0	0	0	0	0	0	0	0	0	0	0	0	0	0	0
Pp01G009050.1	0.16379	0.155908	0.485249	0	0.168202	0.124006	0	0	0	0	0	0.150395	0.113393	0.150734	0.2543	0.166766	0.21445	0.185807	0.286527	0.196698	0	0.205226	0	0	0.0345742	0.683725	0	0.28328	0	0.0816695	0.118601	0.117763	0	0	0.0347131	0	0.0630071	0	0	0.333504	0.118405	0.292733	0.118394	0.114567	0.300945
Pp01G009060.1	44.9472	42.9773	44.6144	43.0883	42.5764	44.4905	9.14311	7.95234	5.89431	10.6027	12.8424	12.5233	35.0404	33.8888	35.4027	46.5621	42.9594	43.4204	50.393	25.5398	47.0726	44.4283	15.3747	28.2431	31.3617	41.0629	5.25555	36.4443	11.459	22.2794	23.6634	11.1029	7.83931	4.48792	53.0211	57.9173	55.3521	24.6488	22.0567	41.5161	46.9519	38.5771	32.4783	24.1255	44.5752
Pp01G009070.1	16.6153	18.3815	17.5131	10.2081	8.49836	10.529	2.31881	1.50545	1.70093	4.24634	2.13144	3.0784	0	0	0	0	0	0	0	0	0	0	0	0	0	0	0	0	0	0	0	0	0	0	0	0	0	0	0	0	0	0	0	0	0
Pp01G009080.1	0	0	0	0	0	0	0	0	0	0	0	0	0	0	0	0	0	0	0	0	0	0	0	0	0	0	0	0	0	0	0	0	0	0	0	0	0	0	0	0	0	0	0	0	0
Pp01G009090.1	0	0	0	0	0	0	0	0	0	0	0	0	0	0	0	0	0	0.525831	0	0	0	0	0	0	0	0	0	0	0	0	0	0	0	0	0	0	0	0	0	0	0	0	0	0	0
Pp01G009100.2	0	0	0	0	0	0	0	0	0	0	0	0	0	0	0	0	0	0	0	0	0	0	0	0	0	0	0	0	0	0	0	0	0	0	0	0	0	0	0	0	0	0	0	0	0
Pp01G009110.1	0	0	0	0	0	0	0	0	0	0	0	0	0	0	0	0	0	0	0	0	0	0	0	0	0	0	0	0	0	0	0	0	0	0	0	0	0	0	0	0	0	0	0	0	0
Pp01G009120.1	0.335817	0.207563	0.198699	0.19611	0.190795	0.146074	0.0129065	0.0583943	0	0	0.0407711	0	0	0	0	0	0.0169792	0	0.125385	0.0153263	0.0728306	0.0394947	0.0400208	0.0264669	0.0759633	0.181697	0	0	0	0.0351207	0	0	0	0	0.197044	0.141886	0.358914	0.0306083	0.0460795	0	0.0728813	0.0554405	0	0.0287706	0.0820134
Pp01G009130.1	4.93937	4.78744	4.75773	3.44659	3.4134	3.28156	0.617607	0.248153	1.68655	0.725258	0.636992	0.654722	0.119536	0.106768	0.240835	0.094712	0.113477	0.140151	0.061365	0.150593	0.0920246	0.130667	0.0207915	0.158347	0.117807	0.106503	0.067898	0.0827916	0.0119389	0.172982	0.0280068	0.180621	0.0217449	0.0275219	0.12829	0.119662	0.209033	0.111771	0.241428	0.17876	0.176179	0.0911789	0.123933	0.203318	0.132444
Pp01G009140.1	2.99056	3.5031	2.95661	2.65626	2.74554	2.62869	0.766499	0	0.869694	0.706007	0.48581	0.792778	0	0	0	0	0.135723	0	0	0	0	0	0	0	0	0	0	0	0	0	0	0	0	0	0	0	0	0	0	0	0	0	0	0	0
Pp01G009150.1	0.940958	0.695083	1.11704	0.63498	1.26873	0.582626	0.0618859	0	0	0	0	0.215597	0	0	0	0	0	0	0	0	0	0.0795314	0	0.162513	0	0	0	0	0	0	0	0	0	0	0	0.08219	0	0	0	0	0	0	0	0	0
Pp01G009160.1	0	0	0	0	0	0.171637	0	0	0	0	0.231327	0	0	0	0	0	0	0	0	0	0	0	0	0	0	0	0	0	0	0	0	0	0	0	0	0	0	0	0	0	0	0	0	0	0
Pp01G009170.1	38.1095	34.2355	33.7685	28.7364	28.1983	30.5933	17.2206	16.0038	11.2115	7.51156	8.65382	9.18566	19.1693	16.6445	16.2288	9.11007	8.58413	8.47913	25.7196	9.87422	26.1432	19.7846	6.24692	8.3733	12.1239	11.2939	6.20826	10.3588	11.265	9.68953	12.7723	6.58519	9.40116	7.86086	13.7865	17.9175	17.7316	26.9029	20.9082	30.6431	14.5619	10.2631	16.0317	10.7984	16.0307
Pp01G009180.1	17.4375	17.0622	18.1735	12.7547	13.9363	14.5176	17.1986	21.3309	11.231	14.2986	18.0038	19.7004	14.5064	16.1543	18.4145	26.7954	33.6007	29.3314	5.5475	9.268	7.32887	7.5253	9.25179	8.0085	8.73804	9.94099	10.4396	12.7231	10.453	13.9774	12.4958	8.5391	15.7581	8.27607	3.48064	4.03296	3.66172	4.43248	4.26518	4.12869	9.75575	8.24334	10.2299	11.0385	16.9029
Pp01G009190.1	0	0	0	0	0	0	0	0	0	0	0	0	0	0	0	0	0	0	0	0	0	0	0	0	0	0	0	0	0	0	0	0	0	0	0.0276737	0.0514374	0.0252393	0	0	0	0	0	0	0	0
Pp01G009200.1	4.51763	5.2016	4.26429	2.36128	2.64517	2.45619	0.684908	1.20034	1.25842	1.49542	1.26772	1.07079	0	0	0	0	0.0288104	0	0	0.0533481	0	0	0	0	0	0	0	0	0.043153	0.0525524	0	0.024774	0.0199907	0.0250175	0	0	0.0220606	0	0.0189323	0	0	0	0	0	0.0278906
Pp01G009210.1	0	0	0	0	0	0	0	0	0	0	0	0	0	0	0	0	0	0	0	0	0	0	0	0	0	0	0	0	0	0	0	0	0	0	0	0	0	0	0	0	0	0	0	0	0
Pp01G009220.1	1.01169	0.626835	0.74124	1.69074	2.3894	1.83445	0	0	0	0.0716114	0	0	0	0	0	0	0	0	0	0	0	0	0	0	0	0	0	0	0	0	0	0	0	0	0	0	0	0	0	0	0	0	0	0	0
Pp01G009230.1	0.815124	0.442627	0.731723	1.96248	1.78779	1.82911	0.122925	0	0.208833	0.319986	0.391366	0.3423	0.335716	0.0513631	0.196053	0.0872735	0.185431	0.210907	0.41856	0.0808418	0.18	0.445418	0.142137	0.121603	0.0942656	0	0.0255598	0.054806	0.652414	1.10403	1.01765	0.489195	0.618611	0.453007	0.794669	0.617321	1.18777	0.512891	0.42867	1.24033	0.108201	0.127199	0.0537427	0.0262407	0.26581
Pp01G009240.1	5.91721	4.39554	2.53846	0.776158	0.523416	0.86379	0.708582	0.576191	3.38869	6.43947	8.11424	12.2181	0	0	0	0	0	0	0	0	0	0	0	0	0	0	0	0	0	0	0	0	0	0	0	0	0	0	0	0	0	0	0	0	0
Pp01G009250.1	18.3167	18.64	22.013	34.6461	34.9648	48.6388	760.285	298.95	568.554	134.708	109.5	236.077	0	0.245198	0	0	0.262789	0.228905	0	0.237575	0	0	0.409996	1.00319	0	0	0	0.302795	1.62	0.85712	1.0879	0	0.60087	0	0	0	0.396322	0	0.407376	0.22663	0	0.269731	0.59374	0.273755	0.454352
Pp01G009260.1	0	0	0	0	0	0	0	0	0	0	0	0	0	0.113706	0	0.279894	0	0	0.229408	0	0	0	0	0	0.239	0	0	0	0.105248	0	0	0	0.0916129	0	0	0	0	0	0	0	0	0.171039	0	0	0
Pp01G009270.1	0	0	0	0	0	0	0	0	0	0	0	0	0.120806	0	0	0	0	0	0	0	0	0	0	0	0	0	0	0	0	0	0	0	0	0	0	0	0	0	0	0	0	0	0	0	0
Pp01G009280.1	17.305	14.466	15.8649	15.7099	15.2639	15.9055	7.41243	9.23645	6.98715	9.16206	10.2279	10.0758	17.0852	15.304	16.7587	18.2737	15.7401	15.3802	11.9774	11.8796	12.0614	12.3653	9.65393	12.647	11.9273	13.9114	5.37996	14.2307	11.2658	13.8351	13.1526	9.61385	8.09302	6.34351	8.41135	9.60753	8.28524	8.52489	7.69549	9.30632	16.0454	15.5037	14.6233	12.406	18.1333
Pp01G009290.1	42.2536	42.5679	43.7803	34.9759	34.1181	33.8099	5.6242	6.36499	11.9376	9.32757	12.2486	12.135	379.802	363.242	374.121	384.729	339.687	299.187	79.871	356.124	102.735	96.0977	93.8227	130.891	158.03	198.599	294.51	273.393	257.858	282.768	287.705	287.113	260.15	302.956	14.413	19.7503	20.8379	95.3096	54.839	93.069	236.991	230.917	277.929	225.262	468.119
Pp01G009300.1	0	0	0	0	0	0	0	0.933372	0	0	0	0	3.39748	4.87828	3.52393	1.96943	2.17858	1.3338	10.9266	0.363124	1.64524	0.362397	0	0	0	1.88324	0	3.79202	0	0	0.856167	0.357912	1.2229	0	1.53015	2.05207	1.27577	7.4455	8.94018	10.5019	2.69484	2.10873	1.37852	1.21876	0.526562
Pp01G009310.4	203.95	199.233	201.521	246.6	249.232	258.556	141.307	131.726	129.567	171.421	161.012	168.081	219.911	197.511	178.57	228.777	220.652	212.627	193.653	95.9656	177.118	156.146	108.87	130.626	142.279	142.446	43.2972	134.612	111.13	148.164	165.337	59.7348	71.7509	34.3772	28.0509	32.7671	28.9846	98.2633	171.622	152.32	165.896	152.189	167.482	134.492	167.27
Pp01G009320.1	0	0	0	0.268682	0	0.0997084	0	0.113227	0	0	0	0	0.335628	0.225182	0.106422	0	0	0.11576	0	0.238953	0	0.104813	0	0.108676	0.0523241	0.0522365	0.498806	0.308075	0.707825	0.125641	0.607351	0.334089	0.507253	0.943984	0	0	0	0	0	0	0.30817	0	0.367452	0	0.188508
Pp01G009330.1	0	0	0	0	0	0	0	0	0	0	0	0	0	0	0	0	0	0	0	0	0	0	0	0	0	0	0	0	0	0	0	0	0	0	0	0	0	0	0	0	0	0	0	0	0
Pp01G009340.2	105.513	111.645	108.349	118.914	115.639	119.39	36.4752	33.3149	51.5004	50.0926	51.3933	50.2037	57.9764	53.6029	57.625	54.919	54.9173	54.7463	22.81	38.2282	23.0897	24.3828	40.0299	41.9232	38.9815	43.221	34.2068	40.9746	47.396	54.9705	49.8114	42.9028	52.078	42.1388	10.5764	9.46835	12.1916	12.0738	11.9571	11.1592	42.6844	39.8291	39.9251	46.8416	58.4591
Pp01G009350.1	0	0	0.107495	0.274404	0.16558	0.183955	0	0	0	0	0	0	0.0615787	0.201286	0.0641285	0.115172	0.0410648	0.132512	0.0310998	0.0750706	0.0320008	0	0	0.124129	0	0	0	0.0348988	0.0595502	0	0.0331772	0	0	0	0.0979901	0.0612441	0.0889439	0.0234992	0.077159	0	0.0342621	0	0.224952	0	0.0903446
Pp01G009360.1	0	0.110201	0	0	0	0	0	0	0	0	0	0	0	0	0	0	0	0	0	0	0	0	0.0373744	0	0	0	0	0	0	0	0	0	0	0	0	0	0	0	0	0	0	0	0	0	0
Pp01G009370.1	60.3091	61.2126	58.487	11.7368	9.10164	11.4193	2.11104	0.592308	46.082	8.92752	8.85511	11.2312	0	0	0	0	0	0	0	0	0	0	0	0	0	0	0	0	0	0	0	0	0	0	0	0	0	0	0	0	0	0	0	0	0
Pp01G009380.1	40.904	41.2122	41.1239	11.4147	10.7416	13.628	0.369316	0.145136	0.751675	0.69538	0.599838	0.766745	0	0	0	0	0	0	0	0	0.0742872	0	0	0	0	0	0	0	0	0	0	0	0	0	0	0	0	0	0	0	0	0	0	0	0
Pp01G009390.1	0	0	0	0	0	0	0	0	0	0	0	0	0	0	0	0	0	0	0	0	0	0	0	0	0	0	0	0	0	0	0	0	0	0	0	0	0	0	0	0	0	0	0	0	0
Pp01G009400.1	115.509	117.263	118.357	25.8028	26.4542	26.0471	3.3483	1.12831	52.6951	15.022	10.5501	11.0787	0.167032	0.0501459	0.0632006	0.0783147	0.0615465	0.104942	0.0310945	0	0.182978	0.0600463	0	0	0	0.0299811	0	0.0174685	0	0.0546034	0.0354443	0	0.0277497	0	0.0701544	0.0326448	0.0799669	0	0	0.104827	0	0.0328197	0.0173362	0	0.0489479
Pp01G009410.1	6.4824	5.6919	5.99584	2.03758	1.51455	1.91379	0.161764	0.104325	6.26882	0.613133	0.0936124	0.102244	0	0	0	0	0	0	0	0	0.0373294	0	0.014566	0	0.0503903	0.0167903	0	0	0	0	0	0	0	0	0	0	0	0	0	0	0	0.0735061	0	0	0.0109513
Pp01G009420.1	0	0	0	0	0	0	0	0	0	0	0	0	0	0	0	0	0	0	0	0	0	0	0	0	0	0	0	0	0	0	0	0	0	0	0	0	0	0	0	0	0	0	0	0	0
Pp01G009430.1	2.55238	2.87292	2.51312	0.51829	0.515353	0.464268	0	0	1.74761	0.863057	0.432431	0.313859	0	0	0	0.512148	0	0	0	0	0	1.39445e-09	1.03115	0.954115	6.75462e-06	0	0.950617	0	1.72906	0	0	6.64434e-09	4.24983	1.22362	0	0	0	0	0.000148081	1.87744e-10	0	0	0	0.91355	0
Pp01G009440.1	0.0323796	0	0.0643087	0	0	0	0	0	0	0	0	0	0	0	0	0	0	0	0	0	0	0.0170689	0	0	0	0	0	0	0	0	0	0	0	0	0	0	0	0	0	0	0	0	0	0	0
Pp01G009450.1	0	0	0	0	0	0	0	0	0	0	0	0	0	0	0	0	0	0	0	0	0	0	0	0	0	0	0	0	0	0	0	0	0	0	0	0	0	0	0	0	0	0	0	0	0
Pp01G009460.1	2.459e-06	0.0634933	0.019774	0	0.00801419	0.00424708	0.0736964	0	5.97737e-09	4.35656e-05	1.88572e-05	7.62964e-05	0.2049	0.186535	0.319296	2.96536e-07	0.137194	0.468224	1.26891	2.00966	1.17038	0.922474	1.02868e-06	7.87309e-06	1.89278	1.80293	1.81966e-05	0.989519	3.53758	5.76255	8.50851	2.75764	0.000152062	3.5209e-05	9.41809	7.77037	8.39626	3.32441	2.12526	4.15434	1.97359	1.16889	1.66369	0.919466	4.87378
Pp01G009470.1	0.913678	0.634175	0.845597	0.644594	0.755974	0.647646	0.153305	0.118967	0.223344	0.481589	0.682642	0.804128	0	0	0	0	0	0	0	0	0	0	0	0	0	0	0	0	0	0	0	0	0	0	0	0	0	0	0	0	0	0	0	0	0
Pp01G009480.1	0	0	0	0	0	0	0	0	0	0	0	0.0690525	0	0	0	0	0	0	0	0	0	0	0	0	0	0	0	0	0	0	0	0	0	0	0	0	0	0	0	0	0	0	0	0	0
Pp01G009490.1	0	0	0	0	0	0	0.0743309	0	0.21228	0	0	0	0	0	0	0	0	0	0	0	0	0	0	0	0	0	0	0	0	0	0	0	0	0	0	0	0	0	0	0	0	0	0	0	0
Pp01G009500.1	0	0	0	0.0336568	0	0	0	0	0	0	0.479235	0	0	0	0	0	0	0	0	0	0	0	0	0	0	0	0	0	0	0	0	0	0	0	0	0	0	0	0	0	0	0	0	0	0
Pp01G009510.1	0.220529	0.420228	0.51251	1.71567	1.77051	2.2724	1.23579	0	22.2585	2.28023	2.44517	5.52862	0.136681	0.159855	0.0649417	0.158378	0	0	0	0	0.0228522	0.0619157	0.0357462	0	0	0.0826999	0	0	0.0819735	0.0248476	0.314231	0	0	0	0.284753	0.284696	0.129136	0.565069	0.0179512	0.350198	0	0	0	0	0.158433
Pp01G009520.1	0.252524	0	0	0	0	0	0.330419	0.388322	0.15656	0	0	0	0.393299	0.406097	0.152498	0.653155	0.199862	0.452527	0.262102	1.00751	0.226979	9.40724e-09	0.363271	0.577894	0.123038	0.416563	0.925345	0.430361	0.477096	0	0.54363	0.385397	1.17895	3.13542	0.731361	0.425912	0.0915158	0.889101	0.198046	0.138166	0.730441	0.0959706	0	0.523705	1.3755
Pp01G009530.1	0	0	0	0	0	0	0	0	0	0	0	0	0	0	0	0	0	0	0	0	0	0	0	0	0	0	0	0	0	0	0	0	0	0	0	0	0	0	0	0	0	0	0	0	0
Pp01G009540.1	0	0	0	0	0	0	0	0	0	0	0	0	0	0	0	0	0	0	0	0	0	0	0	0	0	0	0	0	0	0	0	0	0	0	0	0	0	0	0	0	0	0	0	0	0
Pp01G009550.1	0	0	0	0	0	0	0	0	0	0	0	0	0	0	0	0	0	0	0	0	0	0	0	0	0	0	0	0	0	0	0	0	0	0	0	0	0	0	0	0	0	0	0	0	0
Pp01G009560.1	0	0	0.0638484	0	0	0	0.0251697	0.0598143	0	0.199007	0.161437	0	0	0	0	0	0.0439843	0	0	0	0	0	0	0	0	0	0	0	0	0	0	0	0	0	0.0382884	0.0606721	0	0	0	0	0	0	0	0	0
Pp01G009570.1	0	0	0	0	0	0	0	0	0	0	0	0	0	0.0297424	0.0126611	0	0	0	0	0	0.0401537	0	0	0	0	0	0	0	0	0	0	0	0	0	0	0	0	0	0	0	0	0	0	0	0.0438328
Pp01G009580.1	0	0.220137	0	0	0	0	0	0	0	0	0.383129	0.41975	0	0	0	0	0	0	0	0	0	0	0	0	0	0	0	0	0	0	0	0	0	0	0.0436059	0	0	0	0	0	0	0	0	0	0
Pp01G009590.1	0.0478306	0.0350892	0.18312	0.44137	0.196659	0.20719	0.0574872	0.0595563	1.2092	0.314841	0.0787176	0.927003	0.13523	0	0.021412	0	0	0	0	0	0	0	0	0	0	0.143545	0	0	0	0	0.120406	0.022924	0	0	0.0236854	0.0440046	0.0215977	0.0159852	0	0.143548	0	0	0	0	0.0263476
Pp01G009600.1	18.2303	17.1482	18.0622	7.72373	7.75819	8.55028	4.34448	7.01897	3.30463	5.61887	5.15264	3.36894	1.97252	2.432	1.76527	1.9362	2.83889	2.58064	27.3214	1.20302	25.0803	30.1246	27.3604	30.4758	24.9733	15.5422	1.22941	7.07043	3.56143	6.81782	3.86156	2.15705	2.12232	1.64032	0.810341	1.03662	1.20341	4.92503	9.89926	7.58811	14.9064	15.055	5.90004	7.0179	2.3409
Pp01G009610.1	0	0	0.0547061	0	0	0	0	0	0	0	0	0	0	0	0	0	0	0.0426067	0	0	0	0	0	0	0	0	0	0	0	0	0	0	0	0	0	0	0	0	0	0	0	0	0	0	0
Pp01G009620.1	0	0	0	0	0	0	0	0	0	0	0	0	0	0	0	0	0	0	0	0	0	0	0	0	0	0	0	0	0	0	0	0	0	0	0	0	0	0	0	0	0	0	0	0	0
Pp01G009630.1	0	0	0	0.232264	0	0	0	0	0	0	0	0	0	0	0	0	0	0	0	0	0	0	0	0	0	0	0	0	0	0	0	0	0	0	0	0	0	0	0	0	0	0.01269	0	0	0
Pp01G009640.1	0	0	0	0	0	0	0	0	0	0	0	0	0	0	0	0	0	0	0	0	0	0	0	0	0	0	0	0	0	0	0	0	0	0	0	0	0	0	0	0	0	0	0	0	0
Pp01G009650.1	0	0	0.00746494	0.023077	0.0725057	0	0	0	0	0	0	0	0	0	0	0	0	0.0317548	0	0	0	0	0	0	0	0.0407424	0.0339405	0	0	0	0	1.95706e-09	0	0	0	0	0.0767488	0.043081	0	0	0	0	0	0	0
Pp01G009660.1	0	0	0	0	0	0	0	0	0	0	0	0	0	0	0	0	0	0	0	0	0	0	0	0	0	0	0	0	0	0	0	0	0	0	0	0	0	0	0	0	0	0	0	0	0
Pp01G009670.1	0	0	0	0	0	0	0	0	0	0	0	0	0	0	0	0	0	0	0	0	0	0	0	0	0	0	0	0	0	0	0	0	0	0	0	0	0	0	0	0	0	0	0	0	0
Pp01G009680.1	0	0	0	0	0.0281921	0.018737	0	0	0	0	0	0	0.0091137	0.0421775	0	0.00782111	0.0333048	0.0164066	0.0199256	0	0.0282839	0.0450014	0.00552476	0	0.0195975	0.0127144	0	0.0522247	0	0.00779011	0.0303733	0	0	0	0.0101956	0.0162733	0	0.0156752	0.0166218	0.0321405	0	0	0.0146491	0.021192	0.0306019
Pp01G009690.2	2.75414	2.18371	2.62646	3.63487	3.57852	3.1092	0.753784	1.16299	0.484043	2.26197	2.33954	1.57013	0	0	0	0.026996	0.0841875	0.0959741	0	0.183514	0	0	0.0544246	0.0213477	0.0413096	0.185953	0.0702512	0.385095	0.124442	0.100391	0	0.0477947	0.113032	0.0709328	0	0	0	0	0	0	0.142458	0.0227299	0.0239831	0.0945811	0.185546
Pp01G009700.1	15.2898	16.4123	14.5984	24.8375	22.8836	20.4528	10.7258	17.1197	6.52398	14.5702	15.0346	11.2621	0	0	0	0	0	0	0	0	0	0	0	0	0	0	0	0	0	0	0	0	0	0	0	0	0	0	0	0	0	0	0	0	0.0205911
Pp01G009710.1	192.785	206.317	199.874	235.591	239.849	240.395	229.176	239.22	277.194	298.559	292.847	305.095	86.4651	74.6846	83.7308	69.7798	70.488	66.7361	60.4232	81.1103	57.6874	68.794	91.7069	75.5771	70.3085	63.1794	117.607	64.6318	92.9992	83.3133	63.5695	124.004	136.585	136.131	46.7783	41.2823	54.0649	63.001	76.4394	48.0407	62.7843	61.1414	56.7994	91.7161	69.1633
Pp01G009720.1	0	0	0	0	0	0	0	0	0	0	0	0	0	0	0	0	0	0.276443	0	0	0	0	0	0	0	0	0	0	0	0	0	0	0	0	0	0	0	0	0	0	0	0	0	0	0
Pp01G009730.1	0.473977	0.0643226	0.0671648	0.0688852	0.138379	0.0761458	0	0.0830848	0	0.184293	0	0	0	0	0	0.188768	0.148131	0.169093	0.19362	0	0	0	0	0.0429901	0.0368384	0.0368452	0	0	0	0.0445055	0	0	0	0	0	0.0371899	0.0519577	0.0285451	0	0.0365392	0.128231	0	0.172676	0	0.0684537
Pp01G009740.1	0.449801	0.214536	0.17396	0	0.0513177	0.226578	0.0483795	0.0803622	0.208698	0.0588473	0.179767	0.0782496	0	0	0	0	0	0	0	0	0	0	0	0	0	0	0	0	0	0	0	0	0	0	0	0	0	0	0	0	0	0	0	0	0
Pp01G009750.1	0	0	0	0.134766	0	0	0.0362544	0	0.0692721	0	0	0	0.0125721	0	0	0	0.0155883	0.0133172	0	0	0	0	0	0	0	0	0	0	0	0	0	0	0	0	0	0	0	0	0	0	0	0	0	0	0
Pp01G009760.1	0	0	0	0	0	0	0	0	0	0	0	0	0	0	0	0	0	0	0	0	0	0	0	0	0	0	0	0	0	0	0	0	0	0	0	0	0	0	0	0	0	0	0	0	0
Pp01G009770.1	0.176747	0	0	0	0	0	0	0	0	0	0	0	0	0	0	0	0	0	0	0	0	0	0	0	0	0	0	0	0	0	0	0	0	0	0	0	0	0	0	0	0	0	0	0	0
Pp01G009780.1	0.675109	0.26347	0	0.091384	0	0	0	0	0	0	0	0	0	0	0	0	0.014935	0	0	0	0	0	0	0	0	0	0	0	0	0	0	0	0	0	0.0547177	0	0	0.0356985	0	0.0207206	0	0	0	0	0
Pp01G009790.1	0.029875	0.0282681	0	0	0	0	0	0	0	0	0	0	0	0	0	0	0	0	0	0	0	0	0	0	0	0	0	0	0	0	0	0	0	0	0	0	0	0	0	0	0	0	0	0	0
Pp01G009800.1	0	0	0	0	0	0	0	0	0	0	0	0	0	0	0	0	0	0	0	0	0	0	0	0	0	0	0	0	0	0	0	0	0	0	0	0	0	0	0	0	0	0	0	0	0
Pp01G009810.1	1.82179	2.8671	2.18257	4.33378	3.53878	3.61244	0.350092	0.22596	0.0908701	0.332974	0.302723	0.548845	0	0	0	0	0	0	0	1.12419	0.958422	0	0	0	0	0	0	0.035043	0	0	0	0	0	0	0	0	3.41073	0.529482	0	1.30836	0	0	0	0	0.587597
Pp01G009820.1	80.3132	79.5373	80.09	72.7352	73.8045	73.7889	36.8352	31.2251	27.4722	40.014	44.6977	40.4429	24.6776	21.2073	21.8005	28.9729	34.3156	35.2153	17.9241	17.7083	17.5505	17.06	18.147	27.5118	23.8442	30.8388	7.07102	27.5699	17.3355	29.8157	29.0163	12.7654	15.5851	5.65457	17.4252	15.2259	16.9206	13.8266	10.9839	18.2238	31.1559	29.9647	27.6068	24.0864	34.8997
Pp01G009830.1	0	0	0	0	0	0	0	0.0997854	0	0	0	0.146582	0.0596253	0	0.113341	0	0	0	0	0	0	0	0	0	0	0	0	0.0654387	0	0.0665469	0	0	0	0	0.257309	0.0600645	0	0	0	0	0	0	0	0	0
Pp01G009840.1	5.36881	5.51113	5.47045	7.78252	8.41088	9.46535	3.71594	4.90516	5.23973	5.60438	4.44659	4.84665	2.71583	2.95587	2.73971	2.49623	2.04721	1.49426	5.6731	2.55585	3.97759	5.06641	1.71381	2.10536	2.36813	3.32248	1.35646	2.60961	2.11523	2.19571	2.66733	2.1977	1.77745	1.48895	2.45369	2.71687	4.18862	6.08305	5.40524	6.6683	3.09717	2.30558	2.69511	2.52746	2.88808
Pp01G009850.1	0	0	0	0.213114	0.183096	0	0.0534574	0	0	0.154478	0	0.178111	0	0	0	0	0.0725816	0	0	0	0	0	0.382689	0	0.0562468	0	0	0	0	0	0	0	0	0	0	0	0.10747	0	0	0	0	0	0	0	0
Pp01G009860.1	0	0	0	0	0	0	0	0	0	0	0	0	0	0	0	0	0	0	0	0	0	0	0	0	0	0	0	0	0	0	0.0722218	0	0	0	0	0.435793	0	0	0	0.0613252	0	0.214527	0	0	0
Pp01G009870.1	9.23564	10.4305	9.1648	13.3026	11.9138	13.7097	4.62288	5.0458	3.58819	7.31577	6.80347	5.17235	12.4574	10.619	12.9128	15.956	16.0386	15.3402	3.69944	6.89445	3.80513	3.14231	4.17881	4.53971	4.40446	5.85228	3.78079	5.76998	4.90989	6.63043	6.57762	5.03795	5.96024	5.00886	0.256144	0.407781	0.317012	2.76397	2.08936	2.87905	5.48024	5.48337	5.12301	6.21639	8.43483
Pp01G009880.1	0	0	0	1.16971	2.35683	0.325067	0	0	0	0.276924	0	0	0	0	0	0	0	0	0	0	0	0	0	0	0	0	0	0	0	0	0	0	0	0	0	0	0	0	0	0	0	0	0	0	0
Pp01G009890.1	12.794	12.0159	11.2904	9.64092	10.0277	10.674	2.79609	2.64257	1.62267	3.40779	3.70201	4.14365	7.88514	7.10094	9.14366	8.22059	8.251	10.2848	9.72309	2.71915	8.11651	7.64976	4.98642	8.90937	8.0146	12.5604	0.670554	10.2095	3.62612	6.90057	5.81988	2.56022	1.85488	0.983907	9.35355	10.2309	8.03652	1.98392	2.57432	3.48824	12.9514	10.0694	7.07586	7.28985	7.70731
Pp01G009900.1	0	0.462554	0	0.747737	1.50689	0.55098	1.12773	4.56281	1.07616	4.07243	4.13918	4.54927	1.89037	2.28876	3.75905	3.89811	3.90199	4.95608	1.81333	0.810004	0.445482	0.402376	0.697201	1.69804	1.85452	5.17433	0	3.05105	0.195506	1.20619	0.229362	0.394697	0	0	0.386755	0.353425	0.169289	0.267169	0.692046	0.385227	4.48039	2.052	1.74968	1.40031	0.480372
Pp01G009910.2	7.41355	8.29681	8.81027	10.6451	10.9543	11.9144	3.28618	2.85689	4.53493	5.10695	4.3126	4.85413	4.07025	4.37231	3.91502	5.11302	4.06684	3.24045	0.895467	1.92942	0.730603	1.08637	1.35858	1.96412	1.35402	3.05444	1.28735	2.68429	1.84657	3.12693	2.31991	1.60174	1.74294	1.31742	0.0430774	0.0800372	0.137689	0.721437	0.43584	0.871477	2.51466	2.5142	2.68628	3.13685	3.46479
Pp01G009920.1	23.3308	24.3957	24.2865	21.729	20.1379	19.8085	5.16237	4.50793	5.35507	7.46812	7.91639	7.06954	27.7229	26.5171	27.9852	26.8251	25.7943	26.7301	33.7048	18.9438	37.4994	40.0212	22.7874	25.1507	29.2662	26.173	12.4545	26.3034	16.0781	21.1604	20.9676	11.0413	11.5712	9.76008	9.09707	10.0895	5.83488	12.8737	12.206	14.9793	31.2636	26.9406	23.1667	20.3354	27.921
Pp01G009930.1	0	0	0	0	0	0	0	0	0	0	0	0	0	0	0	0	0	0	0	0	0	0	0	0	0	0	0	0	0	0	0.11838	0	0	0	0	0.0341226	0.0650746	0	0	0	0	0	0	0	0
Pp01G009940.1	14.3262	14.6529	13.088	13.2775	12.8303	12.2209	7.94362	5.42197	4.73488	9.09115	9.44231	13.0562	45.1325	45.0751	44.3262	35.969	32.3077	31.0358	28.969	10.6584	27.238	22.3755	10.1949	11.1959	12.9145	15.0666	5.65995	13.089	8.26795	13.7395	14.3294	7.55934	8.50657	6.42519	44.8782	55.8568	43.8275	31.2578	40.7967	43.341	17.119	14.199	15.6188	12.7309	18.7131
Pp01G009950.3	9.73836	9.12762	12.1924	12.2886	16.9096	14.7397	23.1711	21.9087	17.8977	29.3636	27.3302	28.0016	54.5974	53.6864	55.1333	56.303	47.4289	44.6631	26.308	31.7853	29.6692	29.195	41.107	40.2327	27.3245	32.3004	28.8514	28.4941	44.7247	44.3546	31.9369	39.9752	53.7805	34.7936	96.8396	110.462	118.898	41.4174	49.3542	33.8331	36.8072	33.1442	24.5821	39.3156	26.1893
Pp01G009960.1	0	0	0	0	0	0	0.30203	0.060135	0.0715512	0.065925	0.160393	0.175552	0	0	0	0	0	0	0	0	0	0	0	0	0	0	0	0	0	0	0	0	0	0	0	0	0.0647433	0	0	0.0603656	0	0	0	0	0
Pp01G009970.1	207.219	217.197	217.564	228.963	245.235	238.16	88.7289	77.4428	97.2478	42.3191	59.4895	46.3858	2.6867	0.345468	0.884341	0.334935	0.209439	2.01876	4.03774	0.120721	3.75297	2.84775	1.38645	4.14961	5.32191	0.47611	0	0.929896	2.23529	1.39618	1.65294	0.618614	0.27343	0.0558373	13.1335	17.2159	10.8549	5.67383	1.02341	4.1546	1.41441	2.92804	3.96936	0.609197	3.86246
Pp01G009980.1	9.98784	9.18821	11.4101	13.8861	11.5198	11.8527	12.4351	13.7402	12.9621	13.5167	11.2959	7.15629	14.404	11.9746	12.7297	10.9491	13.428	12.7673	6.32067	10.6008	6.87358	6.15682	6.81202	10.6583	7.20374	7.41863	7.10843	11.5371	11.1974	13.4782	13.2429	10.4875	12.7025	9.10321	10.832	12.451	9.20142	6.71064	4.45383	5.98149	9.37053	9.43803	12.0812	11.0613	14.1515
Pp01G009990.1	1.31107	0.415573	0	0	0	0	0	0	0	0	0	0	0	0	0	0	0	0	0	0	0	0	0	0	0	0	0	0	0	0	0	0	0	0	0	0	0	0	0	0	0	0	0	0	0
Pp01G010000.1	21.0093	24.7698	27.1052	26.3758	23.56	26.2646	151.874	208.022	48.1132	90.5485	92.3433	90.5314	20.4098	29.7248	20.4823	19.361	21.6337	18.1916	51.4633	9.51438	41.6582	39.0144	44.049	38.6671	37.0869	36.7547	9.19739	35.2219	21.1418	21.0519	21.2162	13.8622	17.1779	11.8355	12.0246	14.729	13.7682	46.1323	30.3161	46.7566	29.9806	38.6416	32.8829	31.2935	16.5054
Pp01G010010.1	0	0	0	0	0	0	0	0	0	0	0	0	0	0	0	0	0	0	0	0	0	0	0	0	0	0	0	0	0	0	0	0	0	0	0	0	0	0	0	0	0	0	0	0	0
Pp01G010020.1	0	0	0	0	0	0	0	0	0	0	0	0	0	0	0	0	0	0	0	0	0	0	0	0	0	0	0	0	0	0	0	0	0	0	0	0	0	0	0	0	0	0	0	0	0
Pp01G010030.2	0	0	0	0	0	0	0	0	0	0	0	0	0	0	0	0	0	0	0	0	0	0	0	0	0	0	0	0	0	0	0	0	0	0	0.0268452	0	0	0	0	0	0	0	0	0	0
Pp01G010040.1	0	0	0	0	0	0	0	0	0	0	0	0	0	0	0	0	0	0	0	0	0	0	0	0	0	0	0	0	0	0	0	0	0	0	0	0	0	0	0	0	0	0	0	0	0
Pp01G010050.1	0	0	0	0	0	0	0	0	0	0	0	0	0	0	0	0	0	0	0	0	0	0	0	0	0	0	0	0	0	0	0	0	0	0	0	0	0	0	0	0	0	0	0	0.749482	0
Pp01G010060.1	7.13857	5.14379	6.59859	11.2641	13.0029	13.06	0.286688	1.1548	1.37676	1.8033	1.84222	1.00178	1.97885	2.79104	2.76934	0.929778	1.59366	0.537433	1.81767	1.34122	1.35245	2.77728	1.44005	0.347551	2.004	1.57805	1.99905	1.75961	2.48049	1.05585	1.5161	1.4005	1.24964	0.736009	5.16663	5.00206	4.29486	6.79937	3.16172	4.29325	2.95165	3.61498	3.20612	1.55612	0.534371
Pp01G010070.1	0.0863278	0.041611	0.129647	0.390735	0.480832	0.722828	0.365848	1.05398	0.800598	3.73291	4.7697	1.40556	0	0	0	0	0	0	0	0	0	0	0	0	0	0	0	0	0	0	0	0.0259677	0	0	0	0	0	0	0	0.000227117	0	0	0	0	0
Pp01G010080.1	0	0	0	0	0.116682	0.248945	0	0	0	0	0	0.234183	0	0	0	0	0	0	0	0	0	0	0	0	0	0	0	0	0	0	0	0	0	0	0	0	0	0	0	0	0	0	0	0	0
Pp01G010090.1	3.51285	4.70202	4.87682	2.74022	2.04926	2.54879	0	0.0471074	0	0.328352	0.0642532	0.0725956	0	0	0	0	0	0	0	0	0	0	0	0	0	0	0	0	0	0	0	0	0	0	0	0	0	0	0	0.0232276	0	0	0	0	0
Pp01G010100.1	0	0	0	0	0	0	0	0	0	0	0	0	0	0	0	0	0	0	0	0	0	0	0	0	0	0	0	0	0	0	0	0	0	0	0	0	0	0	0	0	0	0	0	0	0
Pp01G010110.1	368.354	365.858	369.96	452.056	480.247	485.713	452.795	521.597	806.623	571.118	453.826	519.994	360.396	358.832	334.06	224.709	214.598	235.71	337.748	326.915	330.617	319.267	385.686	361.726	317.719	298.579	343.715	309.705	362.743	420.124	370.23	290.908	470.959	269.758	131.645	112.241	141.045	322.441	433.271	327.441	321.401	378.447	346.11	416.394	231.029
Pp01G010120.1	0	0	0	0	0	0	18.8952	5.1186	78.2342	3.5944	1.8546	5.16763	0	0	0	0	0	0	0	0.384555	0	0	0	0	0.145134	0	1.00776	0	0	0	0	0.658649	0.0611577	0.650676	0	0	0	0	0	0	0	0	0	0	0.0398088
Pp01G010130.1	7.2608	10.1922	8.92475	21.4521	19.1651	18.7461	81.4257	42.3082	354.537	9.45899	10.0298	23.8606	0	0.53115	0	0	0	0	0	6.4124	0	0	0	0	0	0	22.3208	0	0	0	0	17.0954	4.97711	16.6132	0	0	0	0	0	0.24542	0	0	0	0	0.611074
Pp01G010140.1	0.171562	0.24372	0.0854288	0.60668	0.0885344	0.0973629	0	0.146206	0	0	0.194107	0	0	0.0663434	0	0.145267	0	0.0680044	0.201658	0.237511	0	0	0	0	0	0	0.0671692	0	0	0.153232	0	0.0696118	0	0.0681272	0	0.0633035	0	0.0493875	0.266319	0.439615	0	0	0	0	0
Pp01G010150.1	6.26151	6.33721	5.5155	4.44512	5.55353	4.63085	2.63408	1.35071	3.11729	3.95394	3.41925	5.43969	3.05769	3.41631	3.10017	5.00798	5.42095	4.61941	0	4.39612	0	0	0.347777	0.419817	0.355942	0.836871	1.71914	1.63791	1.3787	2.35078	2.0499	2.40299	1.94523	1.04935	0.255513	0.421994	0.415476	0.255652	0.0437797	0.377078	1.31267	1.16319	2.46746	1.73353	3.4389
Pp01G010160.1	22.2409	22.1382	24.8515	19.0124	19.5947	20.626	5.13656	4.30775	5.55338	6.50822	7.31455	5.92583	3.19689	2.85672	3.14517	6.23283	5.36824	5.68973	1.47507	1.83195	1.38752	0.933442	2.09198	3.06244	2.55698	3.85448	1.07482	2.95851	1.68636	2.59815	2.84522	1.12226	1.56516	1.02854	3.12923	3.78404	3.24036	2.27624	2.37122	2.79253	3.68374	2.88561	2.34675	3.18944	3.43137
Pp01G010170.1	7.37125	8.50033	7.78296	8.98181	7.94928	8.6914	6.80009	9.11689	6.96877	14.9748	10.191	14.0618	17.5076	18.9262	19.2049	20.2893	18.6069	18.4979	21.8109	14.1859	21.9368	21.3965	19.8966	16.729	20.7129	19.2136	7.02429	21.1055	15.9395	19.6257	20.3057	9.27675	14.4557	8.2848	36.1469	37.3996	20.6053	18.7886	20.7495	20.5963	20.4141	17.8192	22.7742	19.9355	22.3551
Pp01G010180.2	13.1335	12.7633	11.4173	20.3993	17.9657	19.5573	4.56298	4.32613	6.28416	6.23389	6.10233	5.54564	11.15	12.1792	11.6123	10.7108	8.46097	10.171	8.7064	6.68523	11.3968	9.82662	4.29487	8.25172	8.30578	11.3618	1.24008	9.17971	3.99105	7.71727	6.36674	2.80263	2.03646	1.0104	3.97289	3.39617	4.52907	7.28832	5.22358	8.53639	13.7161	10.2888	8.73224	8.42752	9.31765
Pp01G010190.1	8.5367	9.06444	9.02758	17.61	16.287	18.085	5.09128	2.56877	13.2399	8.18901	5.99593	8.19246	0.1335	0.133507	0.0855449	0.401425	0.532042	0.63596	1.07665	0.144614	0.363288	1.43541	0.844134	0.924675	0.697242	0.899203	0.222676	0.240801	0.0806284	0.440836	0.524366	0.4101	0.472462	0.774375	18.487	17.0035	9.89997	0.49786	0.105512	0.567177	0.567371	0.71744	0.237343	0.928362	0.663862
Pp01G010200.1	6.76473	6.86085	5.72099	8.00783	7.23041	7.6983	0.93052	0.927056	2.7062	4.02476	4.11787	3.56152	129.334	114.788	116.867	204.393	271.813	208.396	18.5153	175.542	23.0502	31.7969	48.0144	54.2417	55.6299	65.6837	151.941	120.443	200.138	185.218	147.273	176.963	203.929	172.258	1.51236	1.1195	1.46546	14.9669	8.70442	8.90151	65.6017	77.55	105.575	142.741	210.774
Pp01G010210.1	7.84671	7.46158	8.76391	4.98819	6.04089	14.4028	2.05627	1.57413	5.78373	10.8114	6.28566	4.46185	18.3514	8.06911	6.92868	14.0325	15.1148	21.2354	0	2.92385	0	3.38432	2.00493	0.617541	0.61075	0	1.6471	1.44371	1.19456	10.8909	9.0391	3.4284	9.95352	5.34067	0	0	0	0	1.40454	0.563329	3.34423	0	0	4.87719	3.12032
Pp01G010220.1	6.68428	8.65818	5.15904	8.08402	8.52452	6.58072	6.0873	8.03266	7.18107	9.31778	12.739	8.74818	7.20371	7.55881	7.45753	9.42862	8.85714	9.33938	9.72317	3.57897	7.53882	6.28938	4.05108	4.72532	4.63324	4.81457	2.76714	5.04447	3.27164	4.10197	5.86617	2.78527	3.87572	0.905944	21.6831	22.8554	16.7368	7.56402	7.93854	7.98	4.54021	4.75418	5.1649	4.30128	4.15463
Pp01G010230.2	1.08256	0.910001	1.1791	0.583955	0.458462	0.550859	0.136518	0.174977	0.0894087	0.136976	0.268423	0.394043	0.138554	0.164033	0.0833389	0.66673	1.43259	0.318034	0.0941688	0.491421	0.494085	0.434445	0.0497588	0.0471088	0.0340713	0.215519	0.142722	0.0396644	0.35505	0.152291	1.03678	0.131473	0.0739666	0.0665751	0.0572922	0.074718	0.122857	0.0359692	0	0.0798745	0.0388717	0.086783	0.932204	0.116478	0.210264
Pp01G010240.1	0	0	0	0	0	0	0	0	0	0	0	0	0	0	0	0	0	0	0	0	0	0	0	0	0	0	0	0	0	0	0	0	0	0	0	0	0	0	0	0	0	0	0	0	0
Pp01G010250.1	0	0	0	0	0	0	0	0	0	0	0	0	0	0	0	0	0	0	0	0	0	0	0	0	0	0	0	0	0	0	0	0	0	0	0	0	0	0	0	0	0	0	0	0	0
Pp01G010260.1	0	0	0	0	0	0.242287	0.092666	0	0	0	0	0	0	0	0	0	0	0	0	0	0	0	0	0	0	0	0.641001	0	0.485763	0	0	0	0	0	0	0.358249	0	0	0	0	0	0	0	0	0
Pp01G010270.1	64.4709	62.5728	67.9834	58.141	59.0757	55.4539	71.8048	58.9117	60.0846	66.8826	73.5551	91.8277	280.879	221.762	245.087	242.932	298.415	277.171	686.191	121.746	573.167	633.282	225.998	204.499	221.206	192.94	110.863	200.298	161.014	180.324	198.471	117.69	142.827	107.506	2817.97	3428.11	3114.39	1509.17	1824.54	1723.57	210.38	192.835	206.968	181.173	261.356
Pp01G010280.1	0	0	0	0	0	0	0	0	0	0	0	0	0	0	0	0	0	0	0	0	0	0	0	0	0	0	0	0	0	0	0	0	0	0	1.964	2.31038	1.10613	0	0	0	0	0	0	0	0
Pp01G010290.1	0	0	0	0	0	0	0.0523435	0	0	0	0.166148	0	0.288633	0	0.163471	0.130504	0.343308	0	0	0	0	0.211623	0	0	0	0	0	0	0	0	0	0.175048	0	0	0.632564	1.11241	1.34008	0.0397161	0	0.0518803	0	0.0581029	0	0	0
Pp01G010300.1	0	0	0	0	0	0.0161227	0	0	0	0	0	0	0	0	0	0	0	0	0	0	0	0	0	0	0	0	0	0	0	0	0	0	0	0	0	0	0	0	0	0	0	0	0	0	0
Pp01G010310.1	0	0	0	0	0	0	67.4347	66.5841	0	0	0	49.744	1.66544	3.96988	3.75421	0	4.08609	2.1548	0.00313784	6.1703	1.43604e-07	1.52675	0	0	0	0	5.67893	1.73218	0.83749	0	1.86875	4.17271	0	25.3545	4.62246	2.79181	14.468	1.92196	0	0	0	0	0	0	1.03963
Pp01G010320.1	1141.43	1151.08	1277.56	1153.58	1173.53	1125.06	1757.67	1626.01	2525.74	1796.73	1666.79	1696.01	2423.75	2268.52	2144.91	1544.41	1313.48	1640.09	1347.92	1738.13	1737.35	1457.81	2490.49	2083.25	2125.22	1749.91	2260.26	1890.07	3255.12	2765.69	2682.28	2131.29	3182.44	1971.16	1826.18	1965.5	1949.92	1005.9	1398.42	1162.04	1634.9	1968.84	1952.16	2195.48	1500.15
Pp01G010330.1	18.1618	20.9185	18.7769	25.6207	24.7748	25.8262	12.2597	10.5529	9.08853	10.1935	9.00323	11.4641	9.82361	10.5532	11.2661	9.23608	11.0049	9.61294	6.08679	7.79807	5.89674	4.34634	6.74319	8.10856	7.93906	9.07529	7.53764	9.69462	8.97235	10.1627	10.9269	6.80393	9.52097	8.01814	8.83279	9.34566	8.74499	6.83615	7.78876	7.82758	10.5932	9.22948	10.4931	11.5242	13.8601
Pp01G010340.1	65.0007	70.5829	72.6938	55.5655	67.2775	56.4868	170.081	389.049	190.979	254.963	171.389	145.373	11.4981	9.51552	9.69199	11.0053	17.3681	15.1566	3.14136	6.3143	3.33473	2.42426	6.63796	4.74022	3.24076	3.79666	7.30378	2.01519	3.42889	8.27384	5.85838	5.77272	15.0623	6.56015	0	0.0497675	0.146785	2.80706	2.02031	1.48213	1.10061	2.61661	1.60541	3.80994	4.0254
Pp01G010350.1	0	0	0	0.045626	0	0	128.931	79.2724	102.905	73.1372	102.555	132.477	232.118	123.31	204.311	116.766	163.799	201.912	85.4765	10.5528	75.0439	87.519	60.0895	80.4271	63.9465	35.2896	4.20624	34.7152	26.3456	44.7004	28.5086	12.4407	13.2536	5.766	193.246	139.601	139.648	133.024	63.5116	144.198	40.4817	36.5802	19.7475	29.99	85.6147
Pp01G010360.1	14.4945	15.3716	15.2912	21.84	22.4995	22.2386	2.76658	3.36388	3.44244	4.76672	4.139	4.17936	15.4029	14.3133	14.8205	17.1153	17.3646	16.0715	23.4329	10.8497	22.6314	26.0708	13.2556	15.6816	14.9341	14.3385	10.0159	13.1557	11.2967	15.8638	13.4903	9.77754	11.5198	8.78244	19.2472	19.1587	19.2016	20.808	17.1895	25.1522	14.5459	14.9547	13.978	14.0187	17.9119
Pp01G010370.1	0	0	0	0.247405	0	0	0	0	0	0	0	0	0.188089	0	0	0	0	0	0	0.156602	0	0	0.308086	0.378757	0.18206	0	0	0	0	0	0	0	0	0	0	0	0	0	0	0	1.10734	0	0.225783	0.212081	0.172274
Pp01G010380.2	6.11763	7.52094	6.62362	8.24065	9.8572	10.4613	5.2589	5.62572	9.13582	7.9031	7.16719	6.83752	20.3016	18.1446	19.0448	9.13429	7.97008	7.12217	13.1179	6.66774	13.1892	13.9154	3.4423	5.60035	7.13241	7.4386	0.694865	8.03169	2.58416	6.21047	7.94779	2.03204	1.40994	0.808878	9.2454	7.50855	8.6761	7.39327	7.16626	12.9146	10.2435	8.21481	10.8844	6.08058	9.82959
Pp01G010390.1	25.25	26.3858	27.1035	49.2057	51.7087	52.7816	9.27028	10.1508	72.7432	12.6765	20.8234	20.6983	28.2349	17.8254	23.0891	5.76932	6.18053	4.48449	8.635	16.2175	10.7353	8.7438	13.754	12.1032	17.7255	10.2526	20.4933	15.72	15.7474	13.5588	24.6743	17.2192	14.826	20.0172	102.857	107.049	111.414	44.0932	34.918	43.3341	12.4402	24.3428	26.6096	10.7516	29.3281
Pp01G010400.1	2.88106	2.78137	3.37759	3.07057	3.22422	3.40099	3.20307	3.32591	2.89698	3.66116	3.52587	3.17371	1.99309	1.77177	1.79186	1.7906	2.65663	1.93968	0.432813	1.97361	0.48896	0.697504	1.13381	0.882812	0.809578	1.10646	2.40138	1.48409	1.81003	2.07812	2.26086	2.01435	2.19778	2.03108	1.25694	1.83241	2.58085	2.3308	0.954893	1.08465	1.48778	1.03766	1.28408	2.3031	3.45242
Pp01G010410.1	24.3422	23.0119	22.622	27.2263	27.0284	27.6204	65.4646	54.5006	47.1615	56.0663	63.1504	65.4453	36.516	36.1993	38.1702	31.0084	34.1228	31.1022	20.5765	23.5544	20.373	19.5696	26.7307	26.1958	23.6516	26.8508	18.8444	30.3084	24.9133	31.2015	29.7885	21.2015	25.9843	18.1917	19.1716	20.7945	21.8465	24.4865	24.4733	24.7971	28.5333	30.579	26.2399	29.7908	39.2751
Pp01G010420.1	0	0	0	0	0.349772	0	0	0	0	0	0	0	0	0.0905468	0	0.0864881	0	0	0	0	0	0	0	0	0	0	0	0	0	0	0	0	0	0	0.0719278	0	0	0	0	0	0	0	0	0	0
Pp01G010430.1	3.72842	3.57846	3.63052	6.47607	6.56706	6.70198	0.281259	0.115512	0.37972	0.223541	0.351318	0.297416	1.33415	1.41711	1.21065	1.67849	1.24645	1.06553	0.916047	0.624443	0.765104	0.659737	0.74171	0.750485	0.615209	1.27206	0.407238	0.962216	0.6434	0.869845	0.846892	0.270555	0.510963	0.429477	1.6196	1.9815	2.0563	0.947731	0.896028	1.22325	0.975228	0.782731	1.16891	0.940725	1.28873
Pp01G010440.1	25.3339	24.5513	25.314	30.273	29.0381	31.4575	7.45716	7.04933	8.76672	10.1889	9.87043	8.85597	12.0393	11.588	11.9388	12.038	10.4595	9.8316	14.2288	8.1814	12.6685	11.56	13.0911	15.6366	14.2449	14.4948	5.21924	12.1965	10.3622	14.8652	13.2717	7.83327	8.17994	5.06308	13.9698	17.4089	10.812	8.64549	10.3897	10.3633	15.0932	13.0147	12.5359	12.6548	14.897
Pp01G010450.1	0.581782	0.815669	0.667106	0.796015	0.703865	0.834091	0.0800023	0.0798401	0.1907	0.0947888	0.11801	0.12126	0	0	0.0139895	0.0174943	0.0181827	0.0155067	0	0	0	0	0	0	0	0	0	0	0.0132367	0	0	0	0	0	0.015844	0.0443408	0	0	0	0	0	0	0	0	0.0721153
Pp01G010460.1	15.8418	17.1437	16.8981	21.3465	21.0849	21.3338	18.9446	22.6713	24.2388	22.0283	24.8535	22.5224	18.8926	17.9782	19.1767	16.1155	14.747	15.1407	11.8719	18.5916	14.0138	12.9765	16.5971	12.7107	13.3889	13.3458	19.5204	16.1667	18.4301	18.9811	18.8447	18.6669	23.4213	18.1994	4.20781	3.8908	5.02253	20.1947	14.3284	16.0544	15.9063	15.7566	20.9619	17.3233	18.9659
Pp01G010470.1	11.7203	9.43096	11.142	17.9629	17.1333	17.5571	10.3345	10.2704	17.6602	17.9367	17.8468	20.2111	41.2097	37.0645	35.288	37.0902	32.9683	35.0718	35.4892	55.5969	37.081	36.5907	67.5197	49.7545	50.031	42.0039	86.3758	48.0874	78.6798	56.2301	57.7628	76.5436	86.9617	111.889	11.7962	14.6887	9.27249	33.573	32.5737	32.1886	50.2087	49.2447	51.2435	61.3697	55.8369
Pp01G010480.1	39.8827	38.0081	35.3339	38.4396	42.6809	45.3712	26.8272	31.4573	33.1565	33.5798	30.8801	33.998	23.53	20.0564	22.9927	19.0347	18.9672	18.3148	25.5228	22.0565	24.4781	23.8377	19.6383	17.9581	16.2591	16.2711	22.5479	18.7235	24.6417	25.7461	22.8631	26.5209	28.3772	32.0594	26.1388	24.8146	26.2001	32.1096	29.9612	29.8113	18.867	17.7551	21.6584	18.9778	24.7859
Pp01G010490.1	0	0	0	0	0	0	0	0	0	0	0	0	0	0	0	0	0	0	0	0	0	0	0	0	0	0	0	0	0	0	0	0	0	0	0	0	0	0	0	0	0	0	0	0	0
Pp01G010500.1	0	0	0	0.169623	0	0	1.22343	0.487105	1.16349	0.271216	0.322048	0	0	0	0.111367	0	0	0	0	0	0	0.105311	0	0	0	0	0	0	0	0	0	0	0	0	0	0	0.610683	0.0795609	0	0	0	0	0	0	0
Pp01G010510.1	43.8093	44.7974	43.5804	50.4394	52.6581	55.7357	41.8096	37.9551	31.6223	35.7377	32.3977	38.1712	16.6822	20.0516	19.466	50.0554	46.5035	44.5055	8.50806	11.881	6.5731	6.78736	12.6578	13.2525	13.5944	15.1183	10.0029	16.276	12.1027	15.08	10.9955	10.3983	12.641	7.12914	4.25231	4.55655	6.20136	4.41935	5.18502	4.81152	17.1042	10.7641	13.2119	14.4025	15.4574
Pp01G010520.1	27.1356	26.6664	25.6719	32.1756	34.2192	32.2197	14.6525	13.975	8.75647	22.7425	20.2804	18.0382	1.4653	1.40971	1.42967	5.5878	5.23115	5.59158	4.68838	1.98204	3.95226	5.04533	1.81595	2.00366	2.00481	3.3717	0.980973	2.80142	1.60902	2.65339	1.91658	1.33836	1.47333	0.607412	9.78922	9.56991	11.6372	4.38637	4.23672	4.59899	2.97874	2.48229	1.69068	2.0535	3.15288
Pp01G010530.1	27.4951	29.2626	28.3371	37.9039	37.3544	40.3159	24.7507	18.7836	26.2125	23.6329	25.1475	25.4231	39.5334	37.2093	35.4041	34.053	37.8881	37.3798	35.6835	28.6728	41.1926	37.5884	33.6133	35.1033	37.1375	35.2835	21.2459	31.1814	30.5305	42.4486	41.9656	24.4525	30.2414	18.5873	26.5	26.4957	30.0244	36.7274	32.6513	39.7146	36.5284	38.4295	37.3795	35.3255	49.4567
Pp01G010540.1	100.416	100.78	98.3647	86.0818	82.2266	85.0366	32.6646	38.1634	35.7722	36.6103	35.1014	33.6885	158.505	154.549	151.407	41.7657	39.6954	39.8097	48.571	67.0644	59.0488	47.9911	62.3629	63.3966	70.0797	60.9264	41.306	68.9096	67.9486	75.8365	93.6972	48.0267	53.5124	39.0287	21.468	26.7215	39.6856	29.5664	44.5124	35.792	80.7145	81.4067	105.981	74.1823	110.925
Pp01G010550.1	0	0	0	0	0	0	0	0	0	0	0	0	0	0	0	0	0	0	0	0	0	0	0	0	0	0	0	0	0	0	0	0	0	0	0	0	0	0	0	0	0	0	0	0	0
Pp01G010560.1	1.84597	1.53762	1.30205	2.1151	1.97507	2.26357	1.26295	1.37775	1.53377	2.32753	1.23266	2.40787	4.41969	4.16988	5.67908	3.45798	3.48905	3.66812	1.66545	3.386	1.16371	1.18832	2.87942	2.52895	2.60428	2.63625	2.46382	3.92694	3.47837	3.0507	3.60846	2.41593	2.20036	1.35197	0.199848	0.463427	0.181791	1.83289	2.13113	1.64807	4.4262	3.5775	4.29311	3.92596	3.29714
Pp01G010570.1	53.6631	53.9288	53.4941	54.2002	51.6518	60.1592	48.5752	45.9743	74.2492	54.6524	49.9344	66.4304	39.353	40.9544	37.2207	38.9636	39.2608	38.4766	25.4893	44.1335	20.0782	20.1541	41.8785	38.6639	29.2742	32.107	72.4009	33.5653	50.8454	34.9896	30.1366	59.7504	62.7	76.6444	2.12282	3.9016	3.93174	17.4352	17.0337	10.9698	27.357	28.9244	31.2679	41.5216	33.5713
Pp01G010580.1	20.5023	18.3827	18.3204	5.90886	4.55293	5.60907	0.398115	1.05628	0.729256	5.09476	5.54927	1.79389	0.246057	0.38327	0.311625	0.031905	0.0334853	0.0569503	0.103664	0.668137	0.16488	0.199667	0.607568	0.0769794	0.0993919	1.06629	0.336067	0.46604	0.273073	0.0301443	0.175851	0.198605	0.182277	0.142667	0.0287152	0.026679	0.105164	0.038323	0	0.049535	1.05452	0.163785	0.752001	0.596488	1.23781
Pp01G010590.1	9.03084	8.38337	8.30081	9.03346	8.58923	9.51204	1.96697	2.42158	1.17458	2.29064	2.38161	1.83627	11.0591	10.6129	12.4662	18.4203	16.8771	16.3869	2.80609	7.62918	3.95301	3.19213	4.2666	7.57796	6.96844	8.66223	2.80636	7.72275	3.68509	6.57745	6.06158	3.19194	3.10178	1.82259	0.615756	0.674237	1.31523	1.25874	1.04957	1.7391	8.04242	9.01835	8.84059	7.33085	11.2434
Pp01G010600.1	0	0	0	0	0	0	0	0	0	0	0	0	0	0	0	0	0	0	0	0	0	0	0	0	0	0	0	0	0	0	0	0	0	0	0	0	0	0	0	0	0	0	0	0	0
Pp01G010610.1	46.39	46.2552	47.763	24.1825	23.1444	24.3018	42.973	25.6654	23.9546	45.3466	35.4726	48.9118	35.5748	32.1429	34.8273	30.9122	36.7283	37.5283	3.21544	9.62321	2.56188	3.57202	6.19031	8.53836	9.50713	7.99453	6.6922	9.72018	11.369	8.56335	12.5563	7.3214	8.19095	7.36821	2.45163	3.26563	2.97655	6.44792	2.67046	7.45687	10.6906	8.54691	8.64458	7.17159	20.4513
Pp01G010620.1	2.25194	2.34512	2.17796	2.01566	2.50293	2.74853	0.123395	0.0683537	0.123022	0.26421	0.207355	0.150587	1.15067	1.07421	1.2142	1.26661	1.19718	1.07797	0.209801	0.793209	0.457789	0.218651	0.19583	0.372718	0.490229	0.607098	0.0859405	0.427772	0.0680901	0.310754	0.276178	0.262608	0.0628496	0.0176894	1.11005	1.33372	1.5753	0.167467	0.151503	0.460779	0.640079	0.449661	0.346275	0.195278	1.12838
Pp01G010630.1	10.9823	11.537	8.91474	14.1906	12.9058	16.3791	6.12399	3.07446	11.6706	4.77597	3.64125	7.09344	3.32409	2.59567	2.60648	4.99289	3.84275	4.97203	1.68338	4.41341	0.306757	1.24791	2.63921	2.6104	1.11735	0.566498	5.63646	2.39238	2.55169	2.4712	2.51625	5.38206	5.40491	10.2652	0.136049	0.500631	0.141932	2.94365	2.1497	1.73356	2.36927	0.780259	0.168323	1.61877	2.08708
Pp01G010640.1	10.9036	11.08	12.2563	14.8308	15.0866	13.6014	6.83823	7.27486	10.2828	9.68352	10.0196	11.2265	14.0832	13.1625	12.7843	11.7102	10.9131	10.5482	8.64437	7.73828	7.29238	7.11256	5.57612	7.16491	8.16174	10.2171	2.30767	10.4056	5.72492	9.92314	12.9775	4.55224	5.19511	1.48981	1.47632	1.12757	0.584949	5.70029	4.41767	6.8383	12.2211	12.8666	13.074	10.4163	10.3785
Pp01G010650.1	10.3348	9.6455	11.4057	14.2386	14.4285	12.1582	19.3814	22.8075	27.2451	29.0643	21.825	22.6518	29.8461	28.636	27.7971	19.7649	20.7184	22.9882	9.82905	24.6276	14.8164	14.1266	21.5466	18.8426	19.7957	15.0963	34.8712	15.7506	29.1973	22.4903	23.3424	30.7715	35.4949	45.8577	9.56	9.62384	8.80529	9.54063	12.4076	11.6015	18.1876	16.5062	16.2752	24.2124	20.3104
Pp01G010660.1	35.6561	35.6011	37.4868	28.2403	25.8834	26.9077	14.8904	11.247	11.2858	15.3618	15.5411	17.5937	14.6376	22.4476	14.7547	15.7283	12.577	13.0618	19.9358	12.524	20.5977	17.6504	21.0209	20.3554	18.8935	14.5302	7.94431	11.657	8.30368	15.2788	15.1058	9.19374	9.46592	8.02898	29.2935	42.0551	39.5605	22.4489	18.7187	28.3189	16.2247	17.7037	16.9581	11.0984	21.4403
Pp01G010670.1	22.155	22.1778	23.2176	19.3456	18.6592	20.1203	6.97857	5.46549	3.72776	6.47053	7.16925	6.61448	13.437	14.6747	14.0746	15.3185	13.7879	14.1863	29.4258	9.88534	26.5408	23.7321	9.63581	15.5409	15.8021	22.8633	3.70136	18.8589	8.2868	11.4509	11.6145	6.52253	5.94815	4.31707	22.8067	24.824	23.1561	11.132	13.7533	18.503	25.0006	19.1067	16.9565	13.966	16.513
Pp01G010680.1	16.7622	16.2075	17.4775	6.23681	4.91237	6.10872	4.24283	2.70938	8.96343	6.67676	2.9193	7.14103	0.120101	0	0	0	0	0	0	0	0.123773	0	0.0487422	0.0582143	0.112688	0	0.411694	0.066311	0	0	0.518098	0.117996	0	0	0	0	0	0	0	0	0.0657011	0.677367	0.0652892	0	0
Pp01G010690.1	9.5086	9.62289	10.1427	11.4268	10.7742	10.8499	3.74893	1.34066	1.08253	1.96446	2.04286	4.78008	6.26781	8.18097	7.76422	10.3517	7.60627	8.28278	4.56717	3.4433	3.98484	2.89811	2.30273	3.6053	5.13558	5.34189	2.16565	5.01391	4.44272	4.97066	6.52325	2.84553	3.18258	2.5421	2.97561	3.54978	3.3441	3.32003	2.6748	3.54544	6.67827	5.02335	4.82707	5.55786	6.54688
Pp01G010700.1	0	0	0	0	0	0	0	0	0	0	0.167333	0	0	0	0	0	0	0	0	0	0	0	0	0	0	0	0	0	0	0	0	0	0	0	0	0	0	0	0	0	0	0	0	0	0
Pp01G010710.1	2.92654	2.43591	2.62641	3.83426	3.71237	4.13203	0.455189	0.342496	0.417323	0.767618	0.677847	0.665641	0.38232	0.309469	0.41868	0.561007	0.643864	0.547257	0.236332	0.683511	0.16938	0.364652	0.307251	0.819904	0.60739	0.54954	0.213492	0.595883	0.366306	0.628014	0.508025	0.416956	0.254158	0.122391	1.05284	1.24165	1.1165	0.36592	0.28421	0.454005	0.758709	0.654957	0.757119	0.466799	0.714229
Pp01G010720.1	14.7236	12.5878	14.1753	13.7282	14.7478	13.2396	2.96589	3.01577	3.39835	3.49554	3.54414	3.20381	3.61295	2.96555	3.22212	3.20206	4.40192	3.27675	1.15978	2.51115	1.09497	0.927396	1.34928	1.99207	1.27474	2.66303	0.221121	2.98876	1.75765	2.11954	2.47823	0.6433	0.616353	0.519151	0.649926	1.01576	1.54502	1.33454	0.882132	1.51694	2.82127	2.48205	2.76082	2.66549	4.56451
Pp01G010730.1	124.778	123.97	120.609	126.439	129.592	132.351	35.3619	34.6437	58.5223	46.3974	46.9816	47.9191	79.2704	75.8172	76.7992	64.9405	59.0523	57.7668	59.5113	43.703	59.8547	55.4738	44.7336	49.6939	53.4073	57.2184	28.1323	55.4941	43.9069	51.0902	54.0112	33.5674	37.1422	24.9566	24.2216	24.3316	27.0027	45.23	42.7858	52.3798	64.4302	56.2689	62.3339	57.1704	75.2586
Pp01G010740.1	51.5291	51.6584	52.1955	48.7506	47.7888	47.071	124.42	147.414	106.382	112.766	136.6	102.647	63.4225	69.9459	76.0844	77.4089	91.4732	103.107	19.5899	38.1894	15.2444	14.3849	35.4522	33.2898	32.3949	24.8758	33.2291	31.0647	40.7802	36.7284	45.7275	39.3677	45.4167	34.8339	8.822	9.85454	10.4175	28.8396	22.9918	30.0725	25.9803	26.7418	21.8344	28.0143	47.7655
Pp01G010750.1	25.9284	25.2562	24.8841	28.4643	29.7657	31.1717	4.23908	4.26719	3.69986	4.5173	5.16736	5.23777	0.475317	0.210134	0.332332	0.361439	0.307924	0.453888	0.0651147	0.080307	0.0557614	0.0378756	0.0664151	0.103878	0.100433	0.112748	0	0.190435	0.0764017	0.214499	0.104167	0.103828	0.0934679	0.0298363	0.698275	0.318261	0.395423	0.0988791	0.0110914	0.113547	0.114666	0.137511	0.0872721	0.0716655	0.147589
Pp01G010760.1	1.40291	1.71876	2.01884	2.40678	2.52805	2.53509	1.86311	1.87122	1.645	3.96373	3.57429	3.05447	0.132198	0.0883697	0.293818	0.543349	0.356031	0.231141	0.0203001	0.160932	0.0870265	0	0.00856255	0.0101156	0.0293872	0.166743	0.0575607	0.0798152	0.0395458	0.0954848	0.0465205	0.0461052	0.0644715	0.0622841	0.0353868	0.0438292	0.0543777	0.124134	0	0.138052	0.145816	0.0107347	0.0796033	0.0559343	0.239044
Pp01G010770.1	1.48878	0.94725	0.892554	1.92509	2.28736	1.97553	0.260813	0.514612	0.484908	0.682183	1.64949	0.901217	0	0	0	0.198299	0.349058	0.117639	0.110997	0	0	0.0528538	0	0	0	0.0526884	0	0	0	0	0	0	0	0	0.118108	0.164024	0.106476	0.0386724	0	0	0.0614039	0.0579766	0	0.304506	0.0624864
Pp01G010780.1	2.36934	2.34228	2.21452	3.2054	3.2455	3.33154	0.523904	0.564709	0.260794	0.558913	0.726395	0.596416	0.314308	0.301528	0.379546	0.343391	0.219151	0.206166	0.381953	0.341488	0.315245	0.412924	0.128747	0.252632	0.205535	0.628674	0	0.203477	0.0826885	0.306449	0.331684	0.0811631	0	0.0162845	0.218269	0.202507	0.201141	0.0892171	0.00608254	0.156606	0.541045	0.548741	0.299041	0.236144	0.662868
Pp01G010790.1	0	0	0	0.465388	0	0	0	0	0.827703	0	0	0	0	0	0	0	0	0	0	0	0	0	0	0	0	0	0	0	0	0	0	0	0	0	0.286185	0.258619	0	0.183622	0	0.278673	0	0	0	0	0
Pp01G010800.1	0.622016	0.784018	0.772767	0.691287	0.874456	0.708024	0.431298	0.426124	0.496494	0.345126	0.369167	0.52236	0.166693	0.308137	0.171299	0.383911	0.589119	0.526963	0.115674	0.113708	0.185617	0.286679	0.225958	0.487796	0.167359	0.128599	0.0640741	0.193142	0.112911	0.295218	0.217011	0.0217545	0.0501786	0	0	0.0517199	0.0198215	0.0294241	0.13804	0.152076	0.425094	0.246968	0.233715	0.186931	0.505874
Pp01G010810.1	6.32883	6.28428	6.43068	2.23108	1.89613	2.12278	4.22544	3.3534	1.70115	2.92611	3.84435	3.20836	0.223434	0.116681	0.187705	0.0297581	0.0410785	0.0643393	0.562616	0.141567	0.670134	0.646743	0.176455	0.0296717	0.118701	0.149336	0.128018	0.0541128	0.0798913	0.0295733	0.0961074	0.191657	0.0958414	0.0205896	0.92199	1.02419	0.732386	0.569086	0.238204	0.58828	0.250522	0.229065	0.107463	0.0785797	0.317939
Pp01G010820.1	0.0907359	0.119831	0.0581928	0.0779281	0	0.243885	0	0	0	0	0	0	0	0	0	0	0	0	0	0	0	0	0	0	0	0	0.0193688	0	5.96119e-06	0	0	0.0589915	0	0	0.146546	0.320377	0.150192	0.0392489	0	0	0	0	0	0	0.0209897
Pp01G010830.1	0	0	0	0.0681985	0	0	0.040112	0	0.0293984	0	0.0321398	0	0	0	0	0	0	0	0	0	0	0	0	0	0	0	0	0	0	0	0	0	0	0	0	0	0	0	0	0	0	0	0	0	0
Pp01G010840.1	0	0	0	0	0	0	3.25798	0.881062	2.06689	0.988985	2.23236	1.23024	0	0	0	0	0	0	0	0	0	0	0	0	0	0	0	0	0	0	0	0	0	0	0	0	0	0	0	0	0	0	0	0	0
Pp01G010850.1	0	0.016948	0	0	0	0	0	0	0	0	0	0	0	0	0	0	0	0	0	0	0	0	0	0	0	0	0	0	0	0	0	0	0	0	0	0	0	0	0	0	0	0	0	0	0
Pp01G010860.1	0	0	0	0	0	0	0	0	0	0	0	0	0	0	0	0	0	0	0	0	0	0	0	0	0	0	0	0	0	0	0	0	0	0	0	0	0	0	0	0	0	0	0	0	0
Pp01G010870.1	1.1258	0.889481	0.684981	0.685812	0.714394	0.778055	0.927124	0.798616	0.715211	2.11459	2.26667	1.38158	0.0211218	0.0121363	0	0	0	0	0.0184458	0	0.0194759	0.0275897	0	0	0	0.018449	0	0	0	0	0	0	0	0	0	0	0	0	0	0	0	0	0	0	0
Pp01G010880.1	117.15	116.985	118.736	9.4846	8.64936	8.66758	0.847756	0.538857	0.577121	0.457877	0.649669	0.844428	9.73735	9.29466	11.2128	1.11119	1.07206	1.04157	10.1085	1.8381	15.6175	9.8297	2.06765	1.70402	2.9138	3.49633	0.518554	2.58782	1.148	1.86464	4.64177	1.38312	0.523378	0.363185	5.92736	9.72738	3.83293	5.81523	2.7705	7.73759	5.89588	6.67206	6.66383	2.09961	4.62491
Pp01G010890.1	9.32005	8.48231	9.42626	7.62805	7.85332	8.64567	2.66365	2.83719	3.13472	5.33402	4.35374	4.39092	4.23477	4.1327	4.33702	8.35966	6.71531	6.52761	2.71344	3.64219	2.6829	3.45383	3.17026	4.20383	4.60577	5.82485	2.09796	5.52236	3.15941	4.85184	4.47913	2.32819	2.45185	1.62538	0.395798	0.261239	0.50226	2.14987	1.67954	2.78959	5.17738	4.20177	3.86633	2.7944	6.06618
Pp01G010900.1	9.95299	9.3451	9.45381	9.32865	9.79907	9.85402	4.61895	4.38555	4.40996	5.30574	5.46504	6.01932	12.9147	14.0143	13.3921	12.4764	10.4096	11.1296	2.76417	8.67766	4.46343	2.67098	4.06795	5.27164	5.37881	6.08142	7.54844	6.44843	7.91454	6.25012	7.40146	8.5537	8.80859	14.6581	10.9803	9.65676	7.67202	3.92028	2.22208	3.52536	7.20762	5.8137	8.96198	7.29328	11.2
Pp01G010910.3	7.73012	8.60996	8.72535	9.55896	10.2461	9.39151	2.69278	2.69632	3.58041	4.39709	3.821	3.95478	3.58753	3.67885	3.87953	6.30004	4.81863	5.37967	0.846437	0.669783	0.503069	0.486597	1.28171	1.59998	1.33479	1.45321	0.626381	1.29	1.17589	1.60523	1.73781	0.317326	1.42564	0.533779	0.950943	0.743597	0.366935	0.49625	0.0560461	0.354968	1.48836	1.02926	1.23286	1.65167	1.75359
Pp01G010920.1	21.2253	19.9323	19.2147	22.1142	21.3958	21.4821	8.83192	7.46211	6.88503	8.91661	9.94237	8.42731	14.0841	12.1021	13.8878	16.337	15.0911	16.9106	10.3515	7.1181	10.6061	9.55115	4.91636	8.0754	7.70439	9.73825	2.30822	9.75009	4.82783	8.81558	7.51995	4.15572	3.53888	1.75417	8.80352	8.9642	10.7617	8.66562	6.59794	12.7688	10.4009	8.73853	10.4294	7.07637	11.9824
Pp01G010930.1	9.1529	9.43956	8.96417	0.139596	0	0.0770318	0.0185669	0.0875388	0	0.19277	0	0.449459	3.5838	2.8537	2.8444	10.4791	12.6835	15.0991	324.628	3.28652	263.849	314.109	168.503	159.754	103.69	26.9904	2.47269	4.71518	5.20387	6.55397	4.94852	4.47207	3.09003	3.04758	243.367	279.53	248.276	459.202	410.861	443.063	18.3997	23.7845	3.55828	5.33806	5.28594
Pp01G010940.1	67.5273	65.3434	67.7523	69.0725	67.5918	70.0749	11.3662	10.1164	16.0736	25.9956	24.7694	23.298	6.92037	5.47961	4.7097	1.92651	2.25828	1.6328	40.1666	2.0146	41.1059	35.3029	6.89682	4.49956	6.42939	6.02843	1.10903	4.46444	3.43181	4.82766	5.67725	2.10834	2.03921	1.21286	44.0479	56.5798	60.3295	75.2558	79.7492	82.7459	7.3142	7.43031	7.85506	5.04774	4.69629
Pp01G010950.1	7.89497	6.90879	6.81222	8.28488	8.28829	9.03671	7.31029	8.87303	5.55989	12.4547	10.5293	9.26712	13.6161	16.0808	15.2714	23.6334	20.6762	19.6239	18.244	11.878	16.9416	15.0012	18.1258	20.9758	23.4064	25.0092	7.07483	22.1472	13.8504	21.8922	20.5604	9.92038	9.81368	8.11569	2.59164	2.65497	2.46593	15.2535	20.734	21.4771	28.5231	27.0351	23.8762	22.8902	23.3936
Pp01G010960.1	22.6601	22.7978	23.5353	24.9774	25.2794	24.3601	6.72199	7.89932	8.12084	7.81349	9.39643	8.64325	12.9056	12.9478	13.0847	12.0702	12.1933	11.7495	13.0322	11.1928	12.9814	12.8476	10.5994	11.4914	11.5389	10.5284	11.6288	11.2964	10.7919	12.112	12.4532	10.1751	11.57	10.3543	4.97279	4.26018	4.02745	10.5827	9.51545	11.2101	11.2665	11.9564	13.3794	11.8924	16.476
Pp01G010970.1	0	0	0	0	0	0	0	0	0	0	0	0	0	0	0	0	0	0	0	0	0	0	0	0	0	0	0	0	0	0	0	0	0	0	0.0230246	0	0	0	0.0531894	0.0405894	0	0	0	0	0
Pp01G010980.1	2.38172	1.75737	2.07254	1.9382	2.4408	3.35756	1.78612	2.20646	1.1887	1.17601	1.72333	1.65993	3.96208	3.61819	3.77871	4.56286	3.08488	2.82311	3.25083	2.64242	2.96981	3.08471	3.96487	3.02187	4.18246	3.91101	2.65152	4.81379	3.22207	3.78501	3.60033	1.73247	2.9036	2.09324	0.155177	0.32519	0.424011	2.62506	2.8999	2.34894	4.89601	4.17151	5.5268	5.39996	4.24655
Pp01G010990.1	10.5007	10.0333	9.67868	11.7156	11.0421	12.262	2.35301	2.19208	1.89715	3.11466	3.92016	3.25218	4.81533	4.67007	4.84008	4.67457	4.70562	4.36041	1.55188	3.01568	1.39855	1.19678	1.26455	1.97601	1.87709	3.08559	2.07553	2.66369	2.36184	2.78268	2.53518	2.41841	2.35655	2.22219	2.86973	3.83147	3.90597	2.12255	1.97204	2.64744	2.99803	3.24993	3.20231	2.33373	4.6709
Pp01G011000.1	46.1023	44.6685	43.0762	46.2472	52.16	52.4051	36.8837	36.9027	49.5826	43.2366	44.1586	53.0244	24.7274	25.059	26.4287	15.8135	18.4052	17.5839	21.5881	29.6337	20.8604	25.4219	24.6417	19.8508	19.4212	17.2894	32.1536	20.0533	26.3624	27.0012	22.0116	35.7143	38.4374	38.376	14.559	12.1091	13.6407	20.5428	14.7751	16.4959	17.2104	20.2889	20.4859	22.8347	31.5401
Pp01G011010.1	24.8979	28.4142	25.812	26.8433	26.9793	27.2518	31.0817	27.8597	27.0915	22.5083	23.0953	33.1726	305.188	403.468	300.74	70.5011	51.5612	50.3736	106.796	106.571	145.147	71.4846	67.259	64.7967	123.154	113.702	114.338	124.376	94.7305	52.5738	222.759	74.925	86.1834	120.874	78.5571	109.019	140.083	149.167	239.242	209.37	167.793	160.985	258.95	103.057	193.563
Pp01G011020.1	48.9476	49.8722	49.4452	48.2843	52.2722	52.7023	20.1837	24.8229	24.8453	28.2275	29.2075	29.3826	74.6646	79.6413	75.1458	50.6722	49.0604	44.6374	53.5817	66.0194	52.6489	46.2978	54.2143	52.9683	60.7684	61.1442	56.469	62.1707	62.1889	53.1434	72.3463	52.6916	55.7429	64.7421	35.3267	33.8785	34.9985	47.9405	60.1529	51.4449	67.4916	68.6107	84.5303	66.2589	95.2434
Pp01G011030.1	19.3707	23.6368	22.4418	25.8525	25.6177	25.2967	3.87701	3.44318	3.96452	6.55629	4.92352	4.19242	3.0804	3.51832	3.40739	4.15064	4.09979	3.88386	2.3687	1.50815	1.94712	2.04801	1.72185	1.39759	2.53909	3.2486	0.473963	2.27959	1.75748	2.01021	2.9411	0.618847	0.831067	0.242386	3.78202	4.79205	4.71738	2.5804	2.04817	3.24292	1.99764	2.33561	2.37318	2.44025	3.37639
Pp01G011040.1	32.9657	34.348	33.8682	60.8103	62.1	63.2367	15.011	12.2899	23.7092	18.6241	17.1807	15.0522	18.1506	14.7105	17.3741	11.7593	11.1886	11.6691	3.68569	8.28351	4.51952	4.28309	4.69335	4.62108	5.71601	6.2596	6.33967	6.83831	6.58393	6.90905	8.37751	5.6148	6.27364	5.75831	5.84773	5.8243	6.83947	5.69795	6.09788	7.52148	7.58837	6.99472	7.38905	4.989	11.0924
Pp01G011050.1	42.9	43.7363	41.8375	71.0213	69.1154	72.5516	6.9904	7.24046	7.11089	13.828	13.2514	11.5766	7.81634	5.47636	8.9036	28.8885	36.1716	34.7243	3.40477	5.49192	4.09909	3.46233	7.22949	8.60949	6.37406	8.2682	4.97691	9.02253	7.65192	11.7819	8.07289	5.03614	7.31986	4.03636	1.27992	0.851244	1.60722	3.58015	3.75679	5.21477	6.5254	7.7731	5.70485	6.92276	9.63818
Pp01G011060.1	14.6189	15.3346	12.6231	18.1572	17.0607	16.3546	6.31709	9.0485	9.05987	10.5266	11.4136	11.197	10.7577	10.5575	11.9233	10.6003	10.8138	11.2368	16.4066	7.35683	14.4678	15.6512	8.05321	7.83677	8.99284	9.09247	4.54254	8.62916	6.45653	8.55249	9.27321	5.71517	6.54621	7.33616	27.2905	29.1433	32.9308	24.2267	19.4937	24.8774	9.34753	8.60499	8.02286	10.4885	9.61089
Pp01G011070.2	38.4773	39.5274	38.4815	42.1788	42.8673	42.5278	6.44161	7.02924	4.94746	7.65317	9.18244	7.26773	56.2679	53.9957	59.1006	81.4692	80.5865	78.7118	86.788	48.264	96.3773	89.0142	45.7806	75.7617	73.2326	99.1317	22.0048	89.2777	30.7067	61.7622	57.5316	29.6741	23.0165	17.3277	115.975	111.467	141.895	62.0801	56.222	90.2674	92.3442	86.537	64.2721	58.2172	82.2259
Pp01G011080.1	36.0469	35.6258	37.2669	41.4185	40.7725	43.0909	6.20507	5.15747	5.66906	8.08471	7.93262	7.97678	27.7201	25.9962	26.9571	26.3178	25.0766	23.6561	22.174	23.2279	23.4258	18.9622	18.3438	24.2741	26.032	30.0908	11.2109	29.9389	18.4386	21.042	21.8044	14.5666	14.1496	11.9887	11.5338	11.3239	11.7238	13.9093	12.4443	19.359	34.0879	28.9443	26.4583	23.0026	34.4593
Pp01G011090.1	9.92917	9.94465	10.4565	12.0464	10.5606	12.4132	4.32867	3.92162	4.15971	5.72107	5.34778	5.00325	11.3808	11.4593	10.7531	12.7462	14.0996	13.1728	3.58967	7.2452	3.35056	2.80956	3.34627	4.63746	5.14193	6.2355	4.83372	8.36932	5.08529	7.20938	6.70815	5.95481	5.56176	6.08171	3.99744	3.68423	3.50463	2.7518	2.56941	2.98029	7.41397	6.30235	8.44072	6.88324	10.8711
Pp01G011100.1	13.7391	13.8505	15.498	26.6459	36.7547	30.656	1.02265	1.05932	7.10185	1.17714	2.77317	0	0	0.164461	0	0	0	0	0	0	0	0.158877	0	0	0	0	0	0	0	0	0	0	0	0	0.153978	0.56529	0	0	0	0	0	0.178894	0.194063	0	0
Pp01G011110.1	16.2398	17.155	15.1255	36.3325	33.8909	39.2166	3.61174	6.94211	8.01445	2.80288	5.03991	3.68133	0	0	0	0	0	0	0.302872	0.109147	0	0	0	0.296225	0	0	0.19346	0	0	0	0.531894	0	0	0	0.477108	0.0875252	0.0853803	0	0	0.182534	0	0	0	0	0.053061
Pp01G011120.1	4.67165	4.75174	4.7149	11.0787	11.2852	11.6811	0.583791	0.484968	0.808886	1.13391	0.97276	1.10006	9.52923	8.00737	11.5361	17.0351	14.2074	16.1266	2.76009	11.0747	2.65557	3.02878	5.03239	7.51898	7.09528	9.68577	5.23985	13.1314	6.92314	10.9832	10.8898	5.83942	7.19727	5.94457	1.32537	1.04629	0.901149	1.42796	1.09325	2.3178	11.8967	9.91093	9.9418	8.53184	17.45
Pp01G011130.1	335.578	333.502	322.843	389.765	384.226	372.075	206.274	116.145	455.84	165.665	188.285	223.33	1018.26	889.544	1112.38	1139.47	1295.91	1285.94	879.115	1324.63	880.418	923.647	870.72	1077.11	1112.75	1185.44	1029.8	1589.45	1286.33	1476.36	1658.61	1026.34	1120.81	937.35	359.763	312.013	377.823	693.806	496.457	748.343	1310.42	1252.86	1524.57	1323.43	1837.17
Pp01G011140.1	101.251	99.7958	108.185	99.4773	94.4691	92.893	99.513	80.0252	96.3942	167.144	158.074	172.063	77.46	75.4005	83.049	93.7966	101.421	100.423	15.1925	61.4761	21.0809	19.2067	66.4889	53.8825	45.4688	43.0005	66.4397	52.9948	82.2414	75.6859	63.2978	74.4167	113.803	83.3478	131.254	129.05	122.255	32.8615	27.4754	25.7009	40.5155	52.2843	49.734	63.744	60.1663
Pp01G011150.1	1.40921	1.70972	1.46283	1.04339	0.790562	0.938822	5.94569	2.80722	3.24361	4.23925	4.50967	3.76184	3.48719	2.17206	3.98954	3.62539	4.8332	5.1754	1.99551	1.62438	1.86093	2.23455	3.04016	2.18683	1.09651	1.93755	0.890091	2.22783	1.78781	2.46019	3.55428	2.03351	1.67669	1.05801	1.59941	0.99847	1.51955	1.61425	1.65297	1.4402	1.57257	2.7629	2.11911	1.49597	3.29436
Pp01G011160.1	0.55558	0.316689	0.165487	0.339348	0.170967	0.187909	0.894166	0.767525	0.305912	1.4089	1.04953	1.50056	0.360961	0.263778	0.687037	0.812671	0.890931	0.688978	0.252871	0.357904	0.269173	0.212795	0.931812	0.374538	0.455391	0.515332	0.469651	0.17698	0.573863	0.69681	0.92368	0	0.412063	0	0.695276	0.579912	0.665596	0.25489	0.319422	0.241468	0.560107	0.52998	0.594656	0.242393	0.593018
Pp01G011170.1	2.08653	1.98285	2.25255	2.73841	2.83173	3.33221	5.68986	3.09878	4.42758	6.65806	5.30789	5.4111	2.25619	2.57248	2.71026	2.49599	2.56934	3.33538	0.83167	2.8416	1.87559	1.02011	2.29152	1.14072	0.85299	1.16973	3.42686	1.11487	1.51326	2.12317	2.5133	2.10911	2.68795	1.32238	0.967006	0.402212	0.720932	1.46981	1.52002	0.945732	0.924808	0.915135	1.65321	1.52884	1.74191
Pp01G011180.1	0	0	0	0.0945912	0	0	0	0	0	0	0	0	0	0	0	0	0	0	0	0	0	0	0	0	0	0	0	0	0	0	0	0	0	0	0	0	0	0	0	0	0	0	0	0	0
Pp01G011190.1	0.253099	0.241205	0.419551	0.514923	0.433209	0.382965	0.196019	0	0.11163	0.204633	0	0.137036	1.97233	1.33575	1.87922	3.32852	2.62	2.11264	0.286952	0.853917	0.152221	0.0460593	0.88881	0.378388	0.595091	0.735859	0.150556	0.95955	0.546284	1.55075	1.44319	0.407074	0.781727	0.255929	0.314805	0.532631	0.238307	0.347415	0.122115	0.182158	0.579565	0.758168	0.64039	0.632297	1.9411
Pp01G011200.1	0.657782	0.358935	0.280384	0.479127	0.48142	1.71323	4.4729	6.55277	4.7446	10.8899	10.1725	9.37969	14.7874	13.5592	15.5076	15.6749	15.4252	13.4136	4.4839	9.8683	4.87953	5.13798	7.27022	10.2732	10.2624	11.185	4.15111	14.5774	9.80908	14.7903	14.4502	6.37303	5.94022	3.9391	3.21728	4.23797	4.15192	5.76857	5.29535	7.65954	13.464	11.6822	14.0249	13.706	12.8361
Pp01G011210.1	6.51288	7.93405	7.80062	9.08762	9.3426	10.7145	2.02542	2.6491	3.01374	2.79775	3.79456	2.97683	9.05903	9.54494	10.6979	17.3917	14.8275	13.3787	2.83411	10.9703	2.58052	2.83583	6.56	6.86706	6.03167	7.26738	17.2556	9.69697	11.3849	8.69775	9.17604	15.007	14.9009	17.7946	2.64635	2.4104	2.54008	3.30337	3.24843	3.04388	7.86838	7.00005	7.81396	8.95338	12.1232
Pp01G011220.1	9.8237	9.41303	9.93186	12.9367	15.6328	13.23	7.68111	9.23748	6.88311	12.5081	11.9131	15.7252	8.14757	8.30464	7.96407	12.3258	11.9345	10.2802	3.61524	4.78473	5.33283	4.5912	5.67123	5.49597	5.07694	5.44061	2.41885	6.86177	4.06026	5.27301	6.47677	3.62795	4.9729	2.54378	6.99062	8.1517	5.93648	3.82458	4.81501	4.40547	4.84937	5.49855	4.16423	5.5698	6.46289
Pp01G011230.1	8.2105	7.66232	8.26084	10.8383	9.6934	10.9668	1.05413	0.764518	0.963072	1.37247	1.40016	1.59256	5.99004	5.91447	7.19117	6.72265	6.01293	5.79553	2.85411	4.62515	3.80348	2.87943	1.96975	3.17715	3.80241	5.97654	1.10643	4.95795	1.98854	3.0198	3.3633	1.9642	1.62256	1.43315	1.42347	1.62082	2.01487	2.11655	1.39058	3.52282	6.20935	5.16774	4.85773	3.5922	7.42426
Pp01G011240.1	113.943	116.031	115.246	132.987	134.692	139.467	65.4377	59.9578	82.1189	75.4208	78.4327	75.9409	103.582	102.064	97.8354	106.696	102.646	100.944	66.5328	72.8947	64.9844	55.3967	65.9971	71.4372	75.3141	75.5838	56.2204	76.5659	70.7432	82.7475	74.5446	57.4255	70.061	60.9736	10.1906	9.49189	10.0789	43.6999	43.7621	47.2678	86.0235	77.9088	78.9176	79.5067	110.174
Pp01G011250.1	1.07575	1.01952	1.357	2.18308	0.962693	0.647878	0.229953	0.0909422	0.109041	0.500404	0.122127	0	0	0.224231	0.21222	0.207317	0.214963	0.0920035	1.26382	0	0.733612	1.75346	0.0360336	0.042568	0.165278	0.207109	0	0.195981	0	0.14925	0.0482248	0	0	0	0.368688	0.300083	0.674198	0.559165	0.544472	0.449587	0	0.137137	0.145361	0.0946652	0.0500509
Pp01G011260.1	2.14168	0.659989	2.35885	0.815484	7.12869	5.98939	7.08607	11.8405	9.53439	14.9591	11.2684	10.9632	17.4906	17.1678	16.5352	20.9813	19.6247	17.6667	1.26868	6.30211	3.18661	3.42351	6.92282	9.16355	4.88483	4.82556	7.50254	8.13634	8.51337	8.20833	7.71995	4.28164	11.7369	5.36311	0.798249	3.13301	2.09034	4.47814	1.80001	3.88398	4.34159	3.3488	8.86313	7.78834	8.06098
Pp01G011270.1	0.778635	1.1447	1.07434	1.0636	1.10464	1.22504	1.97911	3.46908	1.50577	2.98912	3.02558	3.78	15.1461	16.7183	12.9727	19.5495	20.4693	16.7004	3.51417	3.8115	3.19669	4.33256	3.0721	8.92048	5.01	8.90471	0.552565	8.93341	5.12162	8.33765	8.37879	1.9874	1.55273	1.66595	1.91041	1.86341	2.68407	4.15861	2.10781	4.93654	9.12329	7.60393	8.54964	7.39156	10.4732
Pp01G011280.1	12.0091	9.41535	8.85022	10.4083	11.6297	10.5531	1.51605	1.30509	2.9614	2.77873	1.47055	2.40012	2.21238	2.52299	1.49378	4.44196	3.81705	3.63814	0.89193	0.914734	0.705348	1.43413	2.7199	1.84673	0.998238	1.48493	1.06005	0.992817	1.62623	1.85203	1.96337	1.01645	1.60667	0.469227	0.540081	0.500047	0.37666	1.67014	1.85895	1.37602	2.09779	0.642055	1.23398	1.15318	1.29235
Pp01G011290.1	11.3119	11.349	11.5635	12.8997	10.5208	11.4863	17.647	20.4229	12.2833	20.7663	21.9687	23.7724	14.6045	12.1566	13.2909	18.2928	16.2846	14.818	4.93071	14.3297	4.71377	5.27468	7.63344	7.62784	6.8234	6.92627	14.5865	7.52836	10.9042	11.8972	10.1707	16.1266	17.6163	15.2081	5.19812	5.34574	5.33035	9.77002	6.02424	8.10028	7.91827	6.41498	7.87739	11.4678	12.8786
Pp01G011300.1	11.7366	11.2431	9.71684	11.3904	10.8	10.9398	9.94489	8.32915	7.66837	11.0306	9.20631	10.8217	5.37683	6.23335	6.16723	7.35556	7.5249	7.58491	1.96175	8.80255	2.55788	3.20103	6.62681	6.33533	5.56465	6.06745	11.0025	6.07003	8.61964	7.63402	6.56325	10.1915	9.80097	13.8842	0.642681	0.413872	0.952626	1.99069	0.947812	1.65364	5.77933	6.35165	4.92913	8.06068	8.51792
Pp01G011310.1	20.7659	19.1775	19.0669	15.5223	16.3842	16.0425	2.16142	1.89239	1.73714	2.55797	2.79698	2.68888	10.7164	9.9417	11.2657	15.4718	13.7955	12.9559	18.7417	9.19001	16.7755	14.8445	6.62536	8.95623	9.54434	13.1829	3.5111	11.8129	6.89222	9.19582	8.96998	5.64556	5.34166	3.93295	15.6339	17.5524	18.1127	14.0708	13.0053	20.0886	13.4018	11.5008	11.0094	9.31607	14.8572
Pp01G011320.1	7.51392	7.24111	7.63421	11.9222	12.4154	11.702	0.706256	0.500278	0.705576	1.20583	1.10517	1.0893	3.85881	4.17691	5.02799	3.99229	3.2499	3.12873	1.39472	3.86817	1.84348	1.62055	1.33002	2.50449	2.57179	3.947	0.923144	3.64252	1.06262	2.09408	2.27742	1.79799	1.1029	1.19749	0.315817	0.256589	0.406315	0.494848	0.257212	0.440176	3.95497	3.63071	3.51682	2.36338	6.02654
Pp01G011330.1	7.8844	6.95554	6.60242	16.4906	18.5887	16.5521	2.11995	2.24328	0.277166	2.96851	2.54112	3.48311	0.449266	0.577078	0.555426	0.770333	0.720156	0.780167	0.0249368	0.30711	0.105229	0.0717884	0.392779	0.345883	0.240209	0.452225	0	0.112249	0.0478863	0.288753	0.224354	0.269663	0.217619	0.109622	0	0	0	0	0	0.0474363	0.274549	0.311966	0.165859	0.457188	0.29694
Pp01G011340.1	0	0	0	0	0	0.100511	0	0	0	0	0	0	0	0	0	0	0	0	0.208419	0	0	0.128514	0	0	0.0650784	0	0	0	0	0	0	0	0	0	0.0644258	0.0584763	0	0.0482076	0	0	0	0	0	0	0
Pp01G011350.1	8.67695	8.26526	9.7301	12.7563	13.1719	13.3699	2.01838	2.07244	2.24474	3.61391	3.64587	3.01072	3.56506	4.531	4.05278	9.67246	9.11849	8.23386	3.51862	12.768	5.45118	4.52409	8.59593	10.4013	8.60681	10.2196	9.42794	10.2249	6.6745	6.72139	6.12041	8.79943	5.70588	10.1626	0.172894	0.271666	0.714528	0.845231	0.669149	1.07159	9.93328	12.314	11.5927	10.1238	12.3354
Pp01G011360.1	0.904194	1.52018	1.31059	1.62125	0.712223	1.49295	1.10538	1.0985	1.92967	3.08175	3.63773	2.74362	0.167907	0.168132	0.0802543	0.486028	0.257684	0.130854	0.0820739	1.58416	0	0.0783447	0.305567	0.0404896	0.273565	0.311891	0.920355	0.505758	0.115796	0	0.0454212	0.295413	0.104855	0.0428357	55.1704	53.0572	66.5747	0.354919	0.136705	0.0386386	0.226209	0.301072	0.136387	0	0.264658
Pp01G011370.1	0.574533	0	0.570391	0	0	0	0	0	0	0	0	0	0	0	0	0	0	0	0	0	0	0	0	0	0	0	0	0	0	0	0	0	0	0	0	0	0	0	0	0	0	0	0	0	0
Pp01G011380.1	1.05959	1.05	0.714691	0.648381	0.869631	1.00425	0.127326	0.0502943	0.358779	0.166844	0.135621	0.517102	2.29428	2.11685	1.87799	1.87512	1.71932	1.57064	4.02645	2.11085	2.95469	3.65662	2.23193	1.79467	2.41732	3.057	2.2079	2.17637	2.1635	1.98689	2.1665	2.05107	1.13143	1.6061	0.666675	0.872914	1.67042	4.81239	4.06329	5.04536	2.20143	2.42241	1.7173	2.36579	2.4793
Pp01G011390.2	29.3317	30.7603	29.9995	32.4286	31.3202	32.7642	3.19183	3.14069	2.09609	4.16658	4.41917	4.90285	13.6893	14.0742	15.3739	16.6183	15.98	15.2905	15.7855	9.31687	17.4549	16.3267	6.45697	10.937	11.5594	14.7146	2.37661	12.4846	5.30585	8.03196	8.65562	4.62077	4.06623	2.61231	4.77282	4.52757	4.74797	7.57693	6.03	11.02	15.9063	14.1928	12.045	9.45332	16.5178
Pp01G011400.1	41.3916	40.2656	40.6382	37.3677	37.5388	38.5426	10.6397	8.206	8.5185	10.0876	10.898	12.2293	23.5783	20.996	23.8779	21.0313	19.8071	21.4327	33.6354	15.5779	28.8424	27.878	15.5919	22.6621	21.5703	26.4608	9.72879	25.8772	14.2076	16.8634	19.9093	10.7916	11.2908	8.2214	19.2937	21.6327	21.757	12.7871	13.8219	17.9824	30.324	26.347	26.1304	21.1559	23.1842
Pp01G011410.1	11.7955	12.469	13.1911	15.1175	13.8641	14.8581	4.45119	4.03557	3.42287	4.37394	4.8785	4.69176	5.89897	4.46938	5.67231	8.85783	8.99892	7.00744	1.71497	3.30113	2.12332	1.47051	2.10229	2.82348	2.58235	2.98651	2.49777	3.47429	2.97266	3.84395	4.01864	2.93078	2.41605	2.63747	3.96398	4.02449	4.53734	3.62899	2.33656	4.26561	3.61237	2.83841	3.04018	3.05377	4.87407
Pp01G011420.1	30.2694	30.0836	29.0908	41.0809	41.2132	40.6943	1.55523	0.608384	5.64637	1.92572	1.74733	2.25293	1.12308	0.916493	1.28498	0.627095	1.0945	0.963205	0.248628	0.490427	0.323425	0.369073	0.253129	0.482482	0.441081	0.454767	0.0716173	0.749622	0.316769	0.384095	0.643762	0.261942	0.20821	0.262644	0.581799	0.156531	0.672386	0.250505	0.255342	0.203391	0.389362	0.567245	0.380289	0.416939	0.944863
Pp01G011430.1	16.6999	16.4483	16.8349	16.5057	17.1546	18.0768	5.51899	5.19832	13.8005	9.25508	7.90508	9.98344	2.23057	2.53832	2.17481	2.132	2.10648	2.4447	1.13116	3.02979	1.16148	1.28145	2.64849	2.2076	1.98071	2.75268	6.05948	1.19881	2.76375	2.28691	1.95216	5.05462	5.0408	5.53301	1.55164	1.5936	1.47371	1.34858	1.44446	0.857968	1.54058	2.33431	1.85002	2.6795	2.46634
Pp01G011440.1	15.4307	15.1527	14.7939	15.8411	18.2276	18.3284	29.4791	9.37699	22.7275	6.10781	7.8939	10.95	0	0	0	0.0200189	0.0211541	0.0180433	0.0161882	0.115844	0.0694747	0.0783731	0.0135471	0.0161287	0.0156748	0	0	0	0.0155454	0.113703	0.0185168	0	0	0	0	0	0	0	0	0	0	0.0684773	0.126576	0.0711703	0.123166
Pp01G011450.1	15.6291	16.4337	16.3143	19.9722	20.4026	20.6991	2.56506	2.16389	1.56003	3.38699	3.40397	3.06682	11.4337	12.0085	13.9687	15.8865	13.0273	14.3437	14.1584	8.99668	14.0136	14.6509	3.92239	6.94294	6.84096	12.7361	1.93835	10.6713	3.01986	5.91677	6.03625	4.3189	2.5963	2.23302	17.7099	21.4505	19.2102	9.19352	7.18163	14.721	13.5047	10.4181	9.75297	6.39221	14.0291
Pp01G011460.1	0	0	0	0	0.0475989	0	0	0.0482905	0.0574566	0	0.0650976	0	0	0	0	0	0.0320399	0	0	0	0	0.0470568	0	0	0	0.0233791	0	0	0	0	0.0276273	0	0	0	0	0	0	0	0	0	0	0	0	0	0
Pp01G011470.1	0.802799	0.352442	0.430023	1.19589	0.762862	0.628664	0.110154	0.130706	0.0783171	0.216093	0.530227	0.864789	0.716648	1.12057	0.547272	1.79491	1.46664	2.19546	0.136156	1.28907	0.144794	0.065082	0.973807	0.772449	0.709749	1.17037	0.326522	1.32905	0.980181	1.45227	0.573195	0.405987	0.852572	0.183714	0	0	0.034555	0.150179	0	0.0650099	1.70168	1.21945	1.32885	1.99341	0.727955
Pp01G011480.1	8.06732	8.45289	8.01123	8.56657	8.96001	9.19828	1.69281	1.22011	3.40194	2.50692	2.71071	3.44576	4.04402	4.90272	5.30353	4.29349	3.86529	3.6009	0.610343	3.58893	0.777613	0.66525	1.49351	2.71329	2.26719	3.00119	2.97214	3.5354	1.55521	2.93999	2.47199	2.02134	1.88008	2.37804	0.36185	0.365042	0.612118	0.387145	0.259622	0.554454	2.97174	2.5248	3.02105	3.33058	5.00146
Pp01G011490.1	75.0938	76.8475	75.8055	77.6364	74.6824	74.9502	25.7306	27.2237	48.0727	31.4167	32.0423	31.2298	63.8502	62.9956	61.692	44.1928	42.3493	42.4302	65.9344	53.4565	60.8377	58.1207	75.255	79.2703	83.1116	68.4924	40.1813	63.1013	51.2323	56.6354	64.288	41.0115	45.1249	39.9752	108.828	104.242	83.4382	56.3828	34.7954	57.901	77.9613	77.0645	73.1924	60.4638	80.5333
Pp01G011500.1	20.597	21.8535	20.8214	24.598	23.9349	25.2359	15.0614	18.0708	20.503	26.1125	22.2413	22.0084	14.9789	15.816	17.3288	13.0711	14.1355	14.5778	8.72951	14.0162	11.2861	9.66344	9.81389	9.89187	9.15226	8.75734	12.2663	11.5481	10.617	12.0408	12.8713	15.5541	14.6596	12.7641	0.915615	0.98635	1.15497	6.77968	4.93977	5.57188	10.1095	9.97781	12.6794	12.1571	18.15
Pp01G011510.1	7.61674	5.79696	6.51985	11.7811	10.9509	11.6465	51.2126	65.5583	99.0583	75.2975	71.954	54.5527	11.2093	10.636	12.5267	6.36838	9.38111	6.18914	1.31678	3.66714	0.828782	0.561527	3.70963	2.724	2.4353	3.59609	8.58764	4.19071	5.46737	3.50143	4.20807	6.28676	8.3186	8.3972	0.332144	0.101886	0.0978463	0.896756	1.10588	0.825334	2.9168	5.87151	3.12848	6.75909	5.68745
Pp01G011520.1	8.13607	7.73674	8.07741	8.27541	0	6.12673	2.09299	0	0	0	6.60335	9.94806	2.30755	1.51902	0.702783	0.823866	1.57441	0.729796	0	0.917677	0	0	2.67807	0.758881	3.1002	3.79302	1.7594	0.85344	1.69184	1.91169	0	5.3327	7.89037	2.65647	0	0	0	0	1.31055	0	0.829956	5.4194	0.842513	0.845335	0.958634
Pp01G011530.1	162.065	166.406	169.371	207.266	206.047	210.718	210.573	187.401	383.202	264.26	224.536	244.396	362.596	345.354	339.235	270.546	231.381	248.695	150.236	311.162	153.825	153.212	271.154	230.307	230.965	195.488	520.454	219.476	357.152	288.256	279.474	344.457	506.634	473.209	5.12186	7.44337	7.14563	111.578	149.689	98.6314	234.856	215.437	234.923	271.555	249.082
Pp01G011540.1	0.144066	0.0685869	0.0715953	0	0.0741539	0	0	0	0	0	0	0.138753	0.0934973	0.0467625	0	0.378466	0.343467	0.675969	0	0.162399	0.0961704	0.0873824	0.112422	0.179364	0.261645	0.130575	0	0.2554	0	0.0522657	0.0504331	0.0989607	0	0	0.0960563	0.132003	0.0431263	0.033044	0.150556	0.30198	0.201561	0.287407	0	0.0988971	0.290818
Pp01G011550.1	23.9545	23.4873	24.2026	30.5995	30.539	30.8088	9.25434	10.7114	9.61402	11.6266	11.3456	10.6949	64.5404	65.5507	61.2704	78.4985	72.0803	71.0096	34.4925	64.0472	46.0131	38.5208	55.7021	56.4114	59.49	53.939	65.2694	62.7552	68.5196	65.3276	65.2407	61.2415	74.5476	64.0591	6.82323	8.69671	6.54382	13.7825	15.9217	17.0561	56.0112	56.0342	62.3363	65.6262	73.1827
Pp01G011560.1	18.8338	18.5704	18.6756	16.6071	18.6891	18.7022	4.19833	4.72926	2.62634	4.99974	6.33145	4.7168	11.9941	10.8489	12.246	10.3146	9.84572	10.8218	15.9026	7.91993	15.7476	15.4791	5.32851	7.47893	7.46445	8.28498	3.48352	8.17165	4.79421	6.92021	8.3384	5.13585	4.79914	4.1673	14.9368	14.356	14.5577	11.6227	9.91227	16.8597	10.3767	9.52629	9.70048	6.41432	13.2712
Pp01G011570.1	37.0439	37.6708	36.4857	41.7202	40.5095	41.7603	5.31337	5.20223	4.65724	7.65334	7.42617	6.5343	20.425	20.9073	22.9436	23.3612	20.2166	19.7659	12.727	14.2073	12.8734	11.0694	6.94855	10.5846	11.4882	17.7072	4.00481	18.9324	7.36778	12.3747	14.1373	7.08315	6.35729	3.91123	21.1073	24.064	24.18	12.1137	9.38788	18.5352	19.9865	17.784	18.8447	11.4535	24.4359
Pp01G011580.1	21.2584	20.088	19.0429	2.16997	2.54976	2.84127	7.06249	5.83369	5.39357	9.61762	18.6033	24.9262	1.22725	1.61787	1.20661	0.289572	0.489007	0.3925	4.77306	2.93628	4.17045	5.3708	5.39277	5.41557	4.56799	4.76717	1.318	1.79614	1.69522	2.65676	5.97913	0.999788	1.58558	1.67591	14.9051	13.8837	8.93738	1.36	1.16334	1.8721	5.07216	4.48694	5.4048	3.62341	6.18736
Pp01G011590.1	0	0	0	0.398043	0	0.443273	0.0677896	0	0	0	0.217283	0	0	0	0	0	0	0	0	0	0	0	0	0	0	0	0	0	0	0	0	0	0.0735753	0	0	0	0	0	0	0.16637	0.100725	0	0	0	0.0491925
Pp01G011600.1	162.451	165.871	164.568	72.49	68.2868	71.282	9.93682	7.54046	12.7001	18.4776	17.0796	18.6664	43.8838	38.6528	44.6369	14.7287	12.9813	15.1739	49.4552	22.5469	58.8761	52.7779	134.332	173.967	122.351	97.3499	19.1526	63.1887	39.008	45.2679	41.7184	19.2277	18.4221	15.6655	29.8091	39.2046	30.7141	16.6904	16.8621	19.6282	131.698	98.0304	64.9611	59.5603	38.7946
Pp01G011610.1	153.43	156.897	158.31	171.025	168.137	167.564	15.6333	20.3502	7.89685	3.57855	4.37245	4.66576	669.792	821.055	935.281	339.424	245.971	209.805	589.209	331.482	455.718	397.049	290.911	264.612	406.855	375.043	295.861	413.141	297.677	210.492	543.454	257.82	252.408	332.681	95.7199	141.323	143.532	819.11	970.683	926.501	513.611	518.869	753.732	412.217	792.414
Pp01G011620.1	9.12291	8.1619	9.71115	10.2402	10.0264	11.6428	3.33673	2.50828	3.43048	3.97401	3.86668	4.10396	12.1042	12.2354	11.9288	11.8651	10.6685	10.9999	2.5166	6.40954	3.14339	2.04833	4.95306	6.12263	7.38981	7.96176	1.84221	8.46656	4.11048	8.23135	9.7357	3.16297	3.21626	1.12346	2.91376	3.54889	2.82212	3.1844	3.16358	3.89294	7.68044	8.27307	11.2437	6.81036	13.8838
Pp01G011630.2	0	0	0	0	0	0	0	0	0	0	0	0	0	0	0.00142302	0	0	0	0	0	0	0	0	0	0	0	0	0	0	0	0	0	0	0	0	0	0	0	0	0	0	0	0	0	0
Pp01G011640.1	0	0	0	0	0	0	0	0	0	0.00109181	0	0.350337	0	0	0	0.0300493	0	0	0	0	0	0	0	0	0	0	0	0	0	0	0	0	0	0	0.0523488	0	0	0	0	0.0246545	0	0.0021736	0.0151609	0	0
Pp01G011650.1	0	0	0	1.40073	0	1.55555	0	0	2.00709	0	2.1685	0	0	0	0	0	0	0	0	0	0	0	0	0	0	0	0	0	0	0	0	0	0	0	0	0	0	0	0	0	0	0	0	0	0
Pp01G011660.1	0	0	0	0	0	0	0	0	0	0	0	0	0	0	0	0	0	0	0	0	0	0	0	0	0	0	0	0	0	0	0	0	0	0	0	0	0	0	0	0	0	0	0	0	0
Pp01G011670.1	0	0	0	0	0	0	0	0	0	0	0	0	0	0	0	0	0	0	0	0	0	0	0	0	0	0	0	0	0	0	0	0	0	0	0	0	0	0	0	0	0	0	0	0	0
Pp01G011680.1	0	0	0	0	0	0	0	0	0	0	0	0	0	0	0	0	0	0	0	0	0	0	0	0	0	0	0	0	0	0	0	0	0	0	0	0	0	0	0	0	0	0	0	0	0
Pp01G011690.1	9.40844	8.27745	9.25338	8.96676	11.7061	10.0018	2.21198	1.78961	1.84808	2.62796	2.48376	3.15379	1.96851	2.5184	2.79756	2.68911	2.30343	3.04996	0.570119	1.15233	0.655796	0.684862	0.673686	0.896159	0.662989	1.13703	0.630041	1.30567	1.25033	1.54396	0.908484	0.921714	1.16816	0.312705	0.259178	0.383034	0.657885	0.695988	0.635395	0.682024	1.43539	1.47366	1.19088	2.71772	2.02897
Pp01G011700.1	14.4385	15.4981	12.9046	16.3268	15.8135	19.0002	8.2104	8.23061	8.81767	12.1655	10.1353	12.4367	24.1346	22.964	23.1766	22.8311	26.3587	20.5772	25.8256	27.7092	29.0994	19.7022	33.4865	30.971	34.1006	31.289	29.6021	29.3494	34.048	28.2537	27.2452	29.9383	31.0018	33.1311	46.7555	63.5772	50.8471	21.5151	41.839	25.2017	34.2858	30.3112	34.1162	36.4506	21.6533
Pp01G011710.3	28.2493	29.2041	32.2559	30.1826	29.7374	32.0002	12.2609	10.612	10.5367	13.4649	13.0466	12.9556	24.8459	24.4717	25.7079	23.6319	22.1947	21.524	11.1757	13.1567	12.8003	12.0385	8.7953	11.5731	11.7253	16.4911	4.23616	17.0406	9.66073	14.097	15.3013	7.06193	6.61	4.00739	17.4036	18.3898	16.3735	10.2417	9.96925	14.0281	18.0042	15.3946	16.8237	12.8668	22.4773
Pp01G011720.1	8.81905	10.8079	9.83479	13.4209	12.0116	11.9624	10.1021	9.40892	8.62775	12.3245	17.4561	17.0777	26.1227	28.1929	24.4353	25.0116	22.8787	22.4891	6.98088	16.9199	8.53506	9.35021	13.0699	13.8202	14.5077	15.1338	11.1759	20.31	19.5994	18.4195	16.9076	14.8937	19.7985	17.9201	0.364441	0.602419	0.480868	3.47866	3.46693	3.7056	17.0806	13.559	17.8104	19.1717	24.1997
Pp01G011730.1	21.9713	21.2707	23.153	12.8382	12.3799	13.7672	66.8707	46.3049	178.254	138.168	152.987	265.502	7.32614	7.231	8.11529	2.89007	1.5699	2.7056	49.8375	3.76874	60.1861	85.8632	74.2095	26.8561	30.332	12.4278	3.62194	6.01434	6.23099	5.68231	8.07962	6.36658	5.6395	5.21981	63.0917	76.0724	37.7118	87.7455	84.2612	87.2406	15.6615	20.6062	13.957	6.68402	5.16214
Pp01G011740.1	1.10726	1.23359	0.915221	1.78532	2.07909	1.24447	1.17717	0.970325	0.639187	2.02695	1.30205	1.72041	1.85768	1.75417	2.09307	2.15385	1.72724	1.57818	2.52009	0.595693	1.62571	2.06594	0.982757	0.947936	1.99905	1.52669	0.110844	1.85378	0.371624	1.2351	0.952642	0.335568	0.236586	0	2.20907	2.20395	2.92383	2.2324	2.01052	2.30625	2.01511	1.62221	2.41961	0.931229	1.36288
Pp01G011750.1	113.975	107.303	121.366	128.781	129.508	131.031	75.1869	90.7144	102.675	91.908	90.5809	88.911	124.57	120.773	132.137	123.276	118.224	121.303	100.404	123.444	104.755	104.446	179.741	118.873	105.265	98.9773	175.716	119.019	155.514	122.548	114.683	133.179	172.617	186.345	44.0907	42.8321	48.2291	88.7521	105.314	76.7912	102.645	108.32	107.124	164.256	109.821
Pp01G011760.1	87.8379	84.7362	86.2304	102.603	103.349	101.967	13.9816	10.0477	15.0728	17.7338	18.9473	21.29	42.953	36.6368	41.3805	42.3474	50.3277	48.4669	9.97611	18.5991	10.7648	9.49408	10.9635	20.7259	19.8789	27.0786	6.52022	28.1983	13.9822	27.4597	32.9524	11.2811	11.0775	7.60396	1.83785	1.20507	3.33378	10.8977	6.93717	13.6463	33.4197	30.8859	35.188	20.9624	40.8106
Pp01G011770.1	67.0122	67.2394	63.6688	88.4771	88.751	84.2422	85.9967	113.815	82.6495	109.7	136.089	121.952	62.1554	58.1858	62.788	78.0421	85.7267	84.619	31.1079	41.6133	28.5129	33.4424	56.379	49.5282	51.0814	62.5554	31.7149	67.5733	54.5158	54.7374	58.5477	36.4503	42.805	37.8168	2.50847	2.64693	3.33475	28.9093	25.7261	30.4312	60.1561	62.2884	61.6533	60.8476	72.3104
Pp01G011780.1	30.8986	31.1104	28.8714	14.7895	26.1198	18.4772	143.577	167.993	172.566	183.436	237.306	228.643	137.697	114.338	191.965	150.496	108.222	109.467	45.3628	186.635	68.0014	78.0714	104.478	70.581	97.5215	103.45	331.855	114.805	340.379	214.672	187.523	405.027	366.182	430.827	11.9047	29.697	22.4375	54.9494	99.1617	75.0407	107.778	106.953	126.051	186.173	110.504
Pp01G011790.1	0.681056	2.58973	2.69624	1.8505	1.86481	5.13963	95.4535	40.509	24.3816	7.50051	3.98388	13.0979	6.80508	5.67713	6.4414	4.56659	5.06254	8.32936	3.19895	1.07165	1.84732	0.912702	3.01942	3.18133	1.5364	4.34545	1.49651	1.50549	4.41391	4.69654	5.68844	3.75961	6.67502	5.46035	1.33135	0.830994	2.40146	3.51014	1.96383	2.04266	0.928755	2.73947	2.22246	3.89981	1.44882
Pp01G011800.1	41.838	41.9058	40.9225	27.9444	28.5485	29.7155	16.5987	13.1914	13.6488	21.5917	25.3555	24.8235	16.4851	17.9882	19.3631	19.9679	26.0648	22.9718	50.2767	13.1616	40.4083	44.0595	16.6768	20.337	21.5106	26.5711	7.25781	23.355	14.3937	22.6877	19.1253	11.2901	10.6464	7.26085	3.90883	4.8174	5.93368	25.869	32.8565	33.7671	24.706	24.5369	26.9948	25.6324	22.6444
Pp01G011810.1	83.6887	81.4592	81.2388	92.6638	90.5464	92.6467	48.7523	43.9593	53.399	37.2749	38.5967	36.7073	51.617	49.1002	51.2537	51.0605	47.5783	44.4047	45.75	57.3815	43.113	36.9752	45.9099	60.3365	69.5802	77.5096	23.0492	85.9283	53.313	65.9305	67.859	37.3627	50.114	26.7502	30.1507	29.1043	32.2102	22.3748	14.2794	25.3979	85.2556	80.7557	89.0577	65.0445	110.241
Pp01G011820.1	41.1994	43.0085	43.5847	45.2622	43.9404	43.6278	12.8688	13.1584	15.5077	14.6278	16.3986	17.3156	23.3408	20.4851	22.8429	20.1902	18.8856	18.9086	14.5208	17.1604	15.0557	14.561	14.8452	14.8445	17.6265	18.2558	7.66741	18.6454	18.2736	16.4234	18.192	14.5112	16.4461	15.094	9.33016	9.81136	10.4981	13.982	11.0997	15.2291	21.2049	18.4944	19.7787	17.0462	20.5726
Pp01G011830.1	0	0.326247	0	0.455475	0	0.749613	0	0	0	0	1.32727	0	1.16964	1.3882	0.661226	2.02863	0.502207	0	2.5422	0.674171	1.63635	1.67436	0.967893	1.18279	0.715237	2.26293	1.08589	0.570664	0.218307	0	1.28074	0.439001	0	0	1.8757	3.32974	2.80237	0.441196	0	1.15133	1.66997	0.25416	0.839835	0.778594	0.319785
Pp01G011840.1	0	0.139884	0	0	0.91426	0.835573	0.556074	0	0.949061	0.533958	0	0	2302.84	2288.1	1850.39	86.2752	86.5318	75.289	916.208	976.212	959.786	787.366	502.335	463.46	902.944	509.509	1189.84	607.779	700.332	361.085	946.66	681.999	765.137	1146.71	1264.46	1366	1153.85	650.346	697.464	542.333	773.722	884.496	1327.72	703.207	905.18
Pp01G011850.1	15.9693	15.2753	15.5106	16.7329	17.8039	18.1086	4.17894	5.58729	3.65763	6.96889	6.34911	6.40927	20.6053	26.409	25.6678	21.6692	18.2323	18.6714	30.5265	26.2519	33.7102	33.961	15.91	22.6958	29.2946	28.7071	11.2422	31.6294	16.3703	22.2723	21.2011	13.7531	14.978	11.3634	8.86948	8.37664	8.48319	10.1657	10.4146	12.4106	29.9394	27.3947	28.7688	25.5852	36.8945
Pp01G011860.1	0	0	0.0910156	0	0	0	0	0	0	0	0	0	0	0	0	0.138487	0	0.062132	0.12115	0	0.125786	0.114306	0	0	0.452667	0.228429	0	0	0	0	0	0.360712	0	0	0	0.0569849	0.27795	0	0	0	0.135031	0	0	0	0
Pp01G011870.1	38.79	42.0342	40.7742	13.3755	12.6298	13.6606	8.06001	7.20974	6.81736	5.43493	6.69625	8.26166	38.8673	24.5023	37.1179	6.76735	5.64089	8.01379	27.8121	3.85169	21.6055	21.8937	27.4452	34.4881	30.1426	15.1191	1.77436	9.50357	4.49784	7.41509	10.9857	2.96673	1.99656	1.41365	6.62057	5.25058	5.66877	9.13048	2.68185	10.038	20.9446	22.4799	14.6614	11.2631	17.8668
Pp01G011880.1	35.3081	36.2911	35.4504	40.5119	40.4632	42.9503	38.6303	43.9874	45.1132	37.9872	40.6271	40.7525	21.3323	22.6618	23.0166	22.7796	19.909	21.996	11.6977	23.6414	12.3761	12.7572	24.1873	23.0514	21.835	18.9497	23.7306	20.0921	24.7602	24.3462	23.8823	23.4396	29.2554	22.3217	3.34267	2.93704	3.53668	10.2309	11.0284	9.06335	22.0733	24.34	23.4095	27.211	31.096
Pp01G011890.1	68.1522	67.6724	62.7256	108.84	103.97	98.7985	37.2271	52.4783	45.4759	90.1238	88.8558	86.0246	30.1693	22.1606	22.2787	43.2808	62.8047	47.9686	61.2805	31.4998	56.8797	62.8366	70.1195	65.5283	62.605	85.7515	44.6834	55.6378	64.075	67.4531	61.373	42.2492	50.9991	42.4973	45.682	39.2588	21.6654	16.2857	37.7285	28.515	79.4095	77.0782	50.6885	74.9788	28.7515
Pp01G011900.1	1.8472	1.61666	1.25614	4.59948	3.49966	3.03287	0.383173	0.273857	0.546866	0.905929	0.857719	0.403046	1.00245	1.09144	0.784588	0.986226	1.02942	1.067	0.486945	0.71899	0.467177	0.338134	0.630388	1.0069	0.465572	0.419949	0.182639	0.593337	0.0841871	0.558816	0.785298	0.228602	0	0.232282	0.64477	0.643794	0.967946	0.187883	0.221096	0.292919	1.26669	0.924872	1.0787	1.15901	0.817398
Pp01G011910.1	7.06531	6.38062	6.93659	12.4123	13.5708	15.0438	10.7164	11.043	14.5845	14.1512	10.4654	12.1293	5.26346	5.3862	4.64188	8.52722	10.656	7.25834	3.03141	19.5617	3.59472	3.54603	9.34043	10.0989	8.12415	10.1507	23.7793	9.44666	11.3524	12.6018	9.5725	18.0077	14.1996	19.8653	7.22586	6.92121	7.54787	4.14607	3.68238	3.73843	9.44672	12.0113	10.4726	14.2885	9.88749
Pp01G011920.1	120.945	108.65	108.107	30.4724	31.7645	26.7386	86.5097	121.236	88.4668	81.0423	84.8673	84.7817	9.38153	11.0394	9.11992	6.26885	7.55107	7.9002	46.1125	8.0287	29.1358	37.8246	26.0303	37.6846	44.1312	28.01	9.35597	24.4644	31.8739	27.8497	28.1846	10.4762	13.9799	11.4615	18.6949	12.3195	18.2174	64.6402	12.3963	61.2758	45.2374	39.0613	33.8708	28.2389	9.30088
Pp01G011930.1	27.6002	26.2218	28.0111	31.5197	31.6587	32.8711	7.16385	7.60732	7.64959	9.4939	8.54271	8.94041	16.9531	15.318	16.4644	13.8596	13.2024	12.6794	11.897	10.8517	12.438	11.1342	6.83294	9.20158	9.01348	12.6672	5.51607	11.7326	6.76625	10.5536	10.5082	6.37338	6.75136	4.97186	10.8395	11.6113	13.2082	11.3604	9.45288	16.2249	13.9752	11.8886	12.4337	10.9515	17.2104
Pp01G011940.1	0.620782	0.295156	1.54077	0	0.318612	2.10361	0	0.526693	0	0	0	0	0	0	0	0	0	0	0	0	0	0	0	0	0	0	0	0	0	0	0	0	0	0	0	0	0	0	0	0.436309	0	0	0	0	0
Pp01G011950.1	0	0	0	0	0	0	0	0	0	0.182338	0	0	0	0	0	0	0	0	0	0	0	0	0	0	0	0	0	0	0	0	0	0	0	0	0	0	0.0774906	0	0	0	0	0	0	0	0
Pp01G011960.1	30.1783	31.0699	30.8573	31.4461	31.471	30.2609	7.75457	7.2449	5.70726	7.98892	7.83455	7.85584	18.233	16.7166	16.6425	27.4446	24.633	23.9349	10.5334	14.3794	11.982	11.7326	14.3087	19.3671	15.9613	19.5254	8.96386	18.6923	14.2435	21.0638	16.3363	11.6318	13.0805	8.44227	7.26013	6.56701	6.68113	7.81431	6.85315	9.57263	17.7359	18.2009	15.3153	19.2807	18.7601
Pp01G011970.1	0	0	0	0	0	0	0.57465	0.465255	0	0.519281	0	0	0	0	0	0	0	0.201268	0	0	0	0	0	0	0	0	0	0	0	0	0	0	0	0	0	0	0	0	0	0	0	0	0	0	0
Pp01G011980.1	5.57356	5.90069	6.64923	7.67582	6.7556	9.0813	5.54449	4.58809	3.58449	2.85863	3.30925	5.40836	6.86846	7.52799	7.14724	6.76229	8.4865	7.06079	5.48846	4.29686	6.1345	5.58302	4.50811	6.19635	6.00185	7.63873	1.14039	8.75577	6.6204	9.56198	8.20464	3.12284	4.58431	2.90127	0.704729	0.251031	0.490532	0.57748	1.49628	2.12903	8.1169	7.19552	7.80134	7.93508	5.00075
Pp01G011990.1	32.0918	31.9307	32.3626	44.4199	43.8097	44.8623	65.4389	65.8726	78.983	60.3344	55.0116	63.2913	42.5228	35.5158	35.8064	42.503	45.1107	43.4649	6.65537	41.7523	9.88632	8.10358	25.5248	32.4778	34.0283	33.8701	33.1487	40.8451	48.3277	51.4455	48.7673	29.6017	43.2038	32.51	11.5962	15.541	14.1627	12.8324	9.59991	11.4353	39.5401	40.0358	44.4104	44.3584	59.7649
Pp01G012000.1	0	0.167865	0.0585035	0	0.0605384	0.333099	0.0589097	0	0.0840953	0.0770339	0	0.102151	0.180993	0.399423	0.446421	0.338547	0.133107	0.113395	0.104315	0.081602	0.0370886	0.166722	0.0868368	0.0686095	0.398991	0.431619	0.0368158	0.117353	0.628997	0.201557	1.32635	0.565545	0.242236	0.188547	0	0	0	0.12804	0.0582333	0.165767	0.38355	0.366528	0.348516	0.152518	0.747638
Pp01G012010.1	0	0	0.0746106	0	0	0	0	0	0	0	0	0	0.0840288	0	0	0	0	0.0878664	0	0	0	0	0	0	0	0	0	0	0	0	0	0	0	0	0	0	0	0	0	0	0	0	0	0	0
Pp01G012020.1	0	0	0	0	0	0	0	0	0	0	0	0	0	0	0	0	0	0	0	0	0	0	0	0	0	0	0	0	0	0	0	0	0	0	0	0	0	0	0	0	0	0	0	0	0
Pp01G012030.1	0	0.0567944	0.0591229	0	0	0	0	0	0.0911176	0	0	0.110159	0	0	0	0	0	0	0	0	0	0	0	0	0	0	0	0	0	0	0	0	0	0	0	0	0	0	0	0	0	0	0	0	0
Pp01G012040.1	0	0	0	0	0	0	0	0	0	0	0	0	0	0	0	0	0	0	0	0	0	0	0	0	0	0	0	0	0	0	0	0	0	0	0	0	0	0	0	0	0	0	0	0	0
Pp01G012050.1	0.0510625	0.0799875	0.134012	0	0.0175077	0	0	0	0	0	0	0	0.322083	0.257779	0.026822	1.8744	4.18928	1.13804	0.043081	1.57062	0.10438	0.263718	0	0.0717323	0.0569386	0.0815995	0.0781796	0	0.202072	0.168125	0.647673	0.504508	0.576026	0.850656	0	0	0	0.308582	0	0.0821704	0.0154528	0	0.265922	0.0148134	0.324108
Pp01G012060.1	69.582	78.4206	79.3123	108.16	105.641	108.111	104.052	117.109	111.975	116.973	135.32	130.348	89.6683	83.0913	92.2735	98.1222	133.906	106.228	52.6979	101.014	59.7631	81.7326	124.418	84.0317	73.1673	67.7802	175.18	68.257	121.1	78.8563	70.0312	183.053	166.661	289.42	21.0102	21.3849	23.9595	42.3245	48.9396	37.3278	65.9177	75.5168	57.592	106.161	84.174
Pp01G012070.1	49.032	47.8471	47.9669	71.951	70.0732	72.3595	10.7606	11.3662	6.60535	10.2683	10.1926	8.93532	12.6015	12.0403	12.6017	9.14207	8.16017	6.50058	16.2501	6.33995	15.235	15.0954	4.69798	5.13099	6.68142	9.47852	2.0179	8.33002	3.84407	5.73265	7.93355	3.43088	2.42969	2.39059	97.2637	80.891	62.1455	8.26665	6.50186	11.2331	10.7779	9.01932	10.253	5.97973	11.9484
Pp01G012080.1	8.19038	8.27481	8.65353	11.2989	11.3423	12.0792	2.407	2.07413	1.80783	4.01803	3.61565	3.24195	2.36186	2.21434	2.54125	2.09185	1.88856	2.06172	1.18647	1.46074	1.07763	1.24036	0.715908	1.06234	1.34027	2.21589	0.81935	1.76386	0.778009	1.36782	1.49056	0.629994	0.683498	0.547187	1.31385	1.30337	1.40249	0.767356	0.592777	1.17685	1.90359	1.9304	2.28131	1.19112	2.27452
Pp01G012090.1	1017.68	1031.2	1025.06	727.055	723.318	713.835	69.9266	70.4072	133.02	66.9867	72.3668	68.2724	101.403	100.152	100.824	84.1548	74.909	73.9989	78.2308	67.6616	84.3964	73.7942	59.7433	72.1198	77.6717	82.4574	55.1729	85.5678	67.3339	74.788	79.5739	54.7073	58.5184	51.7417	18.5626	16.8246	18.1263	42.1248	43.2374	53.7904	96.1258	88.6113	97.131	67.4635	99.8852
Pp01G012100.1	0.653065	0.76724	0.762621	1.05339	1.29783	0.995167	1.3659	1.66089	0.64627	2.42609	2.05513	2.0379	4.08579	3.89886	4.00718	5.04604	4.52892	4.73484	1.20245	2.21971	1.8091	1.34345	2.24425	2.46041	2.78429	2.35768	1.45444	3.22586	2.35771	3.29015	3.26015	1.38167	1.80095	1.97657	0.676997	1.49711	1.54418	0.98409	0.668163	0.946058	3.1362	2.82163	2.66645	3.31554	4.44611
Pp01G012110.1	0.0526916	0.0250444	0	0	0.0269667	0	0	0.03158	0.0378477	0.0348167	0.0426353	0.138924	0	0.0158737	0.0150973	0.0183721	0	0	0	0.0176121	0	0	0	0	0	0	0	0	0	0	0	0	0	0	0.0497034	0.0153426	0.0151221	0	0	0	0	0	0	0	0
Pp01G012120.1	2.3857	2.15996	1.66437	1.15295	1.35708	1.14729	0.284544	0.261503	0.0347894	0.352934	0.353151	0.471778	0.639397	0.721441	0.797715	1.76369	1.21372	1.8486	1.05418	1.4017	1.2614	1.11786	1.5557	1.44979	1.12995	1.67697	0.304489	1.01001	2.77735	2.91991	3.46786	1.32168	1.76994	1.16057	0.449643	0.34939	0.277191	1.00053	0.438257	1.14023	1.70368	1.26926	1.3888	0.9681	2.81192
Pp01G012130.1	0.765124	0.871245	0.75153	1.3943	1.37743	1.30655	0.209953	0.131348	0.346537	0.238173	0.55843	0.428183	0.231745	0.354469	0.354413	0.423418	0.429868	0.389098	0.614747	0.512913	0.536249	0.455817	0.328516	0.590203	0.432024	0.418443	0.178296	0.648592	0.246316	0.313748	0.241411	0.270883	0.225734	0.282245	0.0865838	0.0353026	0.104287	0.172582	0.0557631	0.213044	0.589805	0.759054	0.647181	0.544016	0.675669
Pp01G012140.1	59.2371	58.9543	59.2674	63.8252	65.8993	70.4155	43.2443	42.6932	62.02	49.2874	57.7701	57.9245	87.9823	87.9602	91.7416	63.9421	65.2347	62.6248	32.0772	58.0519	37.5509	37.2232	50.0437	55.0127	53.8354	52.9753	47.1769	58.3949	58.0683	59.8656	61.4181	47.9138	60.7886	61.4522	24.9203	27.7265	28.1116	32.8987	31.5994	33.0177	60.0509	52.8357	54.7783	59.2593	77.9387
Pp01G012150.1	15.8383	16.8177	14.9999	18.5036	16.8835	16.6644	3.86835	3.15481	3.56079	5.41157	4.95783	5.53304	18.6783	20.1008	18.1049	35.6799	36.5434	33.2953	4.9505	9.49109	5.7046	5.74045	8.2202	18.6688	12.7562	19.1413	0.966845	20.8528	7.8602	19.6472	14.6535	4.6458	3.15323	0.588575	1.13265	0.960544	0.760987	2.56653	2.88049	3.17187	19.8809	16.1253	13.0803	18.2866	15.7247
Pp01G012160.2	0.0448149	0.0426248	0	0.0914267	0	0	0.500452	0.056552	0.203979	0.124192	0.15202	0	0	0.0283169	0.0266406	0	0.0345386	0	0.0538276	0.0940542	0.114704	0.155434	0.291482	0.0800315	0.0517269	0.0516702	0.11459	0.0604056	0.102244	0.0312976	0.0303643	0.17557	0.0699091	0.0294148	0	0	0.0541083	0.0200351	0.0224781	0.10335	0	0	0	0.117401	0.0165421
Pp01G012170.1	18.4207	18.7044	18.5798	21.9769	21.7821	22.8212	7.00365	6.38047	9.8633	10.5423	10.1717	9.21636	9.31179	8.48617	10.308	12.656	10.616	11.6651	7.8694	11.0406	9.65853	12.3314	9.44174	11.3303	10.4869	14.2094	7.60884	12.9669	10.4904	11.0805	10.899	8.55562	8.55478	6.31263	0.431292	0.435179	0.542876	9.17696	9.37673	11.5061	12.922	11.9844	12.6469	13.1513	15.4421
Pp01G012180.1	0.181706	0.388849	0.226044	0.324568	0.233838	0.46109	0.142817	0.145475	0	0.106305	0.324616	0.353625	0.0258219	0.0518372	0.123446	0.121852	0.0316366	0.189032	0.0242902	0.0274153	0.0259661	0	0	0	0	0.0467013	0	0.0273238	0	0.0283388	0	0	0	0.0529707	0	0	0.0247158	0.0356708	0.0205287	0	0.0805992	0.0256692	0	0	0.014666
Pp01G012190.1	428.931	436.221	442.525	442.598	449.755	455.77	313.864	357.674	402.488	347.47	340.655	309.105	724.824	761.268	768.856	1219.52	1195.19	1224.34	1438.43	1642.31	1472.4	1434.39	1831.94	1630.74	1542.27	1391.65	2211.13	1549.97	2082.71	1760.49	1750.83	2031.75	2337.71	2149.15	194.427	223.174	253.248	1000.35	1155.13	1011.8	1512.1	1510.69	1508.23	1808.58	1590.62
Pp01G012200.1	0.214186	0	0	0	0	0.479382	0.155419	0	0	0	0	0	1.22739	1.74485	1.65742	3.09637	0.790437	1.52232	2.06687	1.7054	2.98146	3.54218	1.16417	2.29734	4.09321	0.68998	0	2.30906	0.978286	2.00265	0.955274	0.165915	1.27841	0	0.162799	0.707073	0.806384	0.453825	2.32414	1.2915	2.89418	3.22978	2.0667	1.95998	0.732577
Pp01G012210.1	4.05878	3.92932	4.35052	5.2144	5.21136	5.82761	2.2809	1.85237	2.00565	4.41078	3.47475	4.40746	0.295747	0.253306	0.518137	1.36444	0.938934	1.08739	0.0403279	0.37913	0.0648039	0.313115	0.219866	0.280269	0.193193	0.446796	0.307984	0.405731	0.330819	0.376579	0.274421	0.353819	0.409841	0.0898535	0.0908777	0.105767	0.187681	0.182564	0.0853154	0.135859	0.133833	0.19127	0.202461	0.222002	0.65072
Pp01G012220.1	128.952	127.143	128.933	123.632	122.124	119.943	91.3265	111.159	91.1368	107.701	107.793	108.959	143.532	136.264	128.397	137.006	136.757	133.236	143.702	112.027	155.455	148.541	147.021	162.986	161.181	162.934	78.0495	171.745	134.979	168.846	167.826	88.1808	118.631	71.2891	176.632	168.618	170.376	113.489	122.886	146.354	169.889	173.36	169.026	165.741	178.857
Pp01G012230.1	0	0.0576007	0.0599272	0.430909	0.433425	0.273675	0.19048	0.38767	0.232499	0.213775	0.434887	0.0951034	0	0	0	0	0	0	0	0	0	0	0	0	0	0	0	0	0	0	0	0	0	0	0	0	0	0	0	0	0	0	0	0	0
Pp01G012240.1	0.839858	1.14056	0.832374	0.487583	0.370591	0.81717	0.787376	0.405569	0.643321	1.04546	0.721883	0.397868	0	0.201117	0.255432	0.0776742	0.160238	0.272085	0	0	0	0.311882	0	0.128998	0	0.0618747	0	0.146819	0	0.0745789	0.0715968	0.0681571	0.0539676	0	0	0.0626845	0.424674	0	0.11011	0	0	0	0.0724759	0	0.143776
Pp01G012250.1	3.40591	3.03378	3.54746	4.08858	5.43063	4.63964	1.60094	1.5276	2.10453	2.92927	2.5916	3.40027	0.79784	0.85493	0.780908	1.95722	2.31708	2.25522	0.290647	0.944944	0.422455	0.537207	1.31941	1.10242	0.562819	1.77134	0.768443	0.680836	0.9876	1.17384	1.14211	0.840085	0.703518	0.845027	0.314119	0.105251	0.154566	0.437781	0.132508	0.178447	0.612366	0.388924	0.441267	1.23882	0.767616
Pp01G012260.1	9.47321	7.50687	11.5994	15.4167	11.9931	14.6239	61.201	79.6981	46.2685	13.8373	22.8236	18.3058	0.242804	0	0.228716	0	0	0	0	0	0	0	0	0	1.43954	0	0.225252	0	0.680745	0.560057	0.266637	1.36737	3.34099	0.878633	0	0	0	0	0	0	0.865232	1.05745	1.16294	0	0.892946
Pp01G012270.1	175.57	167.885	200.596	354.161	399.706	355.637	335.858	163.71	429.924	290.106	253.522	414.952	29.8211	18.4437	12.2584	2.92344	3.52679	5.05604	63.653	12.865	69.069	106.042	72.1776	49.4032	36.0343	14.7886	3.84324	10.8279	5.37553	12.343	26.422	8.57101	16.1152	4.8066	5.94108	1.38535	1.95373	35.9114	80.527	64.7829	14.0458	20.771	16.7351	20.1184	2.77362
Pp01G012280.1	0.667988	0.630819	0.768005	0.565084	0.341894	0.624143	4.08766	1.842	2.59582	3.18149	2.94148	3.18805	0	0	0	0	0	0	0	0	0	0	0	0	0	0	0	0	0	0	0	0	0	0	0	0	0	0	0	0	0	0	0	0	0
Pp01G012290.1	0.556778	0.132027	0	0.422784	0.570869	0.311669	5.65611	2.81865	1.83101	4.91215	3.40139	4.75708	0	0	0	0	0	0	0	0	0	0	0	0	0	0	0	0	0	0	0	0	0	0	0	0	0	0	0	0	0	0	0	0	0
Pp01G012300.1	0	0	0.0261401	0	0.054036	0	0.0136015	0.0322559	0.0387435	0	0	0	0	0	0	0	0	0	0	0	0	0	0	0	0	0	0	0	0	0	0	0	0	0	0	0	0.0317938	0	0	0	0	0	0	0	0
Pp01G012310.1	0	0	0	0	0	0	0.043216	0	0	0	0	0.151124	0	0	0	0	0	0	0	0	0	0	0	0	0	0	0	0	0	0	0	0	0	0	0.0619034	0.0571553	0.167499	0	0	0	0	0	0	0	0.0322855
Pp01G012320.1	10.6818	10.4032	11.0458	10.9222	10.9041	9.61954	10.2904	6.91066	5.13325	3.61049	2.86261	6.77486	0.428478	0.0531382	0.203182	0.0609458	0	0	0	0.229158	0	0.100881	0.61405	0.470446	0.302852	0	0.541271	0.415045	0.30043	0.847814	1.29291	0.386102	0.454492	0	0	0	0	0	0	0	0.177181	0.166051	0.295012	0.5203	0.810263
Pp01G012330.1	66.078	75.8994	69.4987	146.397	141.7	152.972	11.0847	9.0095	7.94873	3.77607	10.824	22.3051	1.26151	0.249888	0.711737	0.815315	0.266994	0.232776	0.27571	0.484173	0.805166	1.20825	1.87857	0	0.749921	1.7324	0	0.308982	0	0.291513	1.66511	0	1.22512	0	1.86617	0.636398	1.61597	0.628891	0.415472	0.69312	0	0	0.606242	0.835798	2.19694
Pp01G012340.2	0	0	0	0	0	0	0	0	0	0	0	0	0	0	0	0	0	0	0	0	0	0	0	0	0	0	0	0	0	0	0	0	0	0	0	0	0	0	0	0	0	0	0	0	0
Pp01G012350.1	0.435138	0.481937	0	0	0.248824	0	0.681934	0.27304	0	0.302736	0	0.790292	0	0	0.129792	0	0	0	0	0.43723	0	0	0	0	0	0	0	0	0	0	0	0	0	0	0	0.122778	0.236946	0	0	0	0	0	0	0.146021	0.293447
Pp01G012360.2	3.32933	3.73413	2.86387	1.85782	1.97777	2.10666	39.2195	39.2069	26.3047	36.1604	41.7	45.9374	16.1192	10.7852	16.9471	48.2665	62.2644	55.9223	7.88822	19.3216	7.35584	11.1014	23.7786	25.5804	16.2081	22.7525	18.6719	16.4527	22.1473	30.8768	21.5501	24.4952	30.459	24.0392	9.86675	8.20189	8.87628	5.35024	4.05585	4.66921	16.7524	13.5488	13.069	23.6669	27.8523
Pp01G012370.1	0	0.0896293	0.0584935	0.0119674	0.0120618	0	0.0105218	0.0373702	0.0149131	0.0137047	0.0167759	0	0.0467802	0.0335908	0.0948437	0.135427	0.12497	0.0497564	0.0186742	0.0458136	0	0.0241957	0.0263886	0.0807718	0.0360712	0.0783337	0.0415091	0.00697194	0.0121404	0.02208	0.0429106	0.0423055	0.00557503	0	0.0948822	0.0749555	0.10052	0.0478553	0.0266138	0.0425661	0.0684038	0.0395996	0.00695864	0.0344552	0.0443246
Pp01G012380.1	52.0654	41.2583	54.7306	21.8059	22.5305	20.18	111.506	149.954	54.2406	61.7719	70.7829	33.5451	5.79573	3.84515	6.11972	7.23399	8.13416	4.77222	3.4403	2.22772	2.52642	3.33934	1.92126	3.99874	2.38744	2.31117	0	6.76795	1.49786	4.17584	5.71549	0.366994	6.57535	0	16.2108	8.48149	8.88064	5.56429	1.57259	4.6595	2.29806	5.18725	3.29614	4.15383	3.42817
Pp01G012390.1	0	0	0	0.804942	0.405677	0.670758	0.536211	1.29375	0.383274	1.43561	3.39852	1.86066	0	0	0	0	0	0	0	0	0	0	0	0	0	0	0	0	0	0	0	0	0	0	0	0	0	0	0	0	0	0	0	0	0
Pp01G012400.1	1.97529	1.02507	1.42927	2.91852	4.03613	2.44402	30.7616	20.2848	19.2443	64.5857	37.9248	31.923	9.55463	11.9139	18.9955	12.7952	15.6205	15.9164	16.3841	11.1231	9.60365	13.1419	21.6414	15.1513	10.546	23.2078	12.1025	14.6696	11.1443	19.3961	10.8181	10.5662	17.5305	4.95937	4.42077	2.90644	3.49361	5.01292	3.38539	3.21995	17.2948	17.6921	17.0971	19.8074	13.5859
Pp01G012410.1	0.567168	0.134476	0.140145	1.43732	0.58012	1.2689	15.194	15.9345	10.8612	20.5031	21.8721	24.3446	1.08951	0.296547	1.58763	0.862419	2.87638	1.37277	0.512152	0.377401	0.626701	1.13136	0.474617	0.196373	0.566509	1.42644	0.63496	1.02395	0.0876621	0.440788	0.728692	1.21227	0.46636	0.92954	0.465672	0.764622	0.575315	1.99767	0.871831	1.95785	0.337259	0.312232	1.00154	0.860863	2.21545
Pp01G012420.1	1.10041	0.209852	0.872809	0.447083	0	0.251061	5.64992	13.9725	7.49081	35.843	20.0822	23.4352	1.40487	1.39994	1.92054	0.346649	4.28752	0.609238	0	0	0.331251	0.149902	0.129466	0.156903	0	1.8362	0	0	0	0	0	0	0.379837	0	1.64269	0.737325	2.16141	9.82949	1.54907	7.77011	0	0	0	0.349704	4.20033
Pp01G012430.1	0.540645	0	0.536748	0	0.554964	0	6.7518	11.5731	10.843	31.1992	28.5508	15.6995	0.421382	0	0	0	0	0	0	0	0	0	0	0	0	0	0	0	0	0	0	0	0	0	0	0	0	0	0	0	0	0	0	0	0
Pp01G012440.1	124.964	131.433	131.741	312.095	317.176	304.247	70.0329	85.1833	51.5858	262.004	130.391	155.445	249.619	255.482	226.393	239.106	334.928	399.101	110.659	59.0912	86.4034	102.984	98.2838	129.231	87.339	151.207	29.6002	90.9573	99.633	110.079	121.358	47.9255	103.32	32.4315	4.51291	2.25488	3.67811	58.4825	52.3262	47.2577	179.36	83.5455	93.4629	120.211	113.872
Pp01G012450.1	0.355864	0.356271	0.38066	0.254103	0.273315	0.221615	0	0	0.0212814	0.0195516	0.0239221	0.026047	0.0493287	0.00995889	0.0768715	0.013236	0.0510418	0.0210455	0.0097385	0.0364696	0.0296299	0.0178157	0.0316947	0.046672	0.00938326	0.0355526	0	0	0.00888811	0.0108146	0.0105338	0	0	0	0.0131006	0	0.011118	0.00733768	0.0162418	0.00891554	0.020238	0	0.0210683	0.0813372	0.0340159
Pp01G012460.1	4.35056	6.89505	4.3192	6.39177	3.96959	2.7301	130.375	195.771	58.5183	619.55	266.58	319.152	116.775	127.13	152.029	164.574	145.141	194.112	95.8699	94.1404	95.8164	102.751	153.358	113.452	94.1821	173.934	133.02	147.533	166.775	172.459	130.135	121.648	215.772	65.9258	34.7942	16.8975	28.1672	66.3772	47.3397	54.6923	161.069	107.129	119.276	143.071	82.1878
Pp01G012470.1	0	0	0	0	0	0	0	0	0	0	0	0	0	0	0	0	0	0	0	0	0	0	0	0	0	0	0	0	0	0	0	0	0	0	0	0	0	0	0	0	0	0	0	0	0
Pp01G012480.1	0	0	0	0	0	0	0	0	0	0	0	0	0	0	0	0	0	0	0	0	0	0	0	0	0	0	0	0	0	0	0	0	0	0	0	0	0	0	0	0	0	0	0	0	0
Pp01G012490.1	0.379933	0.935652	0	0.830017	0.289297	0.244469	0.110499	0	0	0	0	0.76847	0	0	0	0	0	0	0	0	0	0	0	0	0	0	0	0	0	0	0	0	0	0	0	0	0	0	0	0	0	0	0	0	0.0463366
Pp01G012500.1	0.173013	0.0820779	0	0.0880337	0.355409	0	0	0.129384	0	0.152406	0	0.161157	0.0179484	0	0	0	0	0	0.011679	0	0	0	0	0.0509164	0.163525	0.0307334	0	0.0203341	0	0.0586979	0	0	0.150667	0	0	0.0486778	0.0949408	0	0	0	0	0	0	0	0
Pp01G012510.1	386.623	390.518	387.445	722.884	726.232	704.964	31.0925	41.285	33.0221	119.347	80.2396	75.3776	230.397	256.054	223.292	274.599	353.218	390.814	253.283	121.431	172.324	172.705	189.78	214.981	157.249	344.179	173.331	186.691	194.742	230.191	180.818	167.639	303.515	181.798	3.0943	3.3219	5.04646	117.201	102.682	98.3403	339.785	174.188	218.977	284.657	191.807
Pp01G012520.1	0	0	0.0149231	0	0	0	0	0.362436	0.432875	2.19537	2.54403	2.78863	0	0	0	0	0	0	0	0	0	0	0	0	0	0	0	0	0	0	0	0	0	0	0	0	0	0	0	0	0	0	0	0	0
Pp01G012530.1	3.21346	1.2223	5.4235	5.2296	0.98957	2.54083	57.3545	42.3926	42.7387	75.0427	67.1127	59.214	24.2525	25.991	26.7858	31.2669	37.5788	31.5889	5.40711	19.9563	2.37005	5.92391	6.76493	8.52713	6.36912	9.47735	42.9052	13.6258	22.9115	19.4281	23.3898	26.2408	51.4745	23.2486	24.6835	24.955	24.5719	10.2033	4.07376	7.93206	8.53775	6.47354	12.1717	21.9004	19.7643
Pp01G012540.1	3.07091	4.35679	4.10449	3.10117	8.23541	6.67246	9.52636	7.65206	5.44667	22.7538	18.5294	12.8015	5.03679	4.3075	6.96661	5.76272	9.85389	7.77371	12.7961	3.87727	11.1477	12.5682	7.88165	6.93078	5.0069	7.33161	3.44003	8.84073	6.55408	6.39653	7.0468	6.64426	6.23743	3.20299	8.795	9.04642	9.01986	7.76928	9.03796	5.1779	10.9497	6.52469	5.3606	7.9019	5.67177
Pp01G012550.1	1.51023	1.29256	1.31893	4.37972	4.80429	4.54541	2.20583	1.86884	3.3125	2.03615	4.17938	5.11228	20.9983	17.5432	23.7437	0.997398	1.18402	1.11623	1.46001	2.87281	2.14388	1.77659	2.93894	1.51903	2.70596	2.04185	1.14435	1.52526	1.16591	1.9794	8.62492	2.32068	2.84141	1.42804	1.11019	1.01045	0.877486	0.887048	0.49825	0.467953	3.21601	3.46878	6.3541	2.54921	2.7781
Pp01G012560.1	11.8252	10.513	11.3536	17.6578	18.8354	17.278	49.5682	81.7456	30.9201	128.188	97.2679	75.048	29.0487	32.64	37.7292	46.6396	51.474	38.156	20.7985	19.4004	16.9012	11.2746	21.0541	14.2103	12.2506	28.8974	14.4629	18.5901	14.7958	19.999	16.0056	20.0758	30.1394	11.3197	9.83706	5.64207	8.86119	19.0765	14.6122	15.7081	25.0387	13.3789	18.016	27.832	32.1199
Pp01G012570.1	1.51023	1.29256	1.31893	4.37972	4.80429	4.54541	2.20583	1.86884	3.3125	2.03615	4.17938	5.11228	20.9983	17.5432	23.7437	0.997398	1.18402	1.11623	1.46001	2.87281	2.14388	1.77659	2.93894	1.51903	2.70596	2.04185	1.14435	1.52526	1.16591	1.9794	8.62492	2.32068	2.84141	1.42804	1.11019	1.01045	0.877486	0.887048	0.49825	0.467953	3.21601	3.46878	6.3541	2.54921	2.7781
Pp01G012580.1	11.0276	11.0045	10.9855	14.6696	13.7481	14.3124	2.51507	2.36351	1.52456	3.55284	3.75516	3.10313	4.02984	3.92502	4.74656	5.18867	4.22991	4.35893	3.5862	3.07167	3.69159	3.48131	1.15591	2.24037	2.72089	3.77549	0.825246	3.68977	1.11991	2.25644	2.19056	1.5741	1.05212	0.965893	3.38896	3.33438	3.54476	1.59238	1.54905	2.43963	4.04289	3.62273	3.28178	2.01374	4.49972
Pp01G012590.1	8.09553	10.9396	10.7796	13.9639	11.1507	10.7526	13.65	12.5149	17.5611	18.4854	15.8958	18.2767	14.2656	12.1895	13.2298	12.9378	10.8524	12.0151	7.81665	14.028	8.4185	12.086	11.6391	12.2897	9.22931	9.15163	11.503	12.0011	10.0562	10.4128	12.5789	12.1316	13.9854	9.92945	6.95378	5.02478	7.64812	13.8354	8.99793	12.5521	11.1725	10.5187	10.3879	12.3391	13.6561
Pp01G012600.1	16.5932	19.3774	15.8278	19.652	17.2425	20.419	13.5372	15.3831	18.2118	13.0913	19.6231	17.2444	13.5494	13.4996	14.9613	11.8617	13.5893	13.3661	6.19614	8.06413	6.35819	5.09148	7.36365	6.68042	7.73542	7.57453	8.24993	8.54192	11.6237	10.0933	12.5213	9.68543	11.8354	9.8876	6.84678	5.94645	5.37847	7.78887	5.28749	6.8069	9.58253	9.74736	9.77528	11.4162	14.3214
Pp01G012610.1	0	0	0	0	0	0	0	0	1.98293	0.260042	0	0	0	0	0	0	0	0	0	0	0.0988752	0	0.542186	0	0.0909292	0	0	0	0	0	0	0	0	0.0962887	0.259005	0.550771	1.44613	0	0.153955	0.439003	0	0	0	0	0
Pp01G012620.1	41.5206	41.2972	42.6321	39.4828	43.0534	45.1087	10.5247	10.0051	8.13896	11.8534	12.3032	13.0816	27.8496	25.6584	29.3656	33.0723	31.2258	30.0016	24.6988	20.8934	23.6975	24.8922	17.7821	20.2446	22.0607	24.272	11.4711	23.3621	15.7555	17.9981	20.0092	16.4729	14.7437	14.8836	25.0696	25.5401	27.8706	16.701	12.9584	20.0468	25.9184	23.6844	22.4037	18.6972	31.3412
Pp01G012630.1	23.8764	26.0898	25.2427	34.022	32.0373	34.9924	6.40467	6.03156	11.2109	11.3834	11.8284	13.5564	35.3515	34.1192	37.6433	32.3316	26.254	27.5984	8.06953	19.5285	8.55564	7.02941	5.69099	11.9322	14.3337	20.6408	4.55692	23.555	12.3839	19.4959	24.1279	9.46275	8.63162	4.61567	1.05708	1.38996	2.14619	3.58876	1.68302	5.00247	21.6372	20.4008	25.7467	16.1679	40.2429
Pp01G012640.1	613.883	623.93	639.589	856.772	874.406	821.069	654.777	792.226	1220.44	802.908	912.014	909.548	282.827	330.54	366.207	195.024	167.079	215.765	274.799	372.748	312.864	284.415	386.7	281.958	278.569	236.632	580.719	248.366	422.442	313.383	323.981	413.963	520.167	420.994	265.275	259.854	269.166	380.386	333.353	299.52	246.271	297.965	305.077	308.449	338.401
Pp01G012650.1	85.1737	85.76	81.3708	104.383	105.214	93.2923	67.3891	66.9149	131.961	82.4573	84.8807	90.6819	76.3238	68.9614	71.7272	43.5008	45.819	42.2994	78.0554	69.2902	81.606	89.9796	76.7348	68.3151	74.8015	62.8315	76.5055	64.5188	76.9222	67.5605	73.3162	80.8433	85.6065	92.7445	161.731	131.329	183.138	98.6377	103.917	94.5756	61.761	68.3564	73.3435	71.8854	85.6756
Pp01G012660.1	71.2976	72.0675	69.7645	72.5246	76.0118	72.7946	66.1606	74.2793	92.5979	75.7936	78.0372	87.526	85.7822	80.1886	79.0981	57.7022	61.096	66.658	52.1857	65.2428	55.591	56.7037	115.6	101.99	83.7441	69.4741	74.1606	67.8627	79.1293	80.9172	77.4649	67.2408	83.4694	64.0438	40.1886	42.7064	34.3704	75.5864	46.7412	67.1497	73.4027	83.0596	66.6265	80.8786	79.6986
Pp01G012670.1	35.9725	36.4787	36.6517	44.0839	45.4857	47.2174	7.96155	5.98068	6.74026	9.36359	9.69562	8.25105	12.9675	11.6355	12.4149	15.6919	16.0604	15.2938	13.9783	10.4484	13.1413	13.0981	9.45498	11.0722	12.0743	14.8199	3.93858	13.9615	9.09979	12.5084	12.9532	6.71188	6.76521	4.2364	5.87191	6.87097	6.05481	7.64143	7.71247	10.4242	15.9824	14.8683	15.5438	12.3128	17.6663
Pp01G012680.1	308.857	303.798	302.036	326.762	335.036	327.002	138.947	143.7	126.259	293.049	209.083	260.39	0.60028	0.38157	0.896537	1.65007	2.51632	2.50277	1.2015	1.74007	1.93138	1.93034	3.07396	2.39564	1.47115	2.94081	3.29837	2.10775	2.69973	4.01946	4.02355	3.15378	3.38309	1.37863	0.0330407	0.0614563	0.120525	0.433448	0.459262	0.352723	2.11263	1.84373	1.9477	3.17545	2.00689
Pp01G012690.1	60.2119	60.1303	61.2864	45.1285	40.6629	41.2911	15.7339	17.1094	14.3377	19.7384	18.6604	21.5667	100.226	113.915	100.276	82.0011	71.6391	69.3486	111.143	62.059	101.214	96.9624	70.3985	62.5776	75.5953	69.4583	54.109	71.6122	58.1913	64.6582	85.0153	51.3456	58.1794	55.3271	150.514	169.273	155.486	81.3929	104.03	108.09	84.1835	83.6325	92.2445	71.9565	98.3917
Pp01G012700.1	169.544	169.59	168.292	103.106	102.62	99.5209	9.14823	1.685	20.8256	4.21412	5.33091	6.89735	113.439	97.3186	79.9808	3.55848	1.40415	1.71972	25.899	4.47109	17.2438	7.65081	1.11954	1.10434	2.77681	2.01605	1.86501	2.37934	1.43547	1.02831	9.16705	1.69115	1.08572	1.61738	1105.96	1050.61	668.673	29.6219	98.974	67.9737	6.1037	4.75959	14.6993	2.52297	9.52582
Pp01G012710.2	61.518	58.319	62.2439	76.1154	74.5964	76.8374	37.8587	35.3205	22.202	67.2522	47.5984	54.8131	3.60844	3.39382	5.70307	4.81492	4.79547	4.96122	2.51718	2.28266	2.82484	1.8231	2.77359	1.74058	0.812511	1.20905	1.30722	1.42408	2.90077	2.08853	3.14102	1.66833	3.34185	0.794252	45.0329	52.9723	79.8233	26.7458	43.1459	24.6142	1.88626	1.10433	1.30504	2.54907	2.1015
Pp01G012720.1	26.5304	30.5696	30.9764	35.4734	24.1693	34.1189	60.2307	30.435	47.958	78.6711	78.5573	112.991	0	0.340596	0	0	0	0	0	0	0	0	0	0	0	0	0	0	0	0	0	0	0	0	0.113846	0	0.202722	0	0	0.209624	0	0	0	0	0
Pp01G012730.1	22.8033	22.3809	22.6589	23.2727	25.6243	21.8621	8.63245	8.60071	9.28608	9.69266	9.51065	12.1156	11.5885	11.2877	12.1463	13.0259	11.4594	12.044	4.17464	10.6298	5.84173	4.8377	6.08793	7.82729	8.50332	9.63616	6.49319	11.8441	7.63097	11.1428	10.4807	5.21551	7.07402	7.03435	12.796	12.2525	13.8968	10.0084	4.7409	10.3687	12.8242	9.51013	13.2593	9.70696	15.8149
Pp01G012740.1	0.0489521	0.232693	0	0	0	0	0	0.0573101	0	0.253104	0.154941	0.251881	0	0	0	0	0	0	0	0	0	0	0	0	0	0	0	0	0	0	0	0	0	0	0	0	0	0	0	0	0	0	0	0	0
Pp01G012750.1	6.62831	6.7134	7.84625	9.04123	9.38132	9.49726	1.3171	0.961508	1.07524	2.01659	2.33198	1.86716	0.661692	0.632135	0.538978	0.66982	0.488402	0.551374	0.289171	0.254443	0.288319	0.270913	0.16059	0.327883	0.451135	0.499281	0.353801	0.145172	0.135858	0.281038	0.182387	0.145941	0.133576	0.146783	0.0347135	0.0538119	0.0530587	0.206791	0.102006	0.145297	0.439302	0.252592	0.199789	0.373094	0.311596
Pp01G012760.1	0	0	0	0	0	0	0	0	0	0	0	0	0	0	0	0	0	0	0	0	0	0	0	0	0	0	0	0	0	0	0	0	0	0	0	0	0	0	0	0	0	0	0	0	0
Pp01G012770.1	0	0	0	0	0	0	0	0	0	0	0	0	0	0	0	0	0	0	0	0	0	0.16131	0	0	0	0	0.157984	0	0	0	0	0	0	0	0	0	0	0	0	0	0	0	0	0	0
Pp01G012780.1	8.77759	8.75852	8.43481	8.43687	9.31547	9.7071	3.00241	3.0284	2.68486	4.1701	3.91544	4.10102	6.20219	4.62973	5.74884	3.85204	3.44024	3.39237	9.88459	3.23571	10.1485	9.41978	4.58608	5.28571	4.8501	5.41921	2.70813	4.35801	2.99619	3.65668	3.67127	2.37472	2.73511	3.17241	5.2921	4.96029	5.66818	5.38651	5.09283	6.52317	5.8566	4.39958	4.30718	4.18787	5.00998
Pp01G012790.1	0.883953	0.916129	1.66509	1.55135	1.31283	1.17488	2.63511	3.62267	2.74488	3.74035	2.92451	2.45765	1.73996	0.929676	1.38545	1.80466	2.04167	2.90388	0.271043	0.854337	0.114147	0.514015	0.747297	0.371048	0.361153	0.358341	0.322032	0.662832	0.894993	1.58821	1.23501	0.759917	0.63391	0.219177	0.159782	0.295177	0.23963	0.644614	0.220442	0.504646	0.712665	0.786842	0.661172	0.29236	1.24579
Pp01G012800.1	98.134	101.256	99.7611	109.636	109.737	109.621	33.537	35.347	32.4225	36.2261	43.0689	36.6152	133.956	134.652	140.519	117.353	116.185	119.34	85.2406	94.2228	90.1855	81.4297	74.1094	101.388	105.85	125.198	54.9538	127.45	77.4065	101.998	110.863	60.1475	60.6874	54.1894	33.9292	33.0504	32.374	47.728	46.4267	63.2603	136.582	128.552	133.053	115.018	154.035
Pp01G012810.1	24.4143	27.0073	29.0104	41.2518	39.2557	43.4818	59.5389	54.9408	67.4789	50.7959	57.9136	59.0736	11.2477	10.0809	12.2239	7.71906	10.3238	10.8842	5.32279	7.55089	4.97307	5.07238	3.1456	4.08804	3.28784	4.75924	4.94398	5.21938	5.66739	8.72721	7.67704	6.32836	7.17256	4.35928	4.39221	2.9851	3.53666	9.66143	7.36277	8.272	4.36749	5.52667	6.97867	6.19631	12.0329
Pp01G012820.1	82.8114	84.187	80.3255	83.1278	87.8973	94.4079	35.8388	24.5784	37.1279	31.5832	31.218	44.8871	105.429	78.0882	97.927	97.6622	142.991	151.194	45.935	25.9087	38.2609	49.6503	26.7363	48.901	32.6949	46.7695	8.93234	47.33	22.5035	41.0077	46.3717	13.0239	21.2665	4.47054	1.23226	0.96903	1.0678	20.4378	12.0126	24.0781	44.7409	41.8604	45.1106	39.8709	36.3806
Pp01G012830.1	44.972	43.6407	43.8847	20.8384	22.3323	22.3074	11.556	6.42407	11.6007	10.9602	12.093	14.6531	95.4312	63.5771	84.4528	117.833	128.254	134.519	31.8509	49.2275	31.5043	38.568	30.492	48.957	43.8979	64.0015	28.0831	74.7974	47.1655	78.2722	68.0235	34.8977	44.1124	26.8645	23.8504	16.6341	22.6537	18.29	10.4586	22.9702	62.2894	59.9201	57.6613	61.5598	112.953
Pp01G012840.1	39.8976	41.5556	39.7155	49.1442	47.2191	47.1648	21.6091	21.6997	24.5617	30.8088	32.461	30.2354	30.456	25.9912	30.7363	71.06	72.3265	72.4102	22.3117	55.4161	26.7454	24.781	33.2351	46.268	43.7972	50.3649	26.8226	54.8836	39.7735	43.7873	39.5193	28.8177	30.0107	29.1178	26.9809	25.9428	26.8914	10.64	6.69459	13.0741	52.2879	45.856	53.0165	40.9126	74.8274
Pp01G012850.1	0.102875	0	0	0	0	0	0	0	0	0	0	0	0	0	0	0	0.082817	0	0	0	0.430563	0	0	0	0.0645381	0	0	0	0	0	0.0745931	0	0	0	0	0	0	0	0	0	0	0	0.0754835	0	0
Pp01G012860.1	172.402	170.675	170.2	149.245	147.654	152.692	74.3817	74.2282	54.6163	74.0895	66.2094	78.8289	89.6379	70.4175	86.8512	111.879	125.567	137.078	116.904	64.7771	122.329	132.127	138.522	126.097	94.6691	82.5587	48.6413	76.7927	85.2864	98.234	75.6897	65.5617	89.6436	58.2647	58.0461	58.6999	73.4598	126.854	81.2695	111.023	91.8876	83.3165	71.6512	90.2564	108.544
Pp01G012870.1	15.7469	15.6077	14.8134	15.0465	16.3628	15.8811	22.4498	22.0231	16.3447	25.3825	24.3146	21.9519	12.911	10.324	11.4786	14.541	12.8215	14.7499	7.72772	9.63073	7.72385	8.10376	5.51346	7.38167	5.85308	9.09574	5.8944	9.92091	7.81804	10.7326	10.072	8.03506	9.0738	3.84221	4.51769	4.35285	6.37233	10.1146	6.79901	11.6792	8.66954	9.468	10.6699	9.16412	15.2724
Pp01G012880.1	928.885	906.712	912.272	810.544	785.554	830.896	170.619	131.909	2372.67	40.6345	51.928	30.5438	0.0760587	0.0734662	0.0695869	0	0	0	0	0	0	0	0	0	0	0	0	0	0	0	0	0	0	0	0.232779	0.279284	0.0678081	0	0	0	0	0	0	0	0
Pp01G012890.1	0	0	0	0	0	0	0	0	0	0	1.23941	0	0	0	0	0	0	0.821291	0	0	0	0.289716	0	0	0	0	0	0	0	0	0	0	0	0	0	0	0	0.183622	0	0	0	0	0	0	0.137928
Pp01G012900.1	634.836	635.98	671.522	387.63	377.042	366.351	201.337	95.2964	1287.07	17.9172	33.4728	21.8456	0.44117	0.278076	0.368645	0.3275	0.28995	0.407768	1.44427	2.06478	1.88342	1.99742	1.54724	0.841486	2.59532	1.87085	1.10728	0.417687	1.38629	0.733019	7.73232	1.39931	1.47531	1.80142	0.119813	0.446181	0.272507	10.0397	0.934311	8.61045	0.4158	0.689411	3.32168	0.471522	2.07742
Pp01G012910.1	73.1748	85.8171	85.8629	68.1694	72.0721	84.8258	63.7044	48.093	208.242	0.546885	4.46585	0.720482	0	0.434193	0	1.00344	0	0.58175	2.29118	0.505243	7.20776	5.40632	3.60897	0.410182	3.39989	0.87386	0	0.782823	0.846952	0.915081	5.71108	0.251472	0.154805	0	0.237757	0	0.24725	8.87922	0	10.2522	3.0557	3.72574	1.68863	0	0.997692
Pp01G012920.1	3547.86	3853.81	3865.96	2483.35	2381	2098.77	1778.87	1689.95	9570.35	706.478	870.603	634.208	52.8073	44.1014	59.0588	15.5895	11.3442	13.9385	55.8528	25.562	93.0026	69.6991	43.078	23.4595	47.4981	26.1091	10.3936	13.4298	19.8881	20.6217	46.3805	16.3497	16.5174	12.7461	111.873	97.9679	133.907	195.406	102.375	180.311	32.4495	30.9437	37.0442	16.5172	28.0739
Pp01G012930.1	20.7332	19.0616	29.2575	15.0352	14.6215	16.6616	68.5426	60.284	132.626	14.2058	24.6466	24.7652	0.4105	1.0929	1.42892	0.45834	1.5889	0.945524	6.92734	1.35197	13.7812	4.72219	4.9914	4.6629	10.1598	3.07219	0.652719	3.86556	5.96919	2.33614	7.43512	2.09506	1.44743	0.434665	0	0.811458	1.29075	4.14741	1.01652	4.16569	7.97973	5.30205	8.57414	2.9088	3.3849
Pp01G012940.1	1036.45	1090.85	1055.77	584.661	581.641	624.069	252.357	104.94	1162.19	25.6153	38.2702	34.5138	0.273585	0	0.909644	0.30556	0	0.810449	2.01981	0.406216	4.4539	4.06528	0.794087	0.822864	3.23996	2.40432	0.734489	0.966391	0.889029	0.155743	6.0968	0.657983	0.78007	0.716531	1.77559	1.50619	2.24635	15.1115	6.21207	19.8803	3.51108	3.36236	3.17561	1.37785	2.06636
Pp01G012950.1	4282.77	4370.12	4363.16	3044.39	2999.93	2954.57	421.062	347.681	2378.22	107.768	160.695	115.048	9.11356	5.31612	6.25802	3.86108	4.21838	2.99038	16.696	21.7611	26.7123	17.829	25.9987	4.88616	18.0948	9.25157	16.9921	3.17918	12.3341	14.9691	30.4837	14.8322	14.3263	17.6872	19.1782	14.0803	18.4446	113.144	35.8389	68.0943	8.9448	8.83057	16.3186	7.89864	26.4524
Pp01G012960.1	1896.47	1836.36	1861.89	1421.37	1407.53	1438.56	136.194	97.185	1717.71	41.7316	55.3205	62.4418	7.2221	4.95008	6.91134	6.80455	5.56418	3.49515	24.089	20.6394	34.0966	26.9933	23.6464	7.5055	27.225	13.5798	9.6268	10.2884	12.762	14.3649	32.4359	14.5289	14.1519	8.18436	3.23625	4.1213	4.0219	56.5171	24.8203	45.1917	23.5843	16.9552	22.9167	11.4904	15.0428
Pp01G012970.1	1262.46	1266.49	1266.86	816.917	822.684	809.463	684.1	685.652	1561.67	187.579	244.698	164.216	2.51143	2.47331	1.9983	1.75582	1.79187	2.14582	14.2987	2.82067	31.1612	20.3567	10.0802	10.8068	20.175	8.95268	0.939435	6.41899	8.32432	3.71672	17.1301	4.07728	3.50773	3.61674	3.0573	2.54853	5.41735	49.296	25.8677	43.2616	13.6262	13.0079	17.0968	7.95913	8.78443
Pp01G012980.1	3585.03	3639.01	3657.49	3085.54	3056.47	3060.75	1850.36	2423.04	5029.81	584.28	1040.01	674.473	278.348	174.556	219.518	156.33	143.211	164.296	348.602	187.501	384.472	342.699	283.071	192.541	223.234	142.343	164.524	125.668	179.394	245.733	214.857	209.782	203.244	178.718	294.258	306.579	379.617	818.605	573.284	690.931	213.547	162.22	186.477	178.565	229.027
Pp01G012990.1	4.78748	5.04529	6.37128	5.26537	5.14232	5.03489	2.55325	3.05511	1.10372	4.91041	2.67088	3.79495	61.4453	69.6794	58.5905	68.956	59.6313	65.4734	16.1604	32.3239	19.3999	14.1581	29.8033	30.2616	34.2663	29.3199	24.624	41.6544	43.747	47.7029	43.5779	25.9901	47.6723	28.6656	5.48836	5.03859	5.42197	9.63118	13.074	12.3387	37.8738	39.002	49.0489	43.4148	36.0098
Pp01G013000.1	3315.07	3350.82	3301.08	1951.43	1891.29	2059.27	1106.06	1040.12	4890.46	436.762	431.04	344.455	112.178	73.0036	71.1815	23.1198	29.3291	24.3147	60.4535	21.1399	81.686	62.7688	33.7374	21.4893	47.4637	18.4781	6.21464	15.8165	23.2716	28.5432	42.6198	15.5879	13.8753	7.16666	142.655	160.882	181.595	408.973	138.422	224.514	34.2348	26.4978	30.5079	22.3707	48.7329
Pp01G013010.1	300.694	286.878	283.056	242.487	228.341	217.766	54.535	26.3447	343.491	4.17943	7.62928	4.56621	0.804732	0.362585	1.29712	0.982701	1.13669	0.174794	10.5157	2.45444	15.895	9.28383	7.29048	2.8863	14.2499	6.31405	1.40366	1.85343	3.4859	2.0879	10.7577	1.68095	2.232	3.94221	0.882465	0.610174	1.42961	37.2145	9.66431	29.1633	4.00523	4.90158	5.42244	4.17124	4.47962
Pp01G013020.1	3874.95	3712.74	3635.88	2500.26	2549.76	2844.68	390.665	407.505	1670.49	134.883	143.566	98.353	2.32018	0.218191	1.22151	0.515325	0.615667	1.70149	4.28805	2.40175	7.47886	3.55402	9.65215	1.51108	6.97466	3.87055	1.5245	2.17466	2.36643	5.83758	11.474	2.34268	1.78817	1.33512	8.36222	6.48617	4.35975	24.5899	9.46088	22.9821	2.46228	2.93257	6.47954	0.864248	1.53317
Pp01G013030.1	71.6726	68.7191	69.4928	173.594	182.64	169.418	53.7866	54.6266	64.8594	22.7249	35.8531	23.7726	0.219788	0	0.0516565	0.127805	0.272114	0.172378	0.110082	0.244411	0.581774	0.316117	0.358358	0	0.523682	0	0	0.0616263	0.101484	0	0.0602914	0.226371	0.372657	0	1.3287	0.904982	0.837241	2.89862	2.11536	1.33947	0.303988	0.231688	0.0609132	0.360214	0.0947713
Pp01G013040.1	11322.4	11320.3	11458.3	14686	14728.5	14395.9	16753.4	18678.3	18267.4	15105.4	16095.6	13824.3	4183.82	4660.18	4711.97	4432.56	5081.4	5078.06	2409.88	2166.97	2984.33	3101.18	2298.97	2262.01	2317.98	1491.82	2227.59	1864.26	1933.59	2083.81	2356.02	1476.39	2617.14	1685.23	5798.41	6070.32	10670	5939.29	7517.62	6099.7	1914.63	2444.37	2452.79	2047.49	2864.61
Pp01G013050.1	0.207105	0	0.206527	0.211882	0.21379	0.470414	0.953234	0.286827	0.340503	1.59043	0.756936	1.24389	0	0	0	0	0	0	0	0	0	0	0	0	0.130326	0	0	0	0	0	0	0	0	0	0	0.129018	0.375514	0.0957227	0	0	0	0	0	0	0
Pp01G013060.1	355.915	365.508	358.116	243.495	225.164	230.642	180.227	220.425	198.358	96.756	132.035	122.111	13.0235	12.374	13.0501	6.44745	4.41911	3.79701	27.6706	1.65945	36.9078	28.4186	10.4869	10.5641	13.1999	9.90198	2.30415	6.68422	9.40897	6.73778	12.7218	3.44566	5.61063	4.26441	23.0242	14.8187	34.7146	58.9075	37.9097	57.1052	18.4449	10.6481	10.1231	8.26823	9.14592
Pp01G013070.1	205.812	190.111	211.008	65.1114	72.638	73.6334	67.3233	93.8218	97.2298	7.73135	18.7733	32.7405	13.4057	11.6067	13.8995	1.68662	1.31204	0.276895	4.03961	0.2805	8.70389	4.19642	2.15538	1.23363	3.95838	2.53789	0.377391	0.805326	2.41308	1.55743	5.94809	0.779981	1.10386	0	0.806591	0.738661	0.826138	7.69556	1.9201	7.19529	7.66054	7.95307	6.98634	3.98046	2.05757
Pp01G013080.1	10.6946	9.94512	9.74663	6.77071	6.17608	5.15173	1.50266	1.23511	1.06703	2.41874	2.64219	1.71686	10.6821	11.5239	13.4708	13.7494	12.7482	13.8651	4.73255	9.0245	3.8725	4.70748	4.6445	2.85182	2.65957	7.15478	9.92012	6.93585	6.10962	9.03974	10.5545	11.9919	11.2729	6.87077	3.4601	2.16367	3.25542	5.29755	2.01607	4.42566	6.05027	6.14744	8.46121	6.08203	14.9879
Pp01G013090.1	10.3882	10.4294	10.3912	14.4209	12.9139	14.2491	4.10437	4.99077	6.46192	6.1406	8.0221	6.91697	4.21884	4.13901	5.24202	4.80165	3.77191	4.52947	4.51892	4.33504	5.32062	4.64589	2.63327	3.74139	3.96755	4.46372	1.6426	5.07752	2.15384	4.0625	4.12886	2.5003	2.35917	1.79932	2.83216	2.35537	3.50742	4.53775	3.58597	5.60927	5.7041	4.92097	5.09369	4.06612	6.73872
Pp01G013100.1	9.55469	11.71	10.1308	12.2551	12.0957	11.1603	2.83482	1.92957	7.06399	3.79369	5.14356	4.71629	5.57999	4.7307	5.04798	7.58245	7.28119	6.34451	13.081	5.00515	12.4093	11.8379	8.92786	13.9899	15.4112	18.0136	1.85114	14.1001	6.18222	8.37797	6.98062	3.79827	4.02134	3.34252	1.62208	0.454409	1.04834	5.56586	3.46814	7.35458	18.7452	12.4097	10.2144	10.2755	9.5674
Pp01G013110.1	42.2493	43.0637	43.0651	58.2088	57.9348	58.6552	8.70293	8.13756	7.49522	11.175	12.0356	10.7367	19.6582	21.3583	21.2511	27.1182	23.9694	23.9385	13.3591	10.0779	13.991	13.4552	8.74497	12.9438	12.7775	14.812	3.05463	16.042	7.25676	11.4452	11.4127	5.17704	5.35065	2.61107	8.19766	9.15856	9.77537	5.99394	5.30834	8.67119	16.9533	13.0149	13.2615	11.3712	18.8565
Pp01G013120.1	0.607427	0.394684	0.804117	0.234694	1.58249	0.422349	0	0	0	0.401199	0	0	0	0	0.0991333	0	0	0	0	0	0	0	0	0	0	0	0	0	0	0	0	0.100548	0	0	0.0952053	0	0.236368	0.0681899	0.106568	0	0	0	0	0	0
Pp01G013130.1	12.8892	13.1153	13.7995	20.6737	22.6422	21.7632	6.10675	5.94187	9.58344	7.99967	8.21301	9.07609	3.55755	3.91429	3.66907	2.38559	1.71392	1.97138	5.44857	2.22051	5.82785	5.28861	1.9275	2.73284	2.81426	3.66468	0.933627	3.13444	1.01749	1.61464	2.23163	1.37585	1.08577	0.484041	1.01967	0.499492	1.64312	2.72348	2.28543	4.09911	3.77519	3.26346	2.63298	2.61268	4.01249
Pp01G013140.1	1.87199	2.60912	2.33926	3.0976	3.50814	2.88092	0.596562	0.533708	0.562104	0.908636	0.954912	1.70628	0.229336	0.0283823	0	0.197989	0.172742	0.0879987	0.136187	0.15804	0.259893	0.10486	0.366275	0.188438	0.104585	0.10421	0.0294235	0.122446	0.0786425	0.157143	0.182667	0.180459	0.147586	0	0.0880002	0.0821646	0.0539732	0.0803133	0.0229594	0.0259187	0.089742	0.0857077	0.333048	0	0.195586
Pp01G013150.1	20.2956	21.5982	21.6546	26.903	26.9019	27.388	10.8466	11.3593	7.23364	14.4666	12.1069	12.3528	117.821	104.229	113.91	100.946	95.4621	83.9748	131.064	104.763	122.453	107.091	92.6571	113.034	124.752	131.52	54.3703	144.227	103.807	115.92	123.753	69.9357	82.4317	47.2575	151.517	169.55	250.517	138.09	144.542	179.166	148.825	133.097	143.855	111.412	183.706
Pp01G013160.1	42.5696	48.3145	45.7004	62.1419	63.7873	71.3811	14.2541	16.9679	13.8515	25.5334	24.3831	19.7502	0.345055	0.51867	0.325067	0.0981606	0.416298	0.709138	0	0.0937099	0.272885	0.327029	0.140361	0	0.246289	0	0	0	0	0.581967	0.656858	0.175499	0.141539	0	94.8764	90.1049	103.034	6.14785	7.30826	6.32735	0	0.180089	0.287827	0	0.233911
Pp01G013170.1	19.4122	18.6448	18.4019	23.0633	27.3098	23.6226	23.4149	26.7603	22.5434	26.0961	28.7759	27.1667	29.2867	29.19	29.3407	26.0507	25.9137	22.8017	12.8667	24.6263	13.1654	11.6958	22.0036	25.5105	32.3434	30.8086	23.5014	36.8309	28.0924	32.8431	37.6657	21.5595	23.122	18.4001	2.36448	2.23244	2.98779	11.7244	9.45003	10.588	31.9449	33.6591	40.0104	34.888	42.7978
Pp01G013180.1	29.141	27.5547	27.6072	26.5283	26.8819	25.8066	8.87972	5.23801	4.15161	8.60988	8.15963	10.1398	10.6076	11.6966	11.7187	9.10014	8.86001	8.28172	16.6655	9.00558	16.5077	16.6042	4.7579	7.86774	9.47703	11.6606	2.18998	10.1039	4.74256	9.02712	8.36339	4.17164	3.28358	2.349	64.5678	70.0831	54.9272	12.0564	10.2052	18.0777	11.9352	10.1976	10.2726	6.89672	15.3864
Pp01G013190.1	135.741	131.311	133.409	195.867	195.321	186.504	79.3803	106.433	126.662	90.0535	96.2668	100.037	105.857	94.1432	105.202	44.9596	45.9617	45.3437	71.9657	89.3943	81.4706	81.4967	80.156	74.4795	68.0929	56.2604	81.5506	61.997	76.6256	77.139	73.9281	83.1282	92.3493	86.1474	30.2638	29.9436	30.1936	73.265	59.8779	60.8339	66.1311	75.06	75.7993	85.5995	96.4022
Pp01G013200.1	186.345	188.523	193.288	336.468	341.459	339.901	524.726	326.383	222.645	193.824	199.752	240.142	389.636	401.77	373.983	125.283	134.659	148.262	311.068	270.586	302.629	308.661	282.062	240.404	255.081	241.829	219.234	209.509	214.528	245.395	333.654	251.402	250.52	222.755	116.624	116.445	115.38	109.68	145.361	136.864	247.047	243.591	261.683	270.906	306.885
Pp01G013210.1	26.4808	28.5848	28.1032	31.247	29.7294	34.1059	20.556	20.1625	23.6261	23.211	25.8471	21.246	62.2243	70.3278	69.7476	58.4762	60.3074	59.3158	39.1594	48.7788	38.4231	38.5817	36.5785	50.0223	48.3692	63.4849	32.3064	66.5831	47.5247	57.0868	58.4666	41.437	43.3016	42.1145	30.6304	29.7002	30.0429	23.5476	18.1968	29.2498	70.0609	64.9357	68.9319	56.961	72.506
Pp01G013220.1	39.7644	38.7937	36.3188	44.2931	45.8576	45.1971	47.8477	55.3518	46.8465	58.6672	54.4138	61.3692	30.3775	31.7398	29.762	34.1179	33.8615	34.7409	27.7752	23.3734	28.8728	29.9058	27.1944	30.8793	28.5551	25.6879	18.4744	27.2518	28.2262	30.9063	29.7253	18.8925	31.2934	21.1852	34.1595	31.2059	37.8012	30.033	26.2111	24.8957	28.163	25.3298	26.8035	33.6421	32.5568
Pp01G013230.1	0	0	0	0	0	0	0	0	0	0	0	0	0	0	0	0	0	0	0	0	0	0	0	0	0	0	0	0	0	0	0	0	0	0	0	0	0	0	0	0	0	0	0	0	0
Pp01G013240.1	2.35455	0	0.935028	1.43692	0.483381	2.12766	0	0	0	0	0	0	0	0	0	0	0	0	0	0	0	0	0	0	0	0	0	0	0	0	0	0	0	0	0	0	0	0	0	0	0	0	0	0	0
Pp01G013250.1	0	0	0	0	0	0	0	0	0	0	0	0	0	0	0	0	0	0	0	0	0	0	0	0	0	0	0	0	0	0	0	0	0	0	0	0	0.0552577	0	0	0	0	0	0	0	0
Pp01G013260.1	0.254088	0.241616	0.504512	1.2922	0.260817	0.287004	0.675301	0.408605	0.482838	0	2.1301	0.584657	0	0	0.179186	0	0	0	0	0	0	0	0	0	0	0	0	0	0	0.43463	0	0	0	0	0.175397	0	0.154296	0	0	0	0	0	0	0	0
Pp01G013270.1	0.166658	0.318949	0.248244	0.764234	0.170803	0.2843	0.120366	0	0.228513	0.105223	0.127355	0.139266	0	0	0	0	0	0	0	0.0552728	0	0	0	0	0	0	0.098369	0	0	0	0	0.0506781	0.0407606	0.0999564	0	0	0	0	0	0	0	0	0	0	0.0278742
Pp01G013280.1	0	0	1.12841	0.922572	0.463352	1.28582	0.128703	0	0	1.03268	0	0	0	0	0	0	0.163147	0	0	0.150735	0	0	0	0	0	0	0	0	0	0	0	0	0	0	0	0	0	0	0	0	0	0	0	0	0
Pp01G013290.2	2.21763	2.37279	1.52325	1.8278	2.84134	2.51114	0.598881	0	0.844536	0.592559	0.474539	0	0	0.0891221	0	0	0	0	0	0	0	0.0828517	0	0	0	0	0	0	0	0	0.0948369	0	0	0	0	0	0	0	0	0	0	0	0	0	0
Pp01G013300.1	1.09991	1.39456	1.45597	2.23749	1.88173	4.9696	0.266569	0.650976	3.06029	0.729195	0.828011	0.916298	0	0	0	0	0	0	0	0	0	0	0	0	0	0	0	0	0	0	0	0	0	0	0	0	0	0	0	0	0	0	0	0	0
Pp01G013310.1	0.694299	0.22109	0.919508	1.87869	0.474275	1.8343	0	0	0	0	0	0	0	0	0	0	0	0.176474	0	0	0	0.176721	0	0	0	0	0	0	0	0	0.200358	0	0	0	0	0	0	0	0	0	0	0	0	0	0
Pp01G013320.1	0	0	0	0	0	0	0	0	0	0	0	0	0	0	0	0	0	0	0	0	0	0	0	0	0	0	0	0	0	0	0	0	0	0	0	0	0	0	0	0	0	0	0	0	0
Pp01G013330.1	58.1622	66.0121	34.4595	23.8542	39.4807	26.4907	722.004	492.103	291.703	2220.51	1770.76	1852.39	1.68597	1.69301	1.0416	0	0	0	0	0	0	0	0	0	0	0	0	0	0	0	0	0	0	1.56053	0.714938	0	2.50178	0	1.37396	1.09897	0	0	0	0	0
Pp01G013340.1	0	0	0	0	0	0	0	0	0	0	0	0	0	0	0	0	0	0	0	0.0247711	0	0	0	0	0	0	0	0	0	0	0	0	0	0	0	0	0.0216665	0.0154954	0	0	0.0227261	0	0	0	0.0258919
Pp01G013350.1	7.4806	7.11344	4.95112	20.2899	17.917	14.0828	1.0285	0	0	0	9.89135	41.8633	4.01169	0	0	0	0	0	0.861102	0	0	0	0	0	0	1.51188	0	0	0	0	0	0.863569	0	0	0	1.35116	10.9535	2.09278	0	0	0	0	0	0.831283	3.21561
Pp01G013360.1	0	0	0	0	0	0	0	0	0	0	0	0	2.26286	1.51819	1.25502	1.88587	0.811676	1.2615	0.468643	0.100274	1.37037	0.0881268	0.539065	0.544546	0.948068	1.33916	0.357517	1.2541	0	0.623756	1.00833	0.366853	0.147784	0	0.292674	0.357933	0.616907	0	1.00727	0.514676	1.35123	1.59265	0.834535	0.519959	0.732753
Pp01G013370.1	3.05616	1.08981	0.758531	0.777124	0	0.863019	4.45897	1.56167	1.82624	45.835	13.8835	20.5461	3.67861	5.00789	2.02357	2.37598	3.40563	1.9976	10.8065	0.567605	3.48922	6.81905	0	0	0.297601	1.75546	0	0	0.560063	0	0	5.15086	0.792957	1.32725	5.48174	11.4575	11.4461	15.9764	7.78821	8.11059	0.707213	0	0	0.6481	9.79437
Pp01G013380.1	0	0	0	0	0	0	0	0	0	0	1.05321	0	4.14422	2.39368	1.28972	0.722635	3.06	0.307344	0	0	0.372164	0	0	0	0	0	0	0	0	0	0	0.326598	1.11852	0.308105	1.3491	3.33255	5.40133	7.56706	0	0.318735	0	0	0	0	7.12233
Pp01G013390.1	0	0	0	0	0	0	0	0	0	0	0	0	0	0	0	0	0	0	0	0	0	0	0	0	0	0	0	0	0	0	0	0	0	0	0	0	0	0	0	0	0	0	0	0	0
Pp01G013400.1	0	0	0	0	0	0	0	0	0	0	0	0	0	0	0	0	0	0	0	0	0	0	0	0	0	0	0	0	0	0	0	0	0	0	0	0.294545	0	0	0	0	0	0	0	0	0
Pp01G013410.1	0	0	0	0	0	0	0	0	0	0	0	0	0	0	0.00142302	0	0	0	0	0	0	0	0	0	0	0	0	0	0	0	0	0	0	0	0	0	0	0	0	0	0	0	0	0	0
Pp01G013420.1	1.81656	3.62043	4.48154	6.6127	6.97566	5.39152	11.0909	14.6388	6.40225	33.0985	27.8676	25.9875	0.256176	0	0.189704	0	0	0	0.0957607	0	0	0	0	0	0	0	0	0	0	0	0	0	0	0	0	0.0836704	0.243989	0.0703185	0.37904	0	0	0	0	0	0.767738
Pp01G013430.1	0	0	0	0	0	0	0	0	0	0	0	0	0	0	0	0	0	0	0	0	0	0	0	0	0	0	0	0	0	0	0	0	0	0	0	0	0	0	0	0	0	0	0	0	0
Pp01G013440.1	2.60076	4.03765	1.3545	5.37905	5.52247	6.73037	95.336	82.285	33.7071	216.521	95.9348	135.759	9.52496	9.9709	12.7847	11.2334	9.03495	8.31786	9.09029	2.21907	5.77921	6.19115	2.75653	1.49798	1.8464	2.53817	1.28697	3.03091	1.28812	1.13926	1.31267	2.4708	2.72755	0.0996814	4.86231	5.64864	6.41306	9.80916	7.77577	4.23683	3.72318	1.50468	1.03256	1.55105	5.93704
Pp01G013450.1	1.14606	0.363269	0.379265	0.777124	0.784274	1.29453	20.8085	26.5485	11.8706	179.881	57.5174	87.3208	4.90482	6.4808	5.49254	6.44909	11.1457	2.56834	16.7009	2.55422	14.2741	23.2468	5.6318	2.72181	1.48801	5.55897	1.09576	0.732643	3.36038	0.345994	0.98589	0.429238	1.85023	0.530902	63.4728	46.363	88.1597	38.1555	44.2169	24.3318	2.12164	1.30265	1.43523	6.481	9.38053
Pp01G013460.1	60.0783	57.4288	56.8703	49.5114	49.9857	50.2472	18.209	17.4993	19.0481	25.8323	25.4204	25.6515	9.87912	9.59662	9.79284	11.3889	10.8056	10.7845	9.72757	6.71214	10.8087	10.0864	6.5283	9.07795	8.91116	11.0232	2.2171	10.1364	5.38503	8.85014	9.1658	3.68234	3.07711	1.52312	18.4945	20.9662	27.7664	13.6183	13.9785	18.5654	11.528	12.1098	10.4402	8.08861	12.3448
Pp01G013470.1	0	0	0	0	0	0	0	0	0	0	0	0	0	0	0	0	0	0	0	0	0	0	0	0	0	0	0	0	0	0	0	0	0	0	0	0	0	0	0	0	0	0	0	0	0
Pp01G013480.1	0	0	0	0	0	0	0.0277265	0	0	0	0	0	0.0337195	0.0336379	0.0965701	0.0392791	0.0407604	0.103977	0	0	0	0.0612893	0	0.126211	0	0.0303291	0	0	0	0.405706	0.142831	0	0	0	0.754334	0.923057	0.839628	0.0697145	0	0.212853	0.211463	0.100455	0.0354568	0	0.0376192
Pp01G013490.1	0	0	0	0	0	0	0	0	0	0	0	0	0	0	0	0	0	0	0	0	0	0	0	0	0	0	0	0	0	0	0	0	0	0	0	0	0	0	0	0	0	0	0	0	0
Pp01G013500.1	0	0	0	0	0	0	0	0.202431	0	0	0	0	0	0	0	0	0	0	0	0	0	0	0	0	0	0	0	0	0	0	0	0	0	0	0	0	0	0	0	0	0	0	0	0	0
Pp01G013510.1	0	0	0	0	0	0.131062	0	0	0	0	0	0	0	0	0	0	0	0	0	0	0	0	0	0	0	0	0	0	0	0	0	0	0	0	0	0	0.0682612	0	0	0	0	0	0	0	0
Pp01G013520.1	0	0	0	0	0	0	0	0	0	0	0	0	0	0	0	0	0	0	0	0	0	0	0	0	0	0	0	0	0	0	0	0	0	0	0	0	0	0	0	0	0	0	0	0	0
Pp01G013530.1	0.589074	0	0	0.422931	0	0.413566	0	0	0	0	0	0	0	0	0	0	0	0	0	0	0.108157	0	0	0	0	0	0	0	0	0	0	0	0	0	0.267746	0.211392	0	0.0698498	0	0	0	0	0	0	0
Pp01G013540.1	0.029815	0	0.0885581	0	0	0	0	0	0	0	0	0	0	0	0	0	0	0	0	0	0	0.0161639	0	0	0	0	0	0	0	0	0	0	0	0	0.930072	1.09259	0.155466	0.0128066	0	0	0	0	0	0	0
Pp01G013550.1	0	0	0	0	0	0	0	0	0	0	0	0	0	0	0	0	0	0	0	0	0	0	0	0	0	0	0	0	0	0	0	0	0	0	0.0189368	0	0	0	0	0	0	0	0	0	0
Pp01G013560.1	0	0.0890886	0	0	0	0.241333	0	0	0	0	0	0	0	0	0	0	0	0	0	0	0	0	0	0	0	0	0	0	0	0	0	0	0	0	0	0	0	0	0	0	0	0	0	0	0
Pp01G013570.1	0	0	0	0	0	0.153496	0	0	0	0	0	0	0.0746927	0	0	0.106965	0	0.0723193	0	0	0	0	0.0374373	0	0	0	0	0.0509909	0	0	0.0503694	0	0	0	0	0.0525846	0	0	0	0	0	0	0.0505027	0	0
Pp01G013580.1	5.25084	5.38513	4.35044	6.03384	5.85311	7.07913	0.789248	0.539944	0.649015	1.42665	1.01772	1.03079	1.3627	1.28254	1.23306	1.79299	1.03701	1.0721	0.551758	1.34276	0.698071	0.364355	0.929998	1.3741	1.0408	1.92066	0.709631	1.38968	0.767648	0.924913	1.07234	0.379297	0.358131	0.553117	0.43664	0.143905	0.283527	0.278138	0.329254	0.376277	1.43685	2.00898	1.5779	1.05759	1.66817
Pp01G013590.1	60.1374	58.4484	58.5424	29.4393	30.4159	29.3784	39.082	28.5505	24.0992	12.3201	28.6509	30.314	98.9073	79.4621	110.773	51.7159	81.7487	103.466	67.1384	23.7671	66.9374	47.6257	53.0562	74.602	76.5243	79.5748	13.6694	86.0682	72.7846	65.2927	55.9689	24.3392	22.6796	6.96908	7.39258	7.54995	8.07711	125.169	31.6126	113.198	98.1229	80.5778	73.9909	104.294	64.0668
Pp01G013600.1	2.02775	2.20524	1.71705	2.89943	2.50004	2.34962	2.01275	1.25134	4.08031	5.52323	5.13933	6.17904	0.343755	0.495961	0.766389	0	0.184729	0.1969	0.112338	0.132941	0.157707	0.0358597	0	0.443242	0.0359574	0.0353906	0	0.0835391	0.0705461	0.214618	0.124644	0.0827552	0.0647733	0	0.234557	0.0360146	0	0.0274459	0.0309089	0.105963	0.20528	0.0388549	0.287985	0.201775	0.199366
Pp01G013610.2	0	0	0	0	0	0	0	0	0	0	0	0	0	0	0	0	0	0	0	0	0	0	0	0	0	0	0	0	0	0	0	0	0	0	0	0	0	0	0	0	0	0	0	0	0
Pp01G013620.1	0.857227	1.10093	1.22163	0.874853	0.583102	0.966138	0.291022	0.106143	0.442546	13.9481	0.291263	0.233446	0	0	0	0	0	0	0	0	0	0	0	0	0	0	0.025501	0	0	0	0	0	0	0	0.252673	0.231536	0.159772	0.0362623	0	0	0	0	0	0	0.0146164
Pp01G013630.1	7.44022	7.93328	9.01297	11.0471	9.67604	8.64107	1.40229	1.10686	1.28529	2.06062	1.84922	2.08617	18.6615	20.6235	18.9719	19.0382	17.6589	21.2577	26.6471	24.726	20.6001	22.8003	24.8889	27.6826	27.2147	32.8124	16.4707	31.9906	32.0693	32.1246	19.8672	23.1923	31.0533	23.2615	4.11895	6.09449	5.22745	14.9157	13.4833	15.8479	36.6428	25.8882	32.2414	37.2456	42.9746
Pp01G013640.1	0	0	0	0	0	0	0	0	0	0	0	0	0	0	0	0	0.0925945	0	0	0	0	0	0	0	0	0	0	0	0	0	0	0	0	0	0.155299	0.431049	0	0.0534522	0	0	0	0	0	0	0
Pp01G013650.1	3.39491	2.6993	3.75745	2.16488	2.46971	2.27539	1.2276	2.26357	1.30177	0.547959	0.851644	0.732898	0	0	0.0219956	0	0	0	0	0	0	0	0	0	0	0	0	0	0	0	0	0	0	0	0	0	0	0	0	0	0	0.04577	0	0	0
Pp01G013660.1	7.10106	8.62258	6.86385	5.75092	6.69405	6.65824	4.17904	3.81902	5.26454	6.04924	6.73944	5.97156	71.6454	76.0011	71.8805	75.2401	69.6112	77.9016	52.6959	66.9421	55.3319	50.3001	67.4382	79.4799	86.8454	88.0935	39.2012	94.1189	75.3235	107.887	100.022	53.5013	68.0924	34.4973	19.8323	17.8764	17.2342	28.1499	23.7111	33.633	93.2026	93.6592	98.417	89.1065	119.444
Pp01G013670.1	0.365863	0.581873	0.446122	3.52666	3.96963	3.41115	0	0	0	0	0	0	0	0.046204	0.0437444	0	0	0	0	0	0	0	0	0	0	0	0	0	0	0	0	0	0	0	0	0	0	0	0	0	0	0	0	0	0
Pp01G013680.1	0	0	0	0	0	0	0	0	0	0	0	0	0	0	0	0	0	0	0	0	0	0	0	0	0	0	0	0.640544	0	0	0	0	0	0	0	0	0	0	0	0	0	0	0	0	0
Pp01G013690.1	0	0	0	0	0.0429357	0	0	0	0	0	0	0	0	0	0	0	0	0	0	0	0	0	0	0	0	0	0	0	0	0	0.0256033	0	0	0	0.0256112	0.0476661	0	0	0	0	0	0	0	0	0.0139608
Pp01G013700.1	49.9002	47.3469	48.4607	57.4118	57.1608	56.1757	23.648	23.8294	26.3006	25.2643	19.9646	20.8257	17.8502	17.7863	17.8505	18.1494	17.7969	18.2657	11.2508	18.1155	12.2728	13.5002	9.86088	12.6556	11.2137	12.7478	16.3487	12.7655	17.1751	19.1538	20.1213	16.1041	16.9234	14.7642	11.9527	10.9944	12.1492	11.1725	8.80153	13.8482	14.8409	13.4641	17.1825	16.7468	23.4907
Pp01G013710.2	14.5263	15.2589	14.9365	24.9296	25.7118	26.19	4.02175	3.51596	5.07032	4.26101	3.99006	3.57904	6.91628	6.32333	6.804	8.27478	7.32491	6.97173	2.65842	4.91553	2.80682	2.44725	4.83228	6.57315	6.48283	8.1714	1.94859	6.41445	3.61794	6.05901	5.54382	2.37116	2.83997	1.32543	2.37219	1.98199	2.07354	3.22725	3.18317	4.99182	7.8487	7.79249	7.62724	5.66076	7.60114
Pp01G013720.1	0.152714	0.217609	0.151717	0.0775028	0.0391937	0.0858742	0	0.0541847	0	0	0	0	0	0.101451	0.04782	0	0	0	0.0491047	0.0283616	0.0260051	0.141268	0.0798166	0.0242756	0.0470121	0	0.0777004	0.027547	0	0.0564961	0.0825845	0	0	0	0	0	0	0	0	0	0.269099	0.282466	0.272402	0.0532808	0.0757708
Pp01G013730.1	7.56248	8.57901	10.1052	13.8541	13.4551	13.3331	6.5092	9.45597	3.60241	14.6969	18.092	13.6971	0	0	0	0	0.317802	0.201313	0	0	0	0	0	0	0	0	0	0	0	0	0	0	0.0541851	0	0	0	0	0	0	0	0	0.137796	0	0	0.0361068
Pp01G013740.1	47.0389	51.4549	41.8488	57.6412	58.2654	57.7762	31.6743	41.011	36.3262	59.4141	53.4589	48.9044	16.6507	16.9363	17.7672	19.1701	17.6957	17.6085	7.75814	17.6952	8.6305	7.48993	17.4006	15.3791	13.1928	11.216	20.6713	13.3356	14.3327	13.9049	13.4872	18.4569	23.8785	24.1466	2.43741	1.69716	1.37855	7.51587	5.26053	5.61168	13.0421	12.5281	11.8308	18.6234	16.05
Pp01G013750.1	0.697345	0.84347	0.780749	1.17539	1.13344	1.40146	0.103657	0.0720917	0.190162	0.174147	0.155413	0.33866	0.167188	0.217904	0.290555	0.537893	0.489494	0.312215	0.168224	0.618214	0.33195	0.339873	0.274692	0.457394	0.455142	0.499962	0.234039	0.506405	0.079403	0.412508	0.224163	0.245597	0.133459	0.0232813	0.138894	0.114946	0.120287	0.12366	0.109219	0.202969	0.674444	0.639307	0.488844	0.526596	0.530512
Pp01G013760.1	80.738	79.3643	78.4982	68.8164	66.0789	69.9423	14.0452	10.5805	16.9763	18.3576	18.3589	17.6433	48.1296	45.736	47.7386	35.2418	33.0638	34.7527	18.9525	24.9125	20.6927	17.0154	11.998	19.7778	22.2725	25.9793	8.45291	24.6968	17.0547	28.1672	32.6278	12.6197	12.0188	8.09242	28.9658	27.2176	34.2832	11.6529	12.1095	18.3072	29.9805	30.881	35.1647	24.0353	42.2012
Pp01G013770.1	0	0	0	0	0	0	0	0	0	0	0.870743	0	0	0	0	0	0	0	0	0	0	0	0	0	0	0	0	0	0	0	0	0	0	0	0	0	0	0	0	0	0	0	0	0	0
Pp01G013780.1	46.4713	43.3583	42.109	50.9955	52.7203	53.0526	12.2413	12.2936	24.0964	23.9734	22.1116	21.906	0.804103	1.01251	0.91299	1.13629	0.975944	0.774589	0.668649	2.22232	0.817262	0.91615	1.26817	2.17351	1.43547	1.33215	2.28714	2.65445	2.35971	2.76308	2.72569	3.48894	2.72332	1.52007	0.896621	0.865025	2.62118	1.28827	1.37361	1.5513	2.12078	1.99641	2.86798	2.82838	2.66452
Pp01G013790.1	4.45889	5.59724	4.91422	5.60039	4.92351	4.45318	2.03793	0.547282	3.53544	3.60601	2.68484	2.60116	0.198157	0.225069	0.16017	0	0.134056	0.115171	0	0	0.0287407	0	0.0689717	0.0543534	0	0	0	0	0.0266893	0.063379	0.0612242	0	0.174168	0	0	0.0262807	0.0259456	0.04056	0	0.0780255	0	0.0283951	0.0605897	0	0.146402
Pp01G013800.1	11.3717	11.5735	13.736	20.2703	24.2947	22.0026	8.48695	14.4984	23.0508	16.7919	15.1601	19.4179	0.217254	0.215861	0.616777	0.164859	0	0.222417	0.373778	0.157844	0.310019	0.0700102	0.11963	0.287312	0.208244	0.0694796	0.148115	0	0.270407	0.249191	0.398161	0.223968	0.486992	0.298867	0.588118	0.272085	1.12666	0.470781	0	0.61795	0.246469	0.7702	0.243924	0	0.0810634
Pp01G013810.1	0	0	0	0	0	0	0	0	0	0	0	0	0	0	0	0	0	0	0	0	0	0	0	0	0.30917	0	0	0	0	0	0	0	0	0	0	0	0	0	0.435572	0	0	0	0.115453	0	0
Pp01G013820.1	0	0	0	0	0	0	0	0	0	0	0	0	0	0	0	0	0	0	0	0	0	0	0	0	0	0	0	0	0	0	0	0	0.118513	0	0	0	0	0.0932662	0	0	0	0.472429	0	0	0
Pp01G013830.1	0	0	0.0590101	0	0	0	0.0281644	0	0	0	0	0	0	0.0347049	0.0661415	0	0	0	0	0.153695	0.0350325	0	0	0	0	0	0.211188	0	0	0.0382785	0.222256	0.0710807	0	0	0.0362315	0	0.496805	0.120482	0	0.157521	0	0.0695856	0.0733844	0.108086	0.216461
[truncated: 28,798 more rows]
