# Supplementary material for: Comparative genomic and evolutionary analysis of stress-associated proteins in Prunus persica and distinct plant species under abiotic stress
Source: Front Genet. 2026 May 12;17:1821359. doi: 10.3389/fgene.2026.1821359 (PMC13200825; doi:10.3389/fgene.2026.1821359)
Supplement: Supplementary file 4 [file Table4.xlsx]

## Sheet: Sheet1
Dataset	Database	Species	Tissue	Treatment/Condition	Timepoint	Replicate	Run accession	Experiment accession	Contrast used in this study
Drought	ENA/EBI	Prunus persica	roots	Control	NA	1	ERR1250697	ERX1322635	Drought vs Control
Drought	ENA/EBI	Prunus persica	roots	Control	NA	2	ERR1250698	ERX1322636	Drought vs Control
Drought	ENA/EBI	Prunus persica	roots	Control	NA	3	ERR1250699	ERX1322637	Drought vs Control
Drought	ENA/EBI	Prunus persica	roots	Drought	NA	1	ERR1250700	ERX1322638	Drought vs Control
Drought	ENA/EBI	Prunus persica	roots	Drought	NA	2	ERR1250701	ERX1322639	Drought vs Control
Drought	ENA/EBI	Prunus persica	roots	Drought	NA	3	ERR1250702	ERX1322640	Drought vs Control
Ethylene	NCBI SRA	Prunus persica	NA	Ethylene-12h	12 h	A	SRR10215585	SRX6935264	Ethylene-12h vs Control-12h
Ethylene	NCBI SRA	Prunus persica	NA	Ethylene-12h	12 h	B	SRR10215584	SRX6935265	Ethylene-12h vs Control-12h
Ethylene	NCBI SRA	Prunus persica	NA	Ethylene-12h	12 h	C	SRR10215583	SRX6935266	Ethylene-12h vs Control-12h
Ethylene	NCBI SRA	Prunus persica	NA	Control-12h	12 h	A	SRR10215590	SRX6935259	Ethylene-12h vs Control-12h
Ethylene	NCBI SRA	Prunus persica	NA	Control-12h	12 h	B	SRR10215589	SRX6935260	Ethylene-12h vs Control-12h
Ethylene	NCBI SRA	Prunus persica	NA	Control-12h	12 h	C	SRR10215586	SRX6935263	Ethylene-12h vs Control-12h
Cold	NCBI SRA	Prunus persica	NA	Cold	0 h	1	SRR21995791	SRX17978233	Each timepoint vs 0 h
Cold	NCBI SRA	Prunus persica	NA	Cold	0 h	2	SRR21995790	SRX17978234	Each timepoint vs 0 h
Cold	NCBI SRA	Prunus persica	NA	Cold	0 h	3	SRR21995779	SRX17978245	Each timepoint vs 0 h
Cold	NCBI SRA	Prunus persica	NA	Cold	1 h	1	SRR21995771	SRX17978253	Each timepoint vs 0 h
Cold	NCBI SRA	Prunus persica	NA	Cold	1 h	2	SRR21995770	SRX17978254	Each timepoint vs 0 h
Cold	NCBI SRA	Prunus persica	NA	Cold	1 h	3	SRR21995769	SRX17978255	Each timepoint vs 0 h
Cold	NCBI SRA	Prunus persica	NA	Cold	3 h	1	SRR21995768	SRX17978256	Each timepoint vs 0 h
Cold	NCBI SRA	Prunus persica	NA	Cold	3 h	2	SRR21995767	SRX17978257	Each timepoint vs 0 h
Cold	NCBI SRA	Prunus persica	NA	Cold	3 h	3	SRR21995766	SRX17978258	Each timepoint vs 0 h
Cold	NCBI SRA	Prunus persica	NA	Cold	6 h	1	SRR21995765	SRX17978259	Each timepoint vs 0 h
Cold	NCBI SRA	Prunus persica	NA	Cold	6 h	2	SRR21995789	SRX17978235	Each timepoint vs 0 h
Cold	NCBI SRA	Prunus persica	NA	Cold	6 h	3	SRR21995788	SRX17978236	Each timepoint vs 0 h
Cold	NCBI SRA	Prunus persica	NA	Cold	12 h	1	SRR21995787	SRX17978237	Each timepoint vs 0 h
Cold	NCBI SRA	Prunus persica	NA	Cold	12 h	2	SRR21995786	SRX17978238	Each timepoint vs 0 h
Cold	NCBI SRA	Prunus persica	NA	Cold	12 h	3	SRR21995785	SRX17978239	Each timepoint vs 0 h
Cold	NCBI SRA	Prunus persica	NA	Cold	1 d	1	SRR21995784	SRX17978240	Each timepoint vs 0 h
Cold	NCBI SRA	Prunus persica	NA	Cold	1 d	2	SRR21995783	SRX17978241	Each timepoint vs 0 h
Cold	NCBI SRA	Prunus persica	NA	Cold	1 d	3	SRR21995782	SRX17978242	Each timepoint vs 0 h
Cold	NCBI SRA	Prunus persica	NA	Cold	3 d	1	SRR21995781	SRX17978243	Each timepoint vs 0 h
Cold	NCBI SRA	Prunus persica	NA	Cold	3 d	2	SRR21995780	SRX17978244	Each timepoint vs 0 h
Cold	NCBI SRA	Prunus persica	NA	Cold	3 d	3	SRR21995778	SRX17978246	Each timepoint vs 0 h
Cold	NCBI SRA	Prunus persica	NA	Cold	7 d	1	SRR21995777	SRX17978247	Each timepoint vs 0 h
Cold	NCBI SRA	Prunus persica	NA	Cold	7 d	2	SRR21995776	SRX17978248	Each timepoint vs 0 h
Cold	NCBI SRA	Prunus persica	NA	Cold	7 d	3	SRR21995775	SRX17978249	Each timepoint vs 0 h
Cold	NCBI SRA	Prunus persica	NA	Cold	28 d	1	SRR21995774	SRX17978250	Each timepoint vs 0 h
Cold	NCBI SRA	Prunus persica	NA	Cold	28 d	2	SRR21995773	SRX17978251	Each timepoint vs 0 h
Cold	NCBI SRA	Prunus persica	NA	Cold	28 d	3	SRR21995772	SRX17978252	Each timepoint vs 0 h
Salt	NCBI SRA	Prunus persica	NA	NaCl200	NA	1	SRR28146900	SRX23777741	NaCl200 vs Control
Salt	NCBI SRA	Prunus persica	NA	NaCl200	NA	2	SRR28146901	SRX23777740	NaCl200 vs Control
Salt	NCBI SRA	Prunus persica	NA	NaCl200	NA	3	SRR28146902	SRX23777739	NaCl200 vs Control
Salt	NCBI SRA	Prunus persica	NA	Control	NA	1	SRR28146903	SRX23777738	NaCl200 vs Control
Salt	NCBI SRA	Prunus persica	NA	Control	NA	2	SRR28146904	SRX23777737	NaCl200 vs Control
Salt	NCBI SRA	Prunus persica	NA	Control	NA	3	SRR28146905	SRX23777736	NaCl200 vs Control
