# Supplementary material for: Comparative genomic and evolutionary analysis of stress-associated proteins in Prunus persica and distinct plant species under abiotic stress
Source: Front Genet. 2026 May 12;17:1821359. doi: 10.3389/fgene.2026.1821359 (PMC13200825; doi:10.3389/fgene.2026.1821359)
Supplement: Supplementary file 5 [file Table1.xlsx]

## Sheet: Table 1
Seq_1	Seq_2	Ka	Ks	Ka_Ks	EffectiveLen	AverageS-sites	AverageN-sites	cN	cS	pN	pS	Note
Pp02G001100.1	Pp06G039280.1	0.263318	1.96467	0.134027	516	117.083	398.917	88.5833	81.4167	0.22206	0.695374
Pp02G001100.1	Pp07G019430.1	0.273392	1.76318	0.155056	393	88.9167	304.083	69.6667	60.3333	0.229104	0.678538
Pp02G001100.1	Pp06G020260.1	0.369978	NaN	NaN	459	101.75	357.25	104.333	85.6667	0.292046	0.841933	High Sequence Divergence Value (pS>=0.75)
Pp02G001100.1	Pp06G028010.1	0.419482	NaN	NaN	438	98.75	339.25	109	80	0.321297	0.810127	High Sequence Divergence Value (pS>=0.75)
Pp02G001100.1	Pp07G015040.1	0.476886	NaN	NaN	459	108.083	350.917	123.833	82.1667	0.352885	0.760216	High Sequence Divergence Value (pS>=0.75)
Pp02G001100.1	Pp03G032980.1	1.04908	NaN	NaN	447	95.4167	351.583	198.583	80.4167	0.564826	0.842795	High Sequence Divergence Value (pS>=0.75)
Pp02G001100.1	Pp07G020050.1	0.567427	NaN	NaN	153	33.6667	119.333	47.5	29.5	0.398045	0.876238	High Sequence Divergence Value (pS>=0.75)
Pp02G001100.1	Pp02G021950.1	0.714682	2.15633	0.331435	444	102.917	341.083	157.167	72.8333	0.460787	0.707692
Pp02G001100.1	Pp01G048020.1	0.801611	NaN	NaN	339	74.5	264.5	130.25	60.75	0.492439	0.815436	High Sequence Divergence Value (pS>=0.75)
Pp06G039280.1	Pp07G019430.1	0.274256	1.17241	0.233925	390	89.25	300.75	69.0833	52.9167	0.229704	0.592904
Pp06G039280.1	Pp06G020260.1	0.374073	NaN	NaN	462	101.833	360.167	106.083	78.9167	0.29454	0.774959	High Sequence Divergence Value (pS>=0.75)
Seq_1	Seq_2	Ka	Ks	Ka_Ks	EffectiveLen	AverageS-sites	AverageN-sites	cN	cS	pN	pS	Note
Pp06G039280.1	Pp06G028010.1	0.504986	NaN	NaN	450	101.917	348.083	127.917	91.0833	0.367489	0.893704	High Sequence Divergence Value (pS>=0.75)
Pp06G039280.1	Pp07G015040.1	0.47902	NaN	NaN	492	117.25	374.75	132.667	111.333	0.354014	0.949538	High Sequence Divergence Value (pS>=0.75)
Pp06G039280.1	Pp03G032980.1	0.856573	NaN	NaN	207	46.4167	160.583	82	37	0.510638	0.797127	High Sequence Divergence Value (pS>=0.75)
Pp06G039280.1	Pp07G020050.1	0.515825	NaN	NaN	150	31.5833	118.417	44.1667	29.8333	0.372977	0.944591	High Sequence Divergence Value (pS>=0.75)
Pp06G039280.1	Pp02G021950.1	0.662058	1.65573	0.399858	423	96.5	326.5	143.583	64.4167	0.439765	0.66753
Pp06G039280.1	Pp01G048020.1	0.987059	3.44791	0.286278	369	79.9167	289.083	158.667	59.3333	0.548861	0.74244
Pp07G019430.1	Pp06G020260.1	0.352624	NaN	NaN	354	80	274	77.0833	69.9167	0.281326	0.873958	High Sequence Divergence Value (pS>=0.75)
Pp07G019430.1	Pp06G028010.1	0.443101	NaN	NaN	345	79.25	265.75	88.9167	67.0833	0.334588	0.846477	High Sequence Divergence Value (pS>=0.75)
Pp07G019430.1	Pp07G015040.1	0.575318	NaN	NaN	393	94.0833	298.917	120.083	72.9167	0.401728	0.775022	High Sequence Divergence Value (pS>=0.75)
Pp07G019430.1	Pp03G032980.1	0.654251	NaN	NaN	147	30.1667	116.833	51	27	0.436519	0.895028	High Sequence Divergence Value (pS>=0.75)
Pp07G019430.1	Pp07G020050.1	0.768157	3.5639	0.215538	153	32.1667	120.833	58.0833	23.9167	0.48069	0.743523
Seq_1	Seq_2	Ka	Ks	Ka_Ks	EffectiveLen	AverageS-sites	AverageN-sites	cN	cS	pN	pS	Note
Pp07G019430.1	Pp02G021950.1	0.742587	1.81797	0.408471	333	75.5833	257.417	121.333	51.6667	0.47135	0.683572
Pp07G019430.1	Pp01G048020.1	0.941088	1.59872	0.58865	291	63.9167	227.083	121.75	42.25	0.536147	0.661017
Pp06G020260.1	Pp06G028010.1	0.498888	NaN	NaN	465	101.583	363.417	132.417	94.5833	0.364366	0.931091	High Sequence Divergence Value (pS>=0.75)
Pp06G020260.1	Pp07G015040.1	0.560866	NaN	NaN	477	110.5	366.5	144.75	94.25	0.394952	0.852941	High Sequence Divergence Value (pS>=0.75)
Pp06G020260.1	Pp03G032980.1	1.06755	NaN	NaN	381	80.5	300.5	171.083	62.9167	0.569329	0.781573	High Sequence Divergence Value (pS>=0.75)
Pp06G020260.1	Pp07G020050.1	0.892149	NaN	NaN	381	79.9167	301.083	157.083	61.9167	0.521727	0.774765	High Sequence Divergence Value (pS>=0.75)
Pp06G020260.1	Pp02G021950.1	0.80177	3.16528	0.253302	435	96.4167	338.583	166.75	71.25	0.492493	0.73898
Pp06G020260.1	Pp01G048020.1	1.04237	2.2242	0.468651	321	69	252	141.917	49.0833	0.563161	0.711353
Pp06G028010.1	Pp07G015040.1	0.286784	1.25752	0.228055	459	109.333	349.667	83.3333	66.6667	0.238322	0.609756
Pp06G028010.1	Pp03G032980.1	0.74452	1.87114	0.397896	306	67.3333	238.667	112.667	46.3333	0.472067	0.688119
Pp06G028010.1	Pp07G020050.1	0.875039	3.23525	0.27047	396	87.1667	308.833	159.5	64.5	0.51646	0.739962
Seq_1	Seq_2	Ka	Ks	Ka_Ks	EffectiveLen	AverageS-sites	AverageN-sites	cN	cS	pN	pS	Note
Pp06G028010.1	Pp02G021950.1	0.680447	NaN	NaN	417	96.9167	320.083	143.167	80.8333	0.447279	0.83405	High Sequence Divergence Value (pS>=0.75)
Pp06G028010.1	Pp01G048020.1	0.807557	NaN	NaN	318	69.25	248.75	123	62	0.494472	0.895307	High Sequence Divergence Value (pS>=0.75)
Pp07G015040.1	Pp03G032980.1	0.836627	NaN	NaN	378	89.4167	288.583	145.5	77.5	0.504187	0.866729	High Sequence Divergence Value (pS>=0.75)
Pp07G015040.1	Pp07G020050.1	1.05114	2.16047	0.486532	408	93.5833	314.417	177.75	66.25	0.565333	0.707925
Pp07G015040.1	Pp02G021950.1	0.653891	4.6777	0.139789	417	99.4167	317.583	138.583	74.4167	0.436368	0.748533
Pp07G015040.1	Pp01G048020.1	1.18649	NaN	NaN	345	81.5	263.5	157	64	0.595825	0.785276	High Sequence Divergence Value (pS>=0.75)
Pp03G032980.1	Pp07G020050.1	0.568753	NaN	NaN	558	120.5	437.5	174.417	98.5833	0.398667	0.818119	High Sequence Divergence Value (pS>=0.75)
Pp03G032980.1	Pp02G021950.1	0.700867	NaN	NaN	177	36.8333	140.167	63.8333	30.1667	0.45541	0.819005	High Sequence Divergence Value (pS>=0.75)
Pp03G032980.1	Pp01G048020.1	1.02715	NaN	NaN	189	39.4167	149.583	83.6667	30.3333	0.559331	0.769556	High Sequence Divergence Value (pS>=0.75)
Pp07G020050.1	Pp02G021950.1	0.533717	NaN	NaN	165	34.5	130.5	49.8333	34.1667	0.381865	0.990338	High Sequence Divergence Value (pS>=0.75)
Pp07G020050.1	Pp01G048020.1	0.877657	NaN	NaN	342	74.25	267.75	138.5	63.5	0.517274	0.855219	High Sequence Divergence Value (pS>=0.75)
Pp02G021950.1	Pp01G048020.1	0.956988	NaN	NaN	246	51.1667	194.833	105.333	41.6667	0.540633	0.814332	High Sequence Divergence Value (pS>=0.75)
